# Supplementary material for: Pentatricopeptide Repeat Gene-Mediated Mitochondrial RNA Editing Impacts on Rice Drought Tolerance
Source: Front Plant Sci. 2022 Jul 19;13:926285. doi: 10.3389/fpls.2022.926285 (PMC9343880; doi:10.3389/fpls.2022.926285)
Supplement: Supplementary file 1 [file Data_Sheet_1.XLSX]

## Sheet: Supplementary Dataset 1
Supplementary Dataset 1. Basic information of rice PPR genes. Values of Log2FC in orange and blue indicate upregulated and downregulated DEGs between CK and treatment. C: cultivar (landrace). L: lowland rice. U: upland rice. W: common wild rice.
Code	RGAP locus	RAP-DB locus	Chromosome	Position	Strand	Class *	Motifs no. *	TargetP *	Predotar *	Gene expression quantified by RNA-seq (FPKM)											Log2 FC								Reltive pi value		Fst
										CK a	PEG a	NaCl a	H2O2 a	ABA a	CK b	GA b	IAA b	CTK b	CK c	ETH c	PEG	NaCl	H2O2	ABA	ETH	GA	IAA	CTK	C-W	U-L	C-W	U-L
PPR-001	LOC_Os01g01115	Os01g0101150	Chr1	58658 - 61090	+ strand	DYW	19	none	possibly ER	0.986667	0.613333	0.713333	0.94	1.03	0.112812	0.418934	0.580352	0.148886	1.06333	1.11333	-0.685004	-0.467428	-0.06983	0.0619477	0.0662308	1.88351	2.35276	0.397213	0.295999	1.26221	0.206859	0.0208212
PPR-002	LOC_Os01g05860	Os01g0151900	Chr1	2805584 - 2808152	+ strand	P	9	mitochondrial	mitochondrial	0.846667	0.506667	0.513333	0.863333	0.916667	0.274749	0.65883	0.383486	0.239356	0.87	0.996667	-0.739615	-0.720795	0.0280896	0.114473	0.195885	1.25874	0.479575	-0.198183	0.46522	0.853507	0.327531	0.132684
PPR-003	LOC_Os01g06000	Os01g0153250	Chr1	2867272 - 2862560	- strand	P	20	none	possibly plastid	1.17667	0.84	0.816667	1.50667	1.39333	1.20272	0.591744	0.222041	0.314508	1.09	1.06333	-0.485758	-0.52635	0.356385	0.243637	-0.035701	-1.02202	-2.43212	-1.93175	1.59657	1.01299	0.121418	0.0507561
PPR-004	LOC_Os01g07340	Os01g0167750	Chr1	3467520 - 3465634	- strand	P	9	mitochondrial	mitochondrial	0.526667	0.4	0.326667	0.666667	0.513333	1.13102	0.94145	0.785309	1.05243	0.33	0.24	-0.396026	-0.687397	0.339501	-0.036925	-0.457798	-0.264411	-0.525731	-0.103805	1.70907	0.967386	0.109153	0
PPR-005	LOC_Os01g07610	Os01g0170800	Chr1	3661688 - 3664319	+ strand	P	9	mitochondrial	none	2.00333	2.02333	1.21667	2.63	1.87	0.849399	1.81874	1.60737	0.989139	2.52	2.39	0.0143244	-0.718997	0.392491	-0.0993105	-0.076382	1.09752	0.919388	0.219491	0.502406	0.718642	0.300012	0.0232163
PPR-006	LOC_Os01g08120	Os01g0176300	Chr1	3929447 - 3927450	- strand	PLS	13	mitochondrial	mitochondrial	0.47	0.8	0.463333	1.17667	0.456667	0.278124	0.287821	0.424	0.145101	1.08	1.18667	0.766075	-0.0205672	1.32214	-0.0414288	0.135763	0.0492695	0.606557	-0.93394	0.364841	2.39293	0.470675	0.0231594
PPR-007	LOC_Os01g10090	Os01g0197450	Chr1	5262898 - 5261189	- strand	DYW	15	mitochondrial	none	0.243333	0.296667	0.913333	0.4	0.163333	0.685423	0.443891	0.632783	0	0.26	0.283333	0.284851	1.90387	0.714754	-0.572227	0.123533	-0.625646	-0.115109	-9.42295	0.349271	1.2731	0.793449	0.0196569
PPR-008	LOC_Os01g10800	Os01g0205200	Chr1	5767959 - 5764652	- strand	DYW	26	chloroplast	plastid	5.23	1.59333	1.31333	1.73333	4.79667	1.55713	1.96928	0.598971	2.07051	3.63667	5.34	-1.71414	-1.99276	-1.59271	-0.124753	0.554097	0.338585	-1.37685	0.410867	0.732275	1.29894	0.07834	0.04314
PPR-009	LOC_Os01g12810	Os01g0228400	Chr1	7092032 - 7095355	+ strand	P	12	none	none	24.2567	27.3133	33.46	17.6167	30.0733	58.4411	36.062	46.1985	36.2445	162.467	187.467	0.171214	0.464038	-0.461417	0.310088	0.206489	-0.696489	-0.339131	-0.689206	0.14716	1.05293	0.614302	0.0332717
PPR-010	LOC_Os01g15530	Os01g0260000	Chr1	8732427 - 8734486	+ strand	DYW	12	chloroplast	possibly ER	0.28	0.303333	0.216667	0.46	0.29	0.265383	0.228857	0.129055	0.0932092	0.39	1.09	0.115081	-0.368447	0.714197	0.050449	1.48041	-0.212765	-1.03438	-1.49956	0.415762	4.71935	0.464353	0.332435
PPR-011	LOC_Os01g15840	Os01g0263400	Chr1	8925372 - 8921590	- strand	P	21	chloroplast	plastid	0.43	0.353333	0.273333	0.843333	0.493333	0.18457	0.193761	0	0.497275	0.67	0.603333	-0.282582	-0.65176	0.970124	0.197795	-0.150968	0.0697413	-7.53582	1.42498	0.401407	1.05989	0.482078	0.0619252
PPR-012	LOC_Os01g17320	Os01g0280400	Chr1	9962629 - 9966966	+ strand	P	6	mitochondrial	mitochondrial	1.51667	1.45	0.613333	3.09667	1.50333	0.685572	1.12859	0.368404	1.72219	0.48	0.253333	-0.0648106	-1.30477	1.02933	-0.012737	-0.919316	0.718316	-0.894212	1.3276	0.578478	4.10512	0.421436	0.2306
PPR-013	LOC_Os01g19380	Os01g0299150	Chr1	10965000 - 10968073	+ strand	PLS	13	none	possibly plastid	0.613333	0.38	0.28	0.786667	0.403333	0.189979	0.463121	0.161091	1.53435	0.656667	0.656667	-0.68923	-1.12845	0.358565	-0.603477	0	1.28109	-0.23661	3.00708	0.238386	0.953019	0.227258	0.00134582
PPR-014	LOC_Os01g19490	Os01g0301000	Chr1	11068774 - 11064694	- strand	P	10	secretory pathway	mitochondrial	2.33667	2.63	1.02667	3.46333	2.11	1.51634	2.82149	3.37709	1.33867	2.26333	2.34	0.17054	-1.18569	0.567505	-0.147145	0.0480386	0.895424	1.15466	-0.179667	0.44267	1.7425	0.357995	0.234226
PPR-015	LOC_Os01g19529	Os01g0301500	Chr1	11083482 - 11078199	- strand	P	7	mitochondrial	mitochondrial	0	0	0.0333333	0	0	0	0	0	0	0	0	0	5.10154	0	0	0	0	0	0	0.285973	1.31268	0.402648	0.186608
PPR-016	LOC_Os01g19548	Os01g0301700	Chr1	11093987 - 11089051	- strand	P	9	mitochondrial	mitochondrial	1.18	1.05333	0.59	1.71	1.13333	0.167288	0.722956	0.722487	0.997384	0.786667	0.713333	-0.163682	-0.998779	0.534831	-0.0581686	-0.140988	2.10497	2.10403	2.56866	0.349727	1.17908	0.336213	0.172603
PPR-017	LOC_Os01g25270	Os01g0355100	Chr1	14264078 - 14267208	+ strand	DYW	22	mitochondrial	possibly mitochondrial	0.693333	0.493333	0.163333	0.64	0.513333	0	0.225285	0.0980591	0.247298	0.406667	0.363333	-0.490145	-2.07901	-0.115303	-0.432925	-0.162131	7.822	6.63022	7.95593	0.233588	0.578875	0.409709	0.0319418
PPR-018	LOC_Os01g25530	Os01g0357800	Chr1	14471242 - 14476738	+ strand	E2	22	chloroplast	possibly mitochondrial	20.16	12.74	12.1133	15.8333	21.46	7.57481	7.96347	10.4544	9.93255	36.06	36.0967	-0.662089	-0.734856	-0.348514	0.0901501	0.00146618	0.0721782	0.464776	0.390909	0.198241	0.589743	0.407166	0.086145
PPR-019	LOC_Os01g27650	Os01g0374200	Chr1	15421118 - 15418911	- strand	DYW	20	mitochondrial	possibly plastid	0.436667	0.183333	0.116667	0.576667	0.196667	0.335918	0.174743	0.0293966	0.124456	0.276667	0.353333	-1.24752	-1.89512	0.400404	-1.14676	0.351753	-0.93893	-3.47042	-1.42522	0.266314	0.667864	0.706476	0.0347109
PPR-020	LOC_Os01g29430	Os01g0390600	Chr1	16495357 - 16503329	+ strand	E2	19	mitochondrial	ER	2.68	2.86667	2.36333	2.94667	2.34333	1.51841	1.65158	3.25138	1.77089	3.67	4.69667	0.0971078	-0.18134	0.136804	-0.193596	0.355771	0.121209	1.09798	0.221778	0.260431	0.575392	0.416496	0.0391081
PPR-021	LOC_Os01g32090	Os01g0505500	Chr1	17567805 - 17559698	- strand	P	10	mitochondrial	mitochondrial	0.956667	0.386667	0.54	0.52	1.05667	0.630888	0.732644	0.137828	0.55042	0.553333	0.403333	-1.30471	-0.823895	-0.878241	0.143294	-0.455209	0.215411	-2.18637	-0.196517	0.300362	0.403743	0.517479	0.0233301
PPR-022	LOC_Os01g32170	Os01g0506100	Chr1	17605172 - 17607576	+ strand	P	9	none	possibly mitochondrial	2.31667	2.20667	1.94	3.59333	2.48333	1.40793	1.62885	2.19845	2.32254	2.03	2.91333	-0.0701506	-0.255875	0.633048	0.100182	0.520976	0.210139	0.642543	0.721725	0.268982	0.539825	0.347963	0.0634307
PPR-023	LOC_Os01g33070	Os01g0514450	Chr1	18176535 - 18177876	+ strand	E2	9	mitochondrial	none	0.236667	0.0466667	0.0366667	0.146667	0.176667	0.775849	0.0726076	0	0	0.446667	0.29	-2.31789	-2.65758	-0.686594	-0.419766	-0.621406	-3.39971	-9.60149	-9.60149	1.1106	1.55761	0.511348	0.0452229
PPR-024	LOC_Os01g36540	Os01g0545900	Chr1	20280855 - 20282564	+ strand	E2	16	mitochondrial	none	0.976667	0.96	1.09	1.32667	1.22333	0.982701	0.864925	2.17094	1.87178	0.883333	0.76	-0.0248067	0.158236	0.441482	0.324577	-0.216694	-0.183978	1.14269	0.92889	0.135186	0.595074	0.370291	0.0231001
PPR-025	LOC_Os01g36600	Os01g0546500	Chr1	20314180 - 20312945	- strand	P	4	mitochondrial	mitochondrial	3.39	2.12333	1.83	5.31	2.50667	1.83159	3.00456	2.32219	5.02431	0.796667	1.40667	-0.674703	-0.889079	0.647273	-0.435363	0.819448	0.71375	0.342223	1.45533	0.0816484	0.638631	0.633873	0.00977605
PPR-026	LOC_Os01g36610	Os01g0546700	Chr1	20314316 - 20316106	+ strand	P	10	mitochondrial	none	1.63667	0.976667	1.13	1.92667	1.32667	0.0869658	0.499007	0.987436	0	1.17333	1.01333	-0.74423	-0.534046	0.235213	-0.302748	-0.21131	2.50693	3.49013	-6.45887	0.0784074	0.889992	0.711112	0.0101108
PPR-027	LOC_Os01g37870	Os01g0559500	Chr1	21195432 - 21202961	+ strand	P	11	chloroplast	plastid	23.62	13.56	13.4533	15.61	21.8633	7.47501	9.22395	5.10709	5.71594	26.3067	28.7733	-0.800606	-0.812003	-0.597507	-0.111493	0.129299	0.303273	-0.549485	-0.387025	0.390143	0.269589	0.345924	0.0897962
PPR-028	LOC_Os01g40680	Os01g0589400	Chr1	22994171 - 22992552	- strand	E1	14	none	possibly mitochondrial	0.763333	0.51	0.543333	0.846667	0.523333	1.51953	0.90999	0	1.01331	1.33333	1.00667	-0.580878	-0.489712	0.149296	-0.543718	-0.405101	-0.739067	-10.5704	-0.584076	1.56889	2.60461	0.134335	0.212387
PPR-029	LOC_Os01g40720	Os01g0589900	Chr1	23008941 - 23005753	- strand	DYW	25	chloroplast	possibly mitochondrial	0.88	0.643333	0.37	1.05	0.676667	0.0904991	0.367266	0.110059	0.0959793	0.51	0.616667	-0.451336	-1.24772	0.254549	-0.378566	0.273505	2.00892	0.279497	0.0839193	1.03475	2.28013	0.259058	0.221689
PPR-030	LOC_Os01g41650	Os01g0600400	Chr1	23581143 - 23584760	+ strand	DYW	23	chloroplast	plastid	6.15	5.05333	4.03667	5.75333	7.41667	1.23517	1.78263	1.25768	2.18885	5.68	5.78333	-0.283301	-0.607298	-0.096173	0.270145	0.0260058	0.528939	0.0260344	0.824955	1.63008	1.03286	0.115793	0.164095
PPR-031	LOC_Os01g42280	Os01g0607800	Chr1	23969757 - 23972311	+ strand	PLS	16	chloroplast	plastid	7.30333	1.14	2.04333	2.51333	7.04333	2.95122	3.22001	1.60837	2.20452	11.12	8.72667	-2.67845	-1.83712	-1.53858	-0.0522895	-0.349619	0.125713	-0.875304	-0.420681	1.19676	1.72574	0.355297	0.130373
PPR-032	LOC_Os01g42620	Os01g0611900	Chr1	24245230 - 24239930	- strand	P	19	chloroplast	possibly mitochondrial	2.01	2.01333	1.65333	3.03667	2.41667	1.40862	1.44352	1.63679	2.25382	2.33667	2.90667	0.00238697	-0.281666	0.595052	0.265704	0.314793	0.0352839	0.216444	0.677706	0.0924799	1.32243	0.77664	0.0108793
PPR-033	LOC_Os01g42990	Os01g0616600	Chr1	24484549 - 24487831	+ strand	P	4	mitochondrial	plastid	1.33333	0.803333	0.606667	2.86	1.07	3.22542	2.67264	1.18918	5.45392	0.843333	1.26667	-0.730251	-1.13476	1.1004	-0.317157	0.586291	-0.271129	-1.43875	0.757624	0.556948	1.11441	0.364792	0
PPR-034	LOC_Os01g45840	Os01g0646000	Chr1	26036642 - 26039158	+ strand	PLS	7	mitochondrial	mitochondrial	0.34	0.673333	0.7	1.06667	0.23	0.221753	0.983589	0.831361	0.531716	0.74	0.513333	0.983689	1.03964	1.64662	-0.561879	-0.52677	2.14408	1.90176	1.25792	0.958041	11.7071	0.261958	0.633127
PPR-035	LOC_Os01g46230	Os01g0651100	Chr1	26293205 - 26295001	+ strand	DYW	12	mitochondrial	none	0.626667	0.27	0.286667	0.76	0.49	0.229108	0.397811	0	1.04077	0.753333	0.83	-1.21171	-1.1256	0.277897	-0.354276	0.139646	0.793394	-7.84617	2.17865	1.13049	8.4861	0.139044	0.71296
PPR-036	LOC_Os01g48140	Os01g0672166	Chr1	27570473 - 27565832	- strand	P	6	mitochondrial	plastid	0.23	0.186667	0.14	0.39	0.28	0	0.112564	0	0	0.15	0.25	-0.299718	-0.712198	0.759276	0.282677	0.733139	6.82736	0	0	0.455937	1.32104	0.276719	0.212564
PPR-037	LOC_Os01g48380	Os01g0674700	Chr1	27725582 - 27731537	+ strand	P	10	chloroplast	plastid	43.65	17.9167	22.9567	25.18	43.5533	11.9789	12.7802	9.54957	10.0518	40.58	43.4533	-1.28463	-0.927037	-0.793679	-0.00319955	0.0986956	0.0934074	-0.326957	-0.253018	0.155557	0.947213	0.644667	0.000971938
PPR-038	LOC_Os01g51790	Os01g0715700	Chr1	29780279 - 29783148	+ strand	DYW	13	mitochondrial	mitochondrial	0.29	0.236667	0.176667	0.413333	0.153333	0.0386742	0.38716	0.417792	0	0.17	0.156667	-0.292078	-0.711843	0.509772	-0.914973	-0.117119	3.29038	3.39996	-5.31013	0.0577991	1.09944	0.574854	0.199443
PPR-039	LOC_Os01g51810	Os01g0715900	Chr1	29788237 - 29786135	- strand	DYW	17	mitochondrial	possibly plastid	0.446667	0.42	0.286667	0.626667	0.303333	0.435963	0.426006	0.0911254	1.55093	0.346667	0.496667	-0.0886057	-0.638026	0.487573	-0.556775	0.517475	-0.0332548	-2.24584	1.82848	0.0396431	1.63074	0.695949	0.00693138
PPR-040	LOC_Os01g53610	Os01g0737900	Chr1	30779393 - 30782727	+ strand	DYW	8	mitochondrial	mitochondrial	5.70667	5.51	4.6	6.89333	5.72	2.53033	2.92357	3.28939	2.55624	6.00333	7.12333	-0.0505878	-0.310954	0.272508	0.00336542	0.246751	0.208329	0.378363	0.014692	0.201493	0.409693	0.802517	0.128963
PPR-041	LOC_Os01g54380	Os01g0747600	Chr1	31288094 - 31286182	+ strand	P	6	mitochondrial	mitochondrial	0.663333	0.58	0.5	1.19	0.73	1.10611	1.26619	2.01777	0.986082	0.54	0.743333	-0.193368	-0.407096	0.842195	0.137965	0.46032	0.194834	0.866678	-0.165557	0.166246	1.81133	0.830528	0.0419089
PPR-042	LOC_Os01g55070	Os01g0754700	Chr1	31664293 - 31661724	- strand	E1	17	chloroplast	possibly plastid	0.323333	0.236667	0.186667	0.49	0.2	0.441987	0.534984	0.219875	0.150131	0.19	0.19	-0.448534	-0.789301	0.598247	-0.69028	-4.80514e-16	0.274926	-1.00403	-1.55146	1.5294	1.09755	0.170506	0.113558
PPR-043	LOC_Os01g55290	Os01g0757700	Chr1	31830152 - 31825966	- strand	P	2	chloroplast	none	32.62	13.55	16.79	16.5667	28.8767	17.0615	20.3647	11.1581	17.0408	28.8033	29.8433	-1.2674	-0.958113	-0.977428	-0.175845	0.0511712	0.255312	-0.612608	-0.00175132	0.128939	1.19929	0.729791	0.0336373
PPR-044	LOC_Os01g55960	Os01g0764950	Chr1	32232573 - 32231125	- strand	E2	10	none	plastid	0.696667	0.523333	0.496667	0.863333	0.85	2.27313	0.620766	0	0.275783	0.573333	0.576667	-0.412055	-0.487358	0.309049	0.286621	0.00834895	-1.87087	-11.1511	-3.03849	0.573508	2.21739	0.30981	0.234944
PPR-045	LOC_Os01g57410	Os01g0783100	Chr1	33182589 - 33186141	+ strand	P	18	chloroplast	plastid	10.8067	2.77333	3.57	3.67667	9.87333	9.44215	5.79797	7.22566	3.87847	14.3533	13.6633	-1.96185	-1.59766	-1.5552	-0.130305	-0.0710713	-0.703472	-0.385939	-1.28341	0.726745	0.433139	0.42262	0.0709312
PPR-046	LOC_Os01g57630	Os01g0785700	Chr1	33318035 - 33322910	+ strand	P	6	chloroplast	possibly mitochondrial	5.91	4.61667	1.91	7.93	5.92667	5.43388	6.4701	4.08651	4.01302	4	4.90333	-0.356237	-1.62907	0.424101	0.00406291	0.293696	0.251763	-0.411026	-0.4372	0.983661	2.3391	0.0373785	0.352575
PPR-047	LOC_Os01g57900	Os01g0788900	Chr1	33481343 - 33478984	- strand	P	9	mitochondrial	mitochondrial	1.17333	1.34333	0.953333	1.41	1.26	0.794352	1.10472	1.56488	0.691164	0.963333	0.73	0.195049	-0.299273	0.26488	0.10273	-0.399661	0.475321	0.977308	-0.20048	0.154365	0.504609	0.417856	0.0127022
PPR-048	LOC_Os01g58080	Os01g0793200	Chr1	33593744 - 33597339	+ strand	P	6	mitochondrial	mitochondrial	6.2	6.82333	3.23	11.6833	7.48	3.95108	8.64713	5.39751	6.04807	3.97667	5.99667	0.138187	-0.94052	0.913999	0.27073	0.592479	1.12978	0.449949	0.614101	0.202523	0.62235	0.314118	0.0413778
PPR-049	LOC_Os01g58630	Os01g0800400	Chr1	33893707 - 33895999	+ strand	E2	11	mitochondrial	none	0.66	0.86	0.34	1.21667	1.04	1.06227	0.931594	2.46293	0	0.716667	0.906667	0.381363	-0.954879	0.881401	0.655248	0.338849	-0.189187	1.21245	-10.0543	0.806391	1.31201	0.201118	0.128174
PPR-050	LOC_Os01g59890	Os01g0814300	Chr1	34636151 - 34639624	+ strand	DYW	13	none	none	0.76	0.47	0.453333	1.09333	0.56	0.679772	0.885008	1.14485	0.21558	1.19667	1.01667	-0.692169	-0.744146	0.524079	-0.439896	-0.234961	0.380148	0.751175	-1.65227	1.38731	1.77792	0.313802	0.295025
PPR-051	LOC_Os01g60000	Os01g0815900	Chr1	34689745 - 34685701	- strand	E2	12	mitochondrial	possibly mitochondrial	0.503333	0.746667	0.466667	0.783333	0.44	0.258571	0.398942	0.607393	0.17209	0.556667	0.47	0.568019	-0.108895	0.63709	-0.193598	-0.243676	0.623662	1.22887	-0.584607	1.81891	1.49757	0.406915	0.0949278
PPR-052	LOC_Os01g60010	Os01g0816000	Chr1	34689869 - 34691517	+ strand	P	9	mitochondrial	mitochondrial	0.313333	0.39	0.196667	0.623333	0.373333	0.0460293	0.5328	0.68202	1.18426	0.686667	0.79	0.314875	-0.669222	0.990022	0.252028	0.201968	3.50467	3.8603	4.6555	1.72003	1.51109	0.410285	0.0898875
PPR-053	LOC_Os01g60250	Os01g0818200	Chr1	34845610 - 34841616	- strand	DYW	14	mitochondrial	mitochondrial	0.47	0.5	0.416667	0.83	0.423333	0.509377	0.561937	1.15371	0.959989	0.806667	0.796667	0.0890835	-0.173374	0.819121	-0.15053	-0.017974	0.14141	1.1779	0.912957	0.381121	0.980166	0.427789	0.238973
PPR-054	LOC_Os01g60430	Os01g0819800	Chr1	34946618 - 34949027	+ strand	DYW	15	none	none	0.643333	1.08667	1.21667	1.19	0.576667	1.75731	0.877556	1.82411	0.361549	0.803333	1.14	0.755363	0.918245	0.886295	-0.157568	0.504433	-1.00098	0.053794	-2.27794	0.396957	1.12077	0.412791	0.31697
PPR-055	LOC_Os01g61630	Os01g0833000	Chr1	35658744 - 35661037	+ strand	P	13	chloroplast	plastid	4.32333	1.07667	3.04333	2.40333	4.91333	7.58666	3.76658	4.03314	6.31076	2.27	1.99	-2.00456	-0.506352	-0.846842	0.184518	-0.189834	-1.01002	-0.911394	-0.265613	0.111409	0.818319	0.76016	0.00597681
PPR-056	LOC_Os01g62220	Os01g0839400	Chr1	36011650 - 36013020	+ strand	DYW	13	mitochondrial	possibly plastid	0.183333	0.0166667	0.09	0.08	0	0	0.102451	0.320263	0	0.0766667	0.0766667	-3.38321	-1.01838	-1.18632	-7.52617	0	6.6928	8.32761	0	0.187295	0.743877	0.732549	0.0563133
PPR-057	LOC_Os01g62400	Os01g0841400	Chr1	36117169 - 36118387	+ strand	P	2	mitochondrial	mitochondrial	0	0	0	0	0	0	0	0	0	0	0	0	0	0	0	0	0	0	0	0.116599	0.688867	0.772187	0.0201437
PPR-058	LOC_Os01g62910	Os01g0848300	Chr1	36442944 - 36438948	- strand	DYW	14	chloroplast	plastid	1.23667	1.15	1.48	1.28	1.61	0.549058	0.964515	0.542571	0.119357	0.453333	0.59	-0.104739	0.258945	0.0496438	0.38033	0.379407	0.811715	-0.0171153	-2.19226	0.119939	1.15858	0.695195	0.0299524
PPR-059	LOC_Os01g63400	Os01g0852900	Chr1	36732836 - 36737401	+ strand	P	16	none	none	2.17667	1.78333	2.85667	2.33667	1.81667	0.910686	1.54075	1.7622	2.5707	2.24	2.75667	-0.287403	0.392054	0.102286	-0.260695	0.299305	0.75796	0.951587	1.49611	0.0854164	0.531754	0.72627	0.018657
PPR-060	LOC_Os01g65840	Os01g0880900	Chr1	38228440 - 38226380	- strand	E2	14	mitochondrial	mitochondrial	0.31	0.143333	0.336667	0.323333	0.256667	0.0295586	0.240833	0.814416	0.326937	0.376667	0.403333	-1.10751	0.118687	0.0605612	-0.271407	0.0984317	2.98436	4.73789	3.42377	0.176572	0.993015	0.664903	0
PPR-061	LOC_Os01g66160	Os01g0884800	Chr1	38435460 - 38437074	+ strand	DYW	11	mitochondrial	possibly plastid	1.22333	0.663333	2.36333	2.25	0.496667	2.95656	2.13071	2.45761	4.69695	0.34	0.58	-0.882014	0.949439	0.878574	-1.29874	0.768766	-0.472396	-0.266565	0.667624	0.174342	0.715896	0.716195	0.0778389
PPR-062	LOC_Os01g67210	Os01g0897500	Chr1	39000682 - 39002903	+ strand	P	8	mitochondrial	mitochondrial	11.8667	8.47333	7.09667	13.1433	12.3433	5.89674	8.66668	11.734	8.72233	13.2867	17.9567	-0.485869	-0.741623	0.147397	0.0568047	0.434512	0.555484	0.992584	0.564717	0.285665	0.842124	0.511254	0.041577
PPR-063	LOC_Os01g68070	Os01g0908800	Chr1	39577048 - 39580186	+ strand	P	9	mitochondrial	mitochondrial	2.56	1.70667	2.12	3.04	2.67	1.51979	1.65228	1.76611	1.27863	2.26333	2.43333	-0.584678	-0.271963	0.247839	0.0606727	0.10444	0.12051	0.216571	-0.249094	1.21583	12.5952	0.221469	0.399986
PPR-064	LOC_Os01g68490	Os01g0912900	Chr1	39799341 - 39794226	- strand	E2	14	none	none	0.563333	0.353333	0.316667	0.58	0.553333	1.22775	0.715656	0.0719322	0.815649	0.616667	0.796667	-0.671441	-0.829031	0.0419914	-0.0257938	0.368958	-0.777839	-4.07449	-0.589403	1.58973	9.24943	0.156399	0.386875
PPR-065	LOC_Os01g68524	Os01g0913400	Chr1	39819555 - 39811722	- strand	E2	18	mitochondrial	mitochondrial	1.08333	1.11333	0.643333	1.87	1.29	3.00481	2.38698	3.21547	4.76191	1.24667	1.87333	0.0393727	-0.750925	0.787006	0.251685	0.587145	-0.331963	0.0977244	0.664089	0.947304	4.53268	0.178066	0.311226
PPR-066	LOC_Os01g68610	Os01g0914600	Chr1	39851426 - 39849645	- strand	DYW	15	mitochondrial	mitochondrial	0.22	0.333333	0.16	0.443333	0.246667	0	0.112201	0	0	0.396667	0.54	0.597239	-0.456986	1.00759	0.164355	0.444069	6.82274	0	0	0.167034	1.12017	0.662817	0.0296279
PPR-067	LOC_Os01g71180	Os01g0938000	Chr1	41183800 - 41186550	+ strand	E2	24	mitochondrial	mitochondrial	0.503333	0.333333	0.23	0.536667	0.43	0.431073	0.330904	0.684057	0.152077	0.686667	0.596667	-0.593091	-1.12648	0.0923363	-0.226689	-0.202368	-0.380509	0.664949	-1.49702	NA	NA	NA	NA
PPR-068	LOC_Os01g72930	Os01g0959600	Chr1	42297255 - 42300253	+ strand	DYW	19	none	possibly ER	0.233333	0.123333	0.04	0.226667	0.17	0.0589557	0.262408	0.383688	0.347633	0.243333	0.216667	-0.914351	-2.51486	-0.0416349	-0.454564	-0.16673	2.13533	2.68172	2.53974	0.450161	1.10041	0.371036	0.432207
PPR-069	LOC_Os01g73690	Os01g0968000	Chr1	42699059 - 42695091	- strand	P	3	mitochondrial	none	7.07667	5.3	4.70667	7.64667	6.1	2.69816	3.95891	5.1731	2.82578	5.13667	5.79333	-0.41701	-0.588261	0.111746	-0.214229	0.173529	0.552957	0.938797	0.0666491	0.166468	1.79479	0.377904	0.274518
PPR-070	LOC_Os01g73950	Os01g0970900	Chr1	42842621 - 42837592	- strand	P	8	chloroplast	mitochondrial	3.50333	4.32333	1.46667	5.62333	4.08667	2.52487	2.89376	3.32506	3.92909	1.57667	2.55667	0.303338	-1.25561	0.682543	0.22214	0.697036	0.196663	0.397034	0.637782	0.073277	0.791783	0.661376	0.0255066
PPR-071	LOC_Os01g74600	Os01g0977400	Chr1	43196120 - 43198668	+ strand	DYW	19	chloroplast	possibly mitochondrial	0.373333	0.12	0.153333	0.476667	0.21	0.201238	0.467386	0	0.501044	0.373333	0.386667	-1.62932	-1.27828	0.351683	-0.827079	0.0504932	1.21164	-7.65991	1.31176	0.630659	1.69489	0.261861	0.551457
PPR-072	LOC_Os02g01610	Os02g0106300	Chr2	354294 - 350791	- strand	DYW	19	none	none	0.576667	0.426667	0.26	0.8	0.733333	0.0684317	0.263455	0.32756	0.367378	0.736667	0.663333	-0.43375	-1.14619	0.471564	0.346196	-0.151062	1.92936	2.24249	2.40752	0.453531	1.04739	0.54482	0.345416
PPR-073	LOC_Os02g02020	Os02g0110400	Chr2	564487 - 561823	- strand	P	16	mitochondrial	mitochondrial	5.42333	4.95	2.24333	8.58667	5.42	4.54063	4.52264	4.35153	5.16035	3.39	4.61	-0.131725	-1.27316	0.662822	-0.000885943	0.443369	-0.00572606	-0.0613559	0.184538	0.147903	2.15787	0.766587	0.124752
PPR-074	LOC_Os02g02590	Os02g0118000	Chr2	941308 - 938314	- strand	P	6	mitochondrial	none	16.8733	8.07	8.63333	10.0633	17.1167	11.7842	9.56118	7.85646	7.35274	12.1667	14.0733	-1.06401	-0.966672	-0.745581	0.0206612	0.210014	-0.301565	-0.584841	-0.680426	0.0873086	3.26962	0.763256	0.0782292
PPR-075	LOC_Os02g02740	Os02g0119700	Chr2	1039710 - 1038334	- strand	P	6	chloroplast	possibly mitochondrial	1.85	2.45	2.17667	2.94	1.07667	2.51843	3.27144	4.75911	6.02008	1.37333	2.10333	0.405066	0.23448	0.668002	-0.780389	0.614631	0.377269	0.917898	1.25692	0.194183	0.746025	0.525087	0.0410594
PPR-076	LOC_Os02g02770	Os02g0120000	Chr2	1050120 - 1047595	- strand	P	4	chloroplast	plastid	14.9833	2.85667	3.55667	3.41667	12.1	4.22926	5.41954	6.43746	3.89321	12.1467	17.03	-2.39054	-2.07445	-2.13237	-0.308325	0.487484	0.35769	0.605969	-0.119416	0.130778	0.560767	0.491843	0.00623661
PPR-077	LOC_Os02g02950	Os02g0121900	Chr2	1154674 - 1157039	+ strand	P	16	none	none	1.66333	1.22	0.816667	1.87333	1.92333	2.19668	1.83603	2.60473	1.37154	1.63	1.55333	-0.446878	-1.02536	0.171433	0.209415	-0.0694609	-0.258606	0.245706	-0.679133	0.698802	0.834415	0.372052	0.0397462
PPR-078	LOC_Os02g03420	Os02g0126500	Chr2	1394865 - 1397141	+ strand	E2	10	chloroplast	none	1.36333	1.84	2.02	2.02333	1.74	0.410329	1.16849	0.758275	0.707592	1.42667	1.25667	0.432297	0.566877	0.569252	0.351724	-0.18291	1.50751	0.88433	0.784662	0.121325	3.15902	0.464649	0.0406002
PPR-079	LOC_Os02g03530	Os02g0127600	Chr2	1433310 - 1436998	+ strand	P	17	mitochondrial	mitochondrial	1.72667	2.58667	1.52333	2.74	1.82	1.15768	1.47635	1.51542	1.91202	1.47333	2.02	0.582826	-0.180652	0.665875	0.0759032	0.455007	0.350529	0.388187	0.72337	0.122636	0.730718	0.486257	0.0547521
PPR-080	LOC_Os02g03930	Os02g0132100	Chr2	1672318 - 1667744	- strand	P	17	chloroplast	possibly plastid	0.95	0.74	0.64	1.35667	1.09667	0.253083	0.463713	0.276327	0.368551	1.00333	1.39	-0.359972	-0.569121	0.513616	0.206927	0.469884	0.87104	0.126288	0.540474	0.0426741	1.62312	0.549236	0
PPR-081	LOC_Os02g03970	Os02g0132600	Chr2	1716927 - 1708915	- strand	P	8	none	none	11.61	9.16667	7.74	10.73	10.5433	6.53095	6.81718	3.51679	5.06657	12.6333	15.39	-0.340865	-0.5849	-0.113708	-0.139029	0.284737	0.0618729	-0.892844	-0.36622	0.455496	5.8405	0.56364	0.258501
PPR-082	LOC_Os02g05720	None	Chr2	2812237 - 2816193	+ strand	DYW	24	mitochondrial	mitochondrial	1.03333	0.943333	0.956667	1.31	1.15333	0.325379	0.421926	0.32001	0.776436	1.11667	0.826667	-0.131329	-0.111101	0.341971	0.158359	-0.433368	0.373857	-0.02393	1.25218	NA	NA	NA	NA
PPR-083	LOC_Os02g06880	Os02g0164600	Chr2	3465970 - 3469079	+ strand	E2	11	chloroplast	none	2.21667	1.55333	1.50667	2.53	2.50333	1.31187	1.76987	3.4021	0.962334	2.63333	2.12333	-0.512752	-0.556724	0.190663	0.17538	-0.310428	0.431734	1.37413	-0.446616	1.49746	1.08837	0.142223	0.012576
PPR-084	LOC_Os02g07050	Os02g0167200	Chr2	3617164 - 3614624	- strand	E2	20	chloroplast	plastid	0.356667	0.263333	0.176667	0.39	0.316667	0.472613	0.301423	0	0	0.833333	0.966667	-0.43626	-1.00944	0.128552	-0.171102	0.213886	-0.647141	-8.88756	-8.88756	0.447629	1.58458	0.540823	0.0085455
PPR-085	LOC_Os02g07360	Os02g0170000	Chr2	3798022 - 3800737	+ strand	P	12	mitochondrial	possibly mitochondrial	44.83	12.2667	25.4933	26.87	47.11	51.6566	52.7732	46.8765	35.3845	36.2533	22.9233	-1.86963	-0.814322	-0.738447	0.0715673	-0.661274	0.0308522	-0.140085	-0.545822	1.71088	0.728626	0.155679	0.0784368
PPR-086	LOC_Os02g09800	Os02g0191200	Chr2	5054309 - 5058039	+ strand	DYW	18	mitochondrial	possibly plastid	0.3	1.33333	2.58333	0.273333	0.303333	0.10867	0.0467671	0.273979	0	0.626667	0.626667	2.14828	3.10195	-0.133835	0.0158873	-3.20343e-16	-1.19908	1.32615	-6.77703	0.108025	2.07479	0.65637	0.0213127
PPR-087	LOC_Os02g13340	Os02g0226900	Chr2	7115786 - 7119634	+ strand	P	13	chloroplast	mitochondrial	2.21667	2.25667	2.25	2.13333	2.76333	0.799376	1.19728	1.49174	1.3365	1.96	2.38667	0.0257899	0.0215214	-0.0552614	0.317885	0.284012	0.582215	0.899213	0.740789	0.232932	1.03289	0.541526	0.0550438
PPR-088	LOC_Os02g16650	Os02g0266200	Chr2	9510002 - 9514048	+ strand	P	14	mitochondrial	mitochondrial	2.16	2.05667	1.29667	2.77	2.51667	0.886821	1.20824	1.20867	1.05692	2.19667	1.42333	-0.0706874	-0.735776	0.358708	0.22039	-0.625686	0.44576	0.446273	0.25289	0.297302	1.5995	0.896754	0.0170059
PPR-089	LOC_Os02g17360	Os02g0273800	Chr2	9985907 - 9981497	- strand	P	3	chloroplast	none	28.5	7.01333	10.28	10.09	22.55	5.43709	6.3818	3.25451	2.93579	15.2033	18.73	-2.02264	-1.47103	-1.49794	-0.337821	0.300945	0.231089	-0.740216	-0.88886	0.193667	1.27498	0.69235	0.120585
PPR-090	LOC_Os02g18810	Os02g0290000	Chr2	10960622 - 10968060	+ strand	DYW	25	mitochondrial	mitochondrial	8.78	9.55	6.56333	9.88333	9.48333	6.86171	5.19411	7.84914	4.01673	9.98667	11.12	0.121267	-0.419737	0.170758	0.111161	0.155067	-0.401624	0.19394	-0.772398	0.121808	2.01745	0.848392	0.0295696
PPR-091	LOC_Os02g20160	Os02g0304800	Chr2	11876336 - 11879831	+ strand	P	11	mitochondrial	mitochondrial	2.91667	2.54667	2.16667	3.55667	4.23333	1.03731	1.53419	1.21803	0.556644	3.36	2.52667	-0.195638	-0.428672	0.286116	0.537317	-0.411084	0.56418	0.231496	-0.896821	0.442677	1.1226	0.574008	0.0184225
PPR-092	LOC_Os02g21070	Os02g0315200	Chr2	12493561 - 12492610	- strand	P	3	chloroplast	none	0.286667	0.153333	0.113333	0.213333	0.816667	2.76139	0.523649	0	2.03198	0.216667	0.526667	-0.898353	-1.33116	-0.424546	1.50711	1.27751	-2.39649	-11.4317	-0.442321	0.266904	1.17796	0.45601	0.0937713
PPR-093	LOC_Os02g21580	Os02g0321000	Chr2	12817130 - 12815514	- strand	P	11	chloroplast	plastid	0.84	0.583333	0.37	0.806667	1.16667	0	0.261877	0.25356	0.0740763	0.766667	0.956667	-0.525315	-1.18069	-0.0583452	0.473455	0.319044	8.03824	7.99186	6.23029	0.933789	1.14838	0.848548	0.020475
PPR-094	LOC_Os02g26890	Os02g0468500	Chr2	15788474 - 15789994	+ strand	P	10	chloroplast	none	1.50333	1.38667	1.47667	2.06333	1.56667	0.65546	0.850693	0	1.88697	1.49	1.61	-0.116457	-0.025797	0.456553	0.0595008	0.111676	0.375626	-9.35856	1.52406	0.249843	1.59573	0.586089	0.0148396
PPR-095	LOC_Os02g26940	Os02g0468800	Chr2	15825977 - 15821478	- strand	PLS	14	none	none	1.18333	1.18667	0.85	1.64667	1.30667	1.14673	1.10754	0.996725	1.47405	1.26333	1.11333	0.0040629	-0.47684	0.476356	0.142927	-0.182196	-0.0501225	-0.202069	0.361981	0.224777	1.20552	0.542841	0.00489407
PPR-096	LOC_Os02g27070	Os02g0470000	Chr2	15919906 - 15916061	- strand	P	17	chloroplast	plastid	8.02	2.07333	3.03667	3.52	7.32	4.47009	3.65998	3.2619	3.36111	7.6	7.43333	-1.95114	-1.40082	-1.1878	-0.131741	-0.0319859	-0.288397	-0.454472	-0.41126	0.368915	1.23968	0.517444	0.0228978
PPR-097	LOC_Os02g32780	Os02g0529900	Chr2	19469360 - 19466313	- strand	E1	20	chloroplast	plastid	4.73	0.513333	1.38	1.51	4.68333	4.05992	3.09329	1.92278	3.12644	10.69	8.31667	-3.20137	-1.77643	-1.64664	-0.0143024	-0.362146	-0.392198	-1.07786	-0.376824	0.104835	2.51496	0.580302	0.0233934
PPR-098	LOC_Os02g34700	Os02g0552100	Chr2	20816101 - 20817861	+ strand	DYW	12	mitochondrial	mitochondrial	0.92	2.33333	1.8	1.09333	1.21	1.04251	0.709248	0.214174	0.201997	1.23333	1.2	1.34174	0.967525	0.248775	0.394926	-0.0394959	-0.55505	-2.27787	-2.36191	0.687949	0.946671	0.302034	0.013375
PPR-099	LOC_Os02g34960	Os02g0555100	Chr2	20966831 - 20969333	+ strand	DYW	16	mitochondrial	none	0.64	0.466667	0.363333	0.93	0.456667	0.916398	1.02331	1.3606	1.40325	1.16667	1.23	-0.454843	-0.815067	0.538457	-0.486026	0.0762023	0.159033	0.569683	0.61418	0.391139	0.577583	0.35718	0.0298388
PPR-100	LOC_Os02g35750	Os02g0565400	Chr2	21471731 - 21475633	+ strand	P	14	chloroplast	plastid	11.9267	5.74667	5.75	6.79	12.8933	5.23107	6.30743	4.55483	5.1075	9.55	12.15	-1.05327	-1.05243	-0.81262	0.112418	0.347351	0.269899	-0.199668	-0.0344821	0.329982	1.04326	0.545982	0.00528107
PPR-101	LOC_Os02g37140	Os02g0582300	Chr2	22457747 - 22452697	- strand	P	19	chloroplast	none	1.70667	0.883333	1.05667	2.00333	1.49667	0.817049	1.0019	0.760451	1.70535	1.95333	2.06667	-0.949368	-0.69114	0.231091	-0.189309	0.0813271	0.293919	-0.103436	1.06065	0.134995	0.622704	0.513524	0.0332515
PPR-102	LOC_Os02g38950	Os02g0601600	Chr2	23538347 - 23540253	+ strand	P	9	mitochondrial	mitochondrial	4.18667	4.08667	2.77	3.96333	5.17	3.20403	2.5467	3.69098	2.90775	4.78667	4.61333	-0.034869	-0.595741	-0.0790707	0.304296	-0.0532005	-0.331142	0.204057	-0.139939	1.04986	0.709877	0.120124	0.344317
PPR-103	LOC_Os02g39820	Os02g0611400	Chr2	24059188 - 24062721	+ strand	P	8	mitochondrial	mitochondrial	6.11	5.66333	3.50333	9.44333	4.99	5.11162	5.37238	2.90928	5.33696	4.01	6.80333	-0.109503	-0.80227	0.62804	-0.29208	0.762492	0.0717671	-0.812905	0.0622257	0.23349	1.05591	0.491049	0.00985335
PPR-104	LOC_Os02g40750	Os02g0620800	Chr2	24698448 - 24696856	- strand	DYW	15	none	plastid	0.91	0.376667	0.5	0.843333	1.22333	0.379287	0.486477	0.2371	0	0.79	0.95	-1.27034	-0.86264	-0.109639	0.42647	0.265768	0.358246	-0.675521	-8.57094	1.10332	0.985377	0.0656536	0.0100261
PPR-105	LOC_Os02g41560	Os02g0625100	Chr2	24923868 - 24925349	+ strand	E2	12	chloroplast	plastid	0.683333	0.363333	0.286667	0.746667	0.616667	0	0.340139	0	0.944404	0.516667	0.54	-0.909441	-1.2503	0.127697	-0.147869	0.0636052	8.41422	0	9.88479	0.215125	0.473367	0.452145	0.0346495
PPR-106	LOC_Os02g42210	Os02g0633200	Chr2	25392975 - 25394765	+ strand	P	6	mitochondrial	mitochondrial	5.57333	4.28667	1.87667	7.75667	5.15333	4.54557	5.51748	3.44691	6.6417	3.06	6.52333	-0.378605	-1.56985	0.476825	-0.113014	1.09183	0.279492	-0.399056	0.546991	0.800987	2.29075	0.251606	0.221107
PPR-107	LOC_Os02g43080	Os02g0644600	Chr2	25940341 - 25944110	+ strand	P	20	mitochondrial	mitochondrial	5.63	3.91	2.46	5.05333	6.45667	0.546827	1.02223	0.954515	0.531348	5.06667	5.87	-0.525854	-1.19415	-0.155871	0.197623	0.212285	0.901338	0.802558	-0.0413507	0.421433	1.98095	0.436934	0.105749
PPR-108	LOC_Os02g44480	Os02g0663900	Chr2	26924209 - 26922512	- strand	E2	16	mitochondrial	possibly mitochondrial	0.516667	0.333333	0.183333	0.793333	0.453333	0.195713	0.540361	0	0.363892	0.713333	0.916667	-0.630739	-1.48971	0.61772	-0.188274	0.361373	1.4605	-7.61995	0.891377	0.176262	0.943592	0.792545	0.00224201
PPR-109	LOC_Os02g44970	Os02g0670700	Chr2	27240720 - 27238657	- strand	E2	20	none	none	2.67	2.28667	3.48	1.82	2.86	0.566525	1.11821	0	0.692167	2.36667	2.64	-0.223501	0.382122	-0.552649	0.0991395	0.157618	0.979725	-9.14854	0.288519	0.228775	0.962381	0.551008	0.0293058
PPR-110	LOC_Os02g45590	Os02g0679200	Chr2	27740939 - 27735847	- strand	P	8	mitochondrial	ER	0.216667	0.143333	0.12	0.48	0.366667	1.15562	0.559305	1.7515	0.722458	0.583333	0.563333	-0.592722	-0.847116	1.14391	0.756277	-0.050244	-1.04563	0.599499	-0.676934	0.115298	1.07173	0.501379	0.0746156
PPR-111	LOC_Os02g46980	Os02g0697500	Chr2	28683849 - 28681681	- strand	DYW	12	mitochondrial	possibly plastid	95.2033	37.92	49.7533	81.17	92.81	71.0883	38.8877	54.88	40.2215	31.29	39.0367	-1.32803	-0.936206	-0.230062	-0.0367309	0.319119	-0.870281	-0.373326	-0.82163	0.38888	1.50822	0.715546	0.406248
PPR-112	LOC_Os02g47360	Os02g0702000	Chr2	28917800 - 28920757	+ strand	P	8	chloroplast	possibly plastid	13.7067	8.55	6.28	8.87	13.7967	3.09867	4.25957	1.73231	3.16517	8.22	11.02	-0.680821	-1.12592	-0.627818	0.00944127	0.422869	0.458932	-0.838585	0.0306241	0.274227	0.803026	0.578466	0.124782
PPR-113	LOC_Os02g48122	Os02g0711100	Chr2	29465660 - 29463827	- strand	P	7	mitochondrial	none	5.17667	3.56	4.22	4.9	4.56333	4.91335	4.86068	6.48556	6.86709	3.78	5.36667	-0.540021	-0.294718	-0.0792269	-0.1819	0.505527	-0.0155457	0.400453	0.482908	0.339779	0.609341	0.57191	0.0774623
PPR-114	LOC_Os02g49830	Os02g0730900	Chr2	30449508 - 30448042	- strand	DYW	12	chloroplast	plastid	2.61333	1.32333	1.30333	1.99333	2.10667	2.32799	1.69419	2.2002	2.51544	1.41	1.40333	-0.981179	-1.00313	-0.390537	-0.310792	-0.00683257	-0.458257	-0.0814142	0.11168	0.267483	1.13327	0.634781	0.0124039
PPR-115	LOC_Os02g50280	Os02g0735800	Chr2	30698990 - 30701615	+ strand	PLS	16	chloroplast	none	13.2333	1.82	2.61	3.37667	9.71	5.34469	4.67533	5.26705	3.57563	7.92667	11.81	-2.86148	-2.34161	-1.97018	-0.44659	0.575163	-0.192999	-0.0211071	-0.579775	0.541167	0.852412	0.779295	0.0382286
PPR-116	LOC_Os02g51480	Os02g0750400	Chr2	31529599 - 31531859	+ strand	P	9	chloroplast	none	20.16	9.99667	11.3567	9.76333	17.12	10.5315	8.69206	3.37558	3.35155	13.9	15.47	-1.0119	-0.827896	-1.04597	-0.2358	0.154378	-0.276912	-1.64121	-1.65152	0.259894	1.68003	0.778994	0.390207
PPR-117	LOC_Os02g52220	Os02g0759500	Chr2	31975598 - 31978222	+ strand	P	8	mitochondrial	mitochondrial	1.50333	2.78333	1.68667	1.97333	1.92333	0.696357	1.12221	0.745714	0.793675	0.95	1.89667	0.888209	0.165912	0.392242	0.355235	0.996709	0.687658	0.0986584	0.188468	0.155234	1.11414	0.63891	0.277849
PPR-118	LOC_Os02g53050	Os02g0769900	Chr2	32464628 - 32462322	- strand	DYW	12	none	none	2.33	1.48	1.76667	2.73333	1.88333	3.78035	3.26906	4.42119	2.55803	1.93333	2.26333	-0.654377	-0.3991	0.230238	-0.306897	0.22725	-0.209584	0.22586	-0.563304	0.190641	0.885419	0.789611	0.00756059
PPR-119	LOC_Os02g55020	Os02g0793200	Chr2	33706516 - 33708848	+ strand	P	12	mitochondrial	mitochondrial	1.73	1.65	1.92333	1.99667	1.86667	0.825459	1.04165	1.02871	1.02155	2.12333	1.41667	-0.0682656	0.152751	0.206713	0.109634	-0.583492	0.33524	0.317223	0.307156	0.303567	2.44751	0.580134	0.299261
PPR-120	LOC_Os02g55310	Os02g0796400	Chr2	33859405 - 33857140	- strand	P	8	mitochondrial	mitochondrial	1.56333	1.43333	1.26	1.71667	1.67667	0.334038	1.04704	0.508438	0.23705	1.05667	1.68	-0.125168	-0.310977	0.134908	0.100914	0.668435	1.6453	0.604582	-0.49306	0.357438	1.14902	0.602655	0.0181014
PPR-121	LOC_Os02g57340	Os02g0818800	Chr2	35122839 - 35126816	+ strand	E1	14	mitochondrial	possibly mitochondrial	3.38	2.72	2.47	3.07333	3.27667	1.74764	1.7534	1.38979	1.34515	4.46667	4.95333	-0.313313	-0.452355	-0.137178	-0.0447794	0.149169	0.00474441	-0.330329	-0.377394	1.01786	7.77837	0.811573	0.233824
PPR-122	LOC_Os02g57800	Os02g0824000	Chr2	35403096 - 35400295	- strand	P	25	none	none	3.11333	1.88	2.55333	2.4	3.63	0.411597	0.623571	0.563234	0.129887	3.41667	3.94333	-0.727422	-0.285977	-0.375286	0.221445	0.20677	0.598132	0.45156	-1.65641	0.675268	1.42495	0.355344	0.0424919
PPR-123	LOC_Os02g58139	Os02g0827900	Chr2	35575947 - 35572375	- strand	P	8	none	possibly plastid	14.4333	15.64	14.64	15.8067	9.31	10.6236	14.9989	18.2006	14.0829	35.3633	38.1367	0.115832	0.020513	0.131126	-0.632493	0.108922	0.497544	0.776657	0.406638	0.311225	1.12677	0.36538	0.0130976
PPR-124	LOC_Os02g58300	Os02g0829800	Chr2	35676431 - 35674797	+ strand	P	7	mitochondrial	mitochondrial	3.68	2.33333	1.52667	4.57667	3.89333	4.72303	4.88883	3.76119	2.81934	1.52333	2.11667	-0.657089	-1.26876	0.314516	0.0812774	0.474297	0.0497662	-0.328445	-0.744149	0.311752	1.02804	0.38388	0.0133835
PPR-125	LOC_Os02g58330	Os02g0830000	Chr2	35681629 - 35683776	+ strand	DYW	12	chloroplast	ER	0.61	0.65	0.846667	0.84	0.52	0.514498	0.982202	2.80616	0.809422	0.466667	0.883333	0.0914852	0.472325	0.460933	-0.229889	0.91911	0.931521	2.44507	0.652707	0.899833	1.27991	0.237708	0.00578559
PPR-126	LOC_Os02g58620	Os02g0833050	Chr2	35822996 - 35829631	+ strand	E1	14	none	none	2.36	1.60333	1.73	1.47667	2.35	0.99108	0.967206	0.763339	0.370163	3.10667	3.93	-0.557427	-0.447792	-0.676074	-0.0061235	0.339065	-0.0351424	-0.376244	-1.4184	0.285524	1.26459	0.792166	0.0237027
PPR-127	LOC_Os03g02430	Os03g0115300	Chr3	862777 - 861240	- strand	P	11	mitochondrial	none	6.72333	1.20667	1.69333	2.22	6.84	1.22628	1.8751	1.36418	1.40186	8.26333	9.22	-2.47716	-1.98868	-1.59818	0.0248167	0.158025	0.612272	0.153627	0.192907	0.888119	0.686594	0.137314	0.0629464
PPR-128	LOC_Os03g02762	Os03g0119700	Chr3	1076131 - 1079382	+ strand	P	6	mitochondrial	mitochondrial	1.59667	1.08	0.763333	1.66	1.35	0.763171	0.87026	0.482924	0.0407934	1.20333	1.04667	-0.563603	-1.0637	0.0560826	-0.241942	-0.201055	0.189208	-0.659115	-4.19255	0.78759	1.62815	0.492898	0.0526069
PPR-129	LOC_Os03g04390	Os03g0136700	Chr3	2018323 - 2014777	- strand	DYW	19	chloroplast	plastid	3.23333	2.91333	2.64	2.84667	2.89333	0.931618	1.1185	1.69373	1.97445	0.796667	0.933333	-0.150303	-0.292383	-0.183685	-0.160237	0.228151	0.263496	0.861697	1.08282	0.213063	0.732931	0.714997	0
PPR-130	LOC_Os03g06370	Os03g0159700	Chr3	3186739 - 3190051	+ strand	P	7	mitochondrial	mitochondrial	2.12667	2.34333	1.93667	2.33333	1.93	2.16035	2.0192	2.55793	3.28096	2.75667	2.13333	0.139901	-0.134952	0.133734	-0.139926	-0.369663	-0.0974346	0.243608	0.602625	0.258857	0.421572	0.589609	0.0220105
PPR-131	LOC_Os03g06710	Os03g0162900	Chr3	3407989 - 3413958	+ strand	P	17	chloroplast	none	5.27667	1.6	1.77	1.69333	4.57333	1.2939	1.34838	0.979202	0.725187	3.44333	4.02667	-1.72093	-1.57534	-1.63919	-0.206341	0.22572	0.059456	-0.40169	-0.834428	0.787202	0.736891	0.19214	0.329938
PPR-132	LOC_Os03g06910	Os03g0165100	Chr3	3504478 - 3502532	- strand	P	14	mitochondrial	possibly mitochondrial	2.66	1.82333	1.78	2.93333	3.13667	0.472731	0.64697	0.629865	0.222825	2.40667	1.89333	-0.544602	-0.579281	0.141063	0.237725	-0.345945	0.451859	0.413263	-1.0817	0.291717	1.75828	0.461243	0.0916472
PPR-133	LOC_Os03g07220	Os03g0168400	Chr3	3690005 - 3694437	+ strand	P	24	mitochondrial	mitochondrial	4.82667	4.92333	3.86333	5.1	4.83667	0.828831	0.975112	0.693206	0.851583	4.25	3.6	0.0286004	-0.321109	0.079453	0.0029853	-0.239405	0.234229	-0.257454	0.0390227	0.893066	0.492945	0.215498	0.271641
PPR-134	LOC_Os03g07234	Os03g0168550	Chr3	3701586 - 3700039	- strand	E2	14	none	none	0.13	0.05	0	0.146667	0.11	0	0.0402007	0	0	0.183333	0.163333	-1.361	-7.03342	0.172781	-0.239007	-0.165692	5.3646	0	0	0.70705	0.546781	0.25984	0.200753
PPR-135	LOC_Os03g07330	Os03g0169300	Chr3	3724584 - 3726496	+ strand	E2	12	none	possibly plastid	0.516667	0.313333	0.573333	0.773333	0.54	0.233966	0.362643	0.384847	0.277926	0.336667	0.426667	-0.719731	0.149863	0.58093	0.0636042	0.340887	0.630071	0.715577	0.24743	1.05932	0.551577	0.229523	0.254682
PPR-136	LOC_Os03g08680	Os03g0185200	Chr3	4476109 - 4472456	- strand	E2	11	mitochondrial	possibly mitochondrial	1.69	1.27667	2.00667	1.96333	1.64667	0.735729	1.14373	0.884003	1.7785	1.89333	1.84	-0.404361	0.247645	0.216161	-0.0374493	-0.0412006	0.635801	0.264548	1.27227	0.318716	1.06242	0.375284	0.0616662
PPR-137	LOC_Os03g10420	Os03g0201400	Chr3	5304975 - 5307365	+ strand	P	17	none	none	3.5	2.35667	2.04333	3.39667	3.47667	1.73476	1.56052	1.23692	1.05734	2.87	3.97667	-0.570405	-0.776139	-0.0432213	-0.00964602	0.470369	-0.152616	-0.487649	-0.713764	0.32708	1.0431	0.437288	0.14831
PPR-138	LOC_Os03g11020	Os03g0208600	Chr3	5669923 - 5672004	+ strand	P	9	none	possibly mitochondrial	0.313333	0.223333	0.226667	0.686667	0.29	0.107589	0.668599	0.175711	0.12788	0.403333	0.42	-0.486652	-0.465369	1.12942	-0.111275	0.0582751	2.62442	0.702514	0.24715	0.256133	1.43804	0.592571	0.00497478
PPR-139	LOC_Os03g11310	Os03g0211600	Chr3	5817877 - 5820748	+ strand	P	12	chloroplast	plastid	12.5633	4.42	4.78667	4.94	12.63	6.17135	4.76287	6.11374	4.56142	9.83333	9.88667	-1.50689	-1.39193	-1.34646	0.00763857	0.00780285	-0.373686	-0.0135287	-0.436021	0.238227	1.57242	0.740046	0.247049
PPR-140	LOC_Os03g11670	Os03g0215900	Chr3	6091523 - 6089248	- strand	P	10	chloroplast	plastid	7.94	2.19333	1.85667	5.19	7.21667	10.6596	6.24883	5.55121	4.04631	4.76	3.93667	-1.85554	-2.09583	-0.613308	-0.137788	-0.273924	-0.7704	-0.941155	-1.39725	0.0758394	1.20497	0.728518	0
PPR-141	LOC_Os03g11690	Os03g0216300	Chr3	6115338 - 6118762	+ strand	P	11	chloroplast	none	1.12667	0.586667	0.346667	1.82667	0.876667	0.637685	0.486369	0.132906	1.48067	0.856667	1.17	-0.940274	-1.69757	0.696661	-0.361599	0.449252	-0.39009	-2.25388	1.21405	0.403404	1.31678	0.322867	0.013269
PPR-142	LOC_Os03g11700	Os03g0216400	Chr3	6120196 - 6118855	- strand	PLS	9	mitochondrial	possibly plastid	0.15	0.21	0.143333	0.393333	0.29	0.120894	0.56722	0.662343	0.541652	0.0833333	0.113333	0.482694	-0.0651474	1.38487	0.946471	0.439071	2.22082	2.44413	2.1544	0.231903	1.64009	0.172214	0.00783233
PPR-143	LOC_Os03g12430	Os03g0225300	Chr3	6565219 - 6563354	- strand	P	8	mitochondrial	mitochondrial	5.95667	4.36333	6.10333	5.95333	6.33667	5.11022	5.35594	7.24123	7.56678	6.57	6.51333	-0.448988	0.0350847	-0.000809033	0.0892043	-0.0124954	0.0677414	0.502766	0.566202	0.164902	1.61141	0.37793	0.0378605
PPR-144	LOC_Os03g13230	Os03g0235200	Chr3	7136651 - 7138900	+ strand	DYW	13	chloroplast	possibly mitochondrial	0.223333	0.223333	0.123333	0.41	0.263333	0.580406	0.359317	0	0.375982	0.206667	0.21	0	-0.851433	0.873497	0.236715	0.0229733	-0.690279	-9.1834	-0.62505	0.0602728	1.16356	0.603541	0.00133089
PPR-145	LOC_Os03g13830	Os03g0241800	Chr3	7499362 - 7496050	- strand	DYW	14	chloroplast	none	0.513333	0.603333	0.536667	0.64	0.913333	0.0930662	0.33657	0	0	0.74	0.836667	0.232641	0.0640102	0.317622	0.830017	0.176903	1.84344	-6.5556	-6.5556	0.711604	0.607	0.349059	0.170508
PPR-146	LOC_Os03g16450	Os03g0271300	Chr3	9074313 - 9076863	+ strand	E2	13	mitochondrial	none	0.28	0.22	0.0733333	0.62	0.466667	0.886096	0.796303	3.99366	0.66341	0.26	0.366667	-0.346524	-1.91849	1.14402	0.734912	0.494349	-0.153962	2.17091	-0.417016	0.507971	0.610553	0.378571	0.0353156
PPR-147	LOC_Os03g17510	Os03g0283500	Chr3	9732973 - 9730414	- strand	E2	16	none	none	1.20667	0.68	0.743333	1.23667	1.12333	0.318716	0.478019	0	0.612745	1.37	1.35333	-0.8265	-0.698206	0.0354004	-0.103161	-0.0176457	0.583292	-8.32065	0.940848	0.240861	10.4466	0.78348	0.334393
PPR-148	LOC_Os03g17634	Os03g0284900	Chr3	9822129 - 9797352	- strand	P	10	chloroplast	plastid	10.0267	6.83667	6.67667	8.93	9.10667	7.77937	6.23388	4.62521	5.666	15.8167	15.74	-0.552414	-0.586574	-0.167097	-0.138837	-0.0070096	-0.319477	-0.750008	-0.457254	0.294111	1.27861	0.854847	0.0387821
PPR-149	LOC_Os03g18620	Os03g0297700	Chr3	10428927 - 10433732	+ strand	P	2	mitochondrial	mitochondrial	5.92667	4.35333	3.93333	7.46667	4.49	14.8353	11.6856	15.1016	9.57101	10.48	13.1267	-0.445014	-0.591347	0.333193	-0.400428	0.324834	-0.344276	0.0256656	-0.632238	0.519347	1.77348	0.719302	0.0834825
PPR-150	LOC_Os03g19650	Os03g0309800	Chr3	11048488 - 11053446	+ strand	P	11	chloroplast	plastid	34.0033	16.62	15.0567	16.7567	33.4333	22.2005	17.6669	12.9856	11.3817	44.2367	47.24	-1.03271	-1.17522	-1.02089	-0.0243883	0.0947642	-0.329527	-0.773633	-0.963814	0.376345	3.39599	0.53865	0.0644064
PPR-151	LOC_Os03g19980	Os03g0314400	Chr3	11252327 - 11255319	+ strand	E2	17	mitochondrial	possibly mitochondrial	0.85	0.87	0.403333	1.10333	0.666667	0.7454	0.7066	0.452792	0.501907	1.46333	1.85	0.0335136	-1.07362	0.37594	-0.35003	0.338061	-0.0770149	-0.717918	-0.569657	0.537209	1.83584	0.411884	0.0365217
PPR-152	LOC_Os03g20190	Os03g0317100	Chr3	11412715 - 11415488	+ strand	DYW	18	mitochondrial	possibly mitochondrial	1.20667	0.91	1.03667	1.29	1.00667	0.444017	0.361253	0.745603	0.75199	1.07667	1.11333	-0.406703	-0.218879	0.0962627	-0.261203	0.0482698	-0.296863	0.746481	0.75877	0.712009	2.3624	0.491634	0.0819654
PPR-153	LOC_Os03g21780	Os03g0336000	Chr3	12444923 - 12447928	+ strand	P	11	chloroplast	plastid	6.92333	0.723333	1.76	3.03333	4.64	9.2942	4.19532	3.92005	4.78679	9.66	8.56	-3.25695	-1.97528	-1.1903	-0.577239	-0.174393	-1.14736	-1.24525	-0.957126	0.53649	1.52897	0.48228	0.0449279
PPR-154	LOC_Os03g24880	Os03g0363700	Chr3	14176267 - 14174526	- strand	P	10	mitochondrial	mitochondrial	2.75667	1.36333	1.51667	3.69667	2.02667	1.31006	1.22322	0.241369	1.95042	2.12333	3.81667	-1.01526	-0.861592	0.423167	-0.443627	0.845681	-0.0988709	-2.43546	0.573791	0.254174	0.931207	0.354468	0
PPR-155	LOC_Os03g25380	Os03g0369700	Chr3	14512480 - 14514592	+ strand	E2	13	mitochondrial	none	0.156667	0.11	0.0866667	0.393333	0.18	0.170046	0.475121	1.02771	0.91591	0.306667	0.183333	-0.506321	-0.84678	1.32253	0.199109	-0.739051	1.47694	2.58838	2.4224	0.898836	0.843752	0.296129	0
PPR-156	LOC_Os03g27880	Os03g0396200	Chr3	16018739 - 16016493	- strand	DYW	18	mitochondrial	none	1.18667	0.636667	0.463333	1.03667	0.953333	0.977758	0.788587	0.0284943	1.07717	1.15	1.15333	-0.897259	-1.3549	-0.194786	-0.315569	0.00417205	-0.309854	-5.05244	0.139561	0.341021	1.17981	0.300236	0.224758
PPR-157	LOC_Os03g28270	Os03g0400800	Chr3	16265284 - 16257137	- strand	P	5	secretory pathway	ER	0.843333	0.286667	0.366667	0.453333	0.866667	0.342785	0.289101	0.496622	0.34839	0.98	2.69667	-1.55341	-1.19941	-0.894062	0.0393294	1.45939	-0.244951	0.533544	0.0233317	0.683076	2.81675	0.351178	0.379122
PPR-158	LOC_Os03g32090	Os03g0435200	Chr3	18355904 - 18359839	+ strand	PLS	14	secretory pathway	plastid	2.65333	2.37	2.56667	2.64333	3.37	0	0	0	0	4.09333	4.55667	-0.162852	-0.0478879	-0.00544552	0.344829	0.154667	0	0	0	NA	NA	NA	NA
PPR-159	LOC_Os03g32620	Os03g0441400	Chr3	18682844 - 18677824	- strand	DYW	20	mitochondrial	mitochondrial	1.04333	0.496667	0.573333	0.76	0.896667	0.785842	0.580133	0.274244	0.297269	0.936667	0.883333	-1.06933	-0.862618	-0.456609	-0.218325	-0.0844849	-0.437206	-1.51536	-1.39946	0.0935314	3.77554	0.637369	0.0692108
PPR-160	LOC_Os03g37260	Os03g0569800	Chr3	20650253 - 20653294	+ strand	P	17	chloroplast	possibly plastid	7.75	2.36667	3.02	5.34	8.7	2.34272	2.56187	0.999694	0.985638	1.42333	1.5	-1.71091	-1.35936	-0.537273	0.166799	0.0756372	0.12896	-1.2278	-1.24821	0.190566	0.559228	0.708842	0.0214238
PPR-161	LOC_Os03g38580	Os03g0582100	Chr3	21411259 - 21409003	- strand	DYW	14	chloroplast	plastid	1.46667	1.49333	0.793333	2.12333	1.57	0.466263	1.50804	0.779944	0.876037	1.08333	0.94	0.0259712	-0.885712	0.53348	0.0981556	-0.204542	1.69132	0.740984	0.908403	0.322743	1.92151	0.42214	0.0896739
PPR-162	LOC_Os03g40020	Os03g0597200	Chr3	22238894 - 22233268	- strand	P	17	chloroplast	possibly mitochondrial	9.68333	5.17	5.39667	5.93667	8.77333	3.45984	3.91699	3.00552	3.52621	8.65	10.1633	-0.905209	-0.843315	-0.705755	-0.142363	0.232577	0.178991	-0.203028	0.0274052	0.380458	1.65018	0.4118	0.0681852
PPR-163	LOC_Os03g40690	None	Chr3	22624156 - 22628484	+ strand	P	23	mitochondrial	none	0.81	0.653333	0.713333	0.843333	0.776667	0.573597	0.60477	0.0854893	0.695159	0.85	1.09333	-0.309677	-0.183105	0.0581102	-0.0605494	0.362821	0.0762197	-2.73196	0.276866	NA	NA	NA	NA
PPR-164	LOC_Os03g42650	Os03g0624800	Chr3	23738885 - 23746139	+ strand	PLS	9	mitochondrial	possibly mitochondrial	6.63667	5.59333	5.08667	7.38667	7.08667	4.24881	4.61237	8.68262	5.02546	9.18333	11.1533	-0.246712	-0.383672	0.154443	0.0946345	0.280357	0.118423	1.0309	0.242144	0.258564	1.4499	0.443843	0.0238405
PPR-165	LOC_Os03g43470	Os03g0635000	Chr3	24252399 - 24250816	- strand	E1	11	chloroplast	plastid	2.24667	0.383333	1.10333	1.32667	1.51667	6.823	2.88922	3.1394	0.14073	1.42	1.70667	-2.548	-1.02526	-0.759534	-0.566572	0.26512	-1.23944	-1.11967	-5.5894	0.148964	0.792947	0.671781	0.00414129
PPR-166	LOC_Os03g44210	Os03g0644200	Chr3	24845659 - 24843226	- strand	PLS	15	chloroplast	plastid	7.49333	4.05667	4.09667	5.67333	9.10333	3.05071	2.6371	3.47406	1.72429	6.29333	6.45	-0.885148	-0.870996	-0.401349	0.280753	0.0354692	-0.210119	0.18742	-0.822779	0.0702591	0.843419	0.736641	0.0200509
PPR-167	LOC_Os03g49464	Os03g0701400	Chr3	28151930 - 28159181	+ strand	DYW	21	chloroplast	none	3.44	5.94	4.88333	4.94333	5.06333	2.57975	2.90928	2.62352	3.70885	3.15333	3.06333	0.787878	0.505333	0.522947	0.557544	-0.0417619	0.173368	0.0242632	0.52357	0.244489	1.13357	0.431043	0.069186
PPR-168	LOC_Os03g49930	None	Chr3	28469339 - 28466953	- strand	PLS	3	chloroplast	none	0	0	0.0433333	0	0	0	0	0	0	0	0	0	5.47032	0	0	0	0	0	0	NA	NA	NA	NA
PPR-169	LOC_Os03g50500	Os03g0712900	Chr3	28830826 - 28836835	+ strand	P	14	mitochondrial	mitochondrial	1.71	3.68333	2.98	2.6	2.47333	2.23638	1.84881	2.58307	1.99702	2.65	3.74333	1.10656	0.800957	0.604227	0.532198	0.498172	-0.274433	0.207835	-0.163239	0.0707225	1.1857	0.668519	0.0544023
PPR-170	LOC_Os03g51840	Os03g0728200	Chr3	29730344 - 29732399	+ strand	P	10	mitochondrial	mitochondrial	1.88667	1.69	1.33	1.85667	2.26333	2.23863	2.30177	1.52014	4.26816	1.89667	2.06333	-0.15873	-0.504096	-0.0231123	0.262478	0.121449	0.0401099	-0.558107	0.930692	0.138051	0.965853	0.558413	0.0876502
PPR-171	LOC_Os03g52475	Os03g0735200	Chr3	30116657 - 30115650	- strand	PLS	8	chloroplast	none	1.54	0.713333	0.886667	1.65667	1.39667	0.850475	0.361084	0	0	1.01	1.17667	-1.1092	-0.795776	0.10529	-0.140843	0.220148	-1.23364	-9.73382	-9.73382	0.121968	1.37301	0.569213	0.0171719
PPR-172	LOC_Os03g52620	Os03g0736200	Chr3	30179543 - 30181178	+ strand	P	6	mitochondrial	mitochondrial	2.07333	1.38667	1.62333	1.99667	1.75667	1.13893	1.29986	1.37446	1.07665	1.46	1.87333	-0.579981	-0.352801	-0.0543271	-0.238981	0.359421	0.19052	0.270969	-0.0810565	0.243751	1.17394	0.671203	0.00501553
PPR-173	LOC_Os03g53170	Os03g0743200	Chr3	30502405 - 30507088	+ strand	E2	14	none	none	5.56	5.83333	6.31667	4.92333	5.28333	1.70777	2.89156	4.60874	2.11417	8.50667	8.85333	0.0692227	0.184048	-0.175417	-0.0736238	0.0576202	0.759389	1.43173	0.307815	0.170835	1.5606	0.59748	0.0339347
PPR-174	LOC_Os03g53490	Os03g0746400	Chr3	30676787 - 30679242	+ strand	P	10	mitochondrial	possibly mitochondrial	5.48333	4.46667	3.66667	5.72333	5.65333	3.3057	5.11639	5.36696	2.31154	7.32667	5.84667	-0.295793	-0.580452	0.0617915	0.0440407	-0.325493	0.630016	0.698982	-0.515914	0.0702309	1.50211	0.528715	0.0111836
PPR-175	LOC_Os03g55340	Os03g0761300	Chr3	31480148 - 31483288	+ strand	P	11	none	possibly mitochondrial	0.3	0.526667	0.476667	0.323333	0.156667	0.4207	0.314414	0.768713	0.134534	0.29	0.61	0.809864	0.666242	0.107712	-0.932883	1.07015	-0.41897	0.868104	-1.63756	0.067905	1.93397	0.624562	0.0327899
PPR-176	LOC_Os03g56400	Os03g0775400	Chr3	32153382 - 32150804	- strand	DYW	20	none	none	1.82	1.65333	1.35667	2.66667	2.01333	2.03034	2.70036	2.77005	3.22276	2.97667	3.00667	-0.138484	-0.423598	0.550849	0.145569	0.0144624	0.411254	0.448001	0.666313	0.165103	1.87944	0.434908	0.00385637
PPR-177	LOC_Os03g56850	Os03g0781100	Chr3	32388963 - 32392220	+ strand	DYW	23	mitochondrial	mitochondrial	1.41333	2.18	2.27667	2.13	1.09333	0.233618	0.427762	0	0.399395	1.78333	2.01667	0.624871	0.68744	0.591412	-0.370071	0.177303	0.869863	-7.87417	0.77111	0.0922102	0.314936	0.610682	0.157819
PPR-178	LOC_Os03g56960	Os03g0782900	Chr3	32443979 - 32440882	- strand	P	6	mitochondrial	possibly ER	1.69	0.836667	0.453333	1.39	1.34333	1.122	0.639998	0.497828	0.76266	0.79	0.643333	-1.01343	-1.89605	-0.281754	-0.330989	-0.29587	-0.808966	-1.17074	-0.556356	0.301337	0.476554	0.638366	0.0295355
PPR-179	LOC_Os03g58100	Os03g0795200	Chr3	33078794 - 33080823	+ strand	DYW	14	chloroplast	plastid	11.8533	3.27333	5.7	5.22333	7.99	6.40567	6.32792	4.73918	4.96834	13.1	16.6933	-1.85614	-1.05612	-1.18209	-0.568963	0.349682	-0.0176153	-0.434633	-0.36652	0.188287	0.854445	0.438404	0.138461
PPR-180	LOC_Os03g58120	Os03g0795400	Chr3	33091454 - 33095134	+ strand	P	16	mitochondrial	mitochondrial	3.42667	2.38333	1.94667	3.14667	3.29333	0.547122	0.977119	0.56321	1.10402	3.06667	3.18	-0.523644	-0.815479	-0.122944	-0.0572431	0.0523386	0.835513	0.0417352	1.0115	0.127622	1.33194	0.497711	0.0134588
PPR-181	LOC_Os03g59264	Os03g0807400	Chr3	33750440 - 33744357	- strand	E1	18	chloroplast	ER	13.94	6.42333	7.56333	7.61	15.0633	2.1902	2.66475	2.47728	2.10415	13.0867	13.5233	-1.11772	-0.88205	-0.873176	0.1118	0.0473496	0.28282	0.177618	-0.0577981	0.174071	0.764546	0.625513	0.0351825
PPR-182	LOC_Os03g60200	Os03g0816600	Chr3	34238474 - 34241647	+ strand	DYW	15	none	plastid	0.466667	0.37	0.153333	0.393333	0.313333	0.258582	0.265395	0.935101	0.269777	0.23	0.32	-0.334062	-1.59944	-0.246067	-0.573188	0.47468	0.0373767	1.85047	0.0609149	0.141375	0.687775	0.765495	0.00539286
PPR-183	LOC_Os03g60690	Os03g0821700	Chr3	34496857 - 34493228	- strand	DYW	11	chloroplast	plastid	0.486667	0.483333	0.21	0.72	0.56	0.113683	0.49415	0.959653	0.734687	0.563333	0.476667	-0.00989705	-1.20865	0.564103	0.202104	-0.240543	2.11021	3.06636	2.68144	0.201846	0.96979	0.907247	0.0474382
PPR-184	LOC_Os03g60910	Os03g0824100	Chr3	34614454 - 34609761	- strand	P	14	none	possibly plastid	25.96	13.67	18.7067	18.2967	21.48	8.43132	12.2393	8.63892	9.43619	12.75	22.9167	-0.925227	-0.472714	-0.504684	-0.273285	0.84585	0.537637	0.0350883	0.162428	0.169597	0.92125	0.619786	0.0897694
PPR-185	LOC_Os03g62400	None	Chr3	35349027 - 35345170	- strand	DYW	19	mitochondrial	mitochondrial	0.413333	0.343333	0.15	0.603333	0.45	0.275345	0.236894	0	0	0.376667	0.453333	-0.266986	-1.45624	0.544553	0.122337	0.266638	-0.216152	-8.11033	-8.11033	NA	NA	NA	NA
PPR-186	LOC_Os03g62690	Os03g0844000	Chr3	35474093 - 35479956	+ strand	DYW	17	chloroplast	mitochondrial	3.86	1.01333	1.50333	1.23	3.06667	1.50655	0.840162	1.08969	0.839785	3.17667	5.16667	-1.92845	-1.35985	-1.64914	-0.331831	0.701545	-0.84175	-0.466965	-0.842397	0.106813	1.23008	0.504838	0.404185
PPR-187	LOC_Os03g63260	Os03g0849700	Chr3	35741826 - 35748174	+ strand	E2	20	mitochondrial	none	1.41333	0.88	0.31	1.31667	1.87	0.383698	0.340014	0.278995	0.290144	1.21	0.546667	-0.682905	-2.18513	-0.10213	0.403691	-1.14483	-0.173895	-0.458325	-0.401993	1.05122	1.08699	0.128657	0.47145
PPR-188	LOC_Os03g63510	Os03g0852000	Chr3	35882905 - 35877542	- strand	E2	12	mitochondrial	possibly mitochondrial	2.54667	1.03	0.743333	1.29667	2.41667	2.16061	2.01114	3.59292	2.33316	2.88667	2.11667	-1.30513	-1.77516	-0.973255	-0.0755611	-0.447429	-0.103376	0.733452	0.110797	1.08391	0.828574	0.0686316	0.377442
PPR-189	LOC_Os03g63560	Os03g0852700	Chr3	35903066 - 35900686	- strand	E2	11	chloroplast	plastid	2.66667	1.45333	1.41667	2.11667	2.53333	1.81905	1.90361	1.20656	0.154333	2.97	2.5	-0.875226	-0.912058	-0.333102	-0.0739758	-0.248444	0.0655175	-0.591883	-3.55054	0.985137	1.11168	0.157985	0.362048
PPR-190	LOC_Os03g63910	Os03g0856100	Chr3	36107251 - 36110942	+ strand	P	9	chloroplast	ER	8.97667	4.48333	7.06667	6.76	9.39333	12.7645	14.6683	13.087	10.3889	9.79333	11.9033	-1.00145	-0.345106	-0.409104	0.0654492	0.281468	0.20055	0.0359946	-0.297068	0.875714	0.854878	0.388828	0.241433
PPR-191	LOC_Os03g64370	Os03g0861900	Chr3	36384991 - 36386913	+ strand	PLS	18	mitochondrial	mitochondrial	2.74667	2.28667	3.1	2.48667	2.45	0.759215	1.02902	0.284364	0.324807	2.16	1.73333	-0.26433	0.174525	-0.143414	-0.164838	-0.317318	0.438193	-1.4136	-1.22239	0.298306	1.43478	0.683678	0.0589864
PPR-192	LOC_Os04g01990	Os04g0110500	Chr4	616346 - 613779	- strand	DYW	15	mitochondrial	possibly mitochondrial	1.77333	1.58	1.16	1.97333	1.44	1.37532	1.33327	1.28766	1.81579	1.57667	1.42667	-0.166437	-0.611906	0.154089	-0.300204	-0.144133	-0.0447653	-0.0949443	0.400576	0.676258	1.6904	0.331453	0.171506
PPR-193	LOC_Os04g02850	Os04g0118700	Chr4	1110873 - 1113296	+ strand	DYW	20	chloroplast	none	4.40667	0.723333	1.14667	1.29333	4.06667	8.00372	4.30219	4.64844	4.04511	10.01	7.41667	-2.60529	-1.94131	-1.76781	-0.115814	-0.432549	-0.895444	-0.783794	-0.984315	1.30713	0.904866	0.097643	0.15674
PPR-194	LOC_Os04g14130	Os04g0218100	Chr4	7901861 - 7893474	- strand	DYW	21	none	none	11.66	11.9433	10.8533	12.33	13.1533	7.08595	6.33169	6.53794	6.93331	11.6067	13.06	0.0346308	-0.103425	0.0805983	0.173843	0.170187	-0.162346	-0.116108	-0.0314125	0.198367	0.981994	0.367084	0.0392082
PPR-195	LOC_Os04g14450	Os04g0221300	Chr4	8090712 - 8085839	- strand	DYW	12	none	none	8.89667	10.14	8.89	12.45	10.02	4.80963	4.55602	4.65278	4.51792	6.52333	5.42667	0.1887	-0.0010819	0.484762	0.171527	-0.265498	-0.0781351	-0.0478228	-0.0902478	0.104462	1.19966	0.649603	0.0412688
PPR-196	LOC_Os04g21470	None	Chr4	12142893 - 12143369	+ strand	P	2	none	none	0	0	0	0	0	0	0	0	0	0	0	0	0	0	0	0	0	0	0	NA	NA	NA	NA
PPR-197	LOC_Os04g25410	Os04g0320200	Chr4	14722122 - 14718532	- strand	P	10	mitochondrial	none	10.7167	8.70333	4.25	14.5533	10.2133	4.48902	8.18552	5.47111	7.51231	10.5467	13.7567	-0.30019	-1.33412	0.44145	-0.069405	0.383312	0.866528	0.285375	0.742727	1.27701	0.579484	0.158508	0.135766
PPR-198	LOC_Os04g28234	Os04g0350000	Chr4	16684906 - 16688496	+ strand	P	17	none	none	4.67667	3.59667	3.15667	5.13667	4.47333	2.80598	2.73908	3.46287	2.7831	4.97333	5.06333	-0.378727	-0.56693	0.135324	-0.0641184	0.0258692	-0.0348008	0.303366	-0.0118078	0.0681982	0.830718	0.603371	0.0160712
PPR-199	LOC_Os04g28300	Os04g0351333	Chr4	16753556 - 16757223	+ strand	P	16	none	none	1.99	1.42333	1.21	1.92667	2.27	0.528373	0.221172	0.0497771	0.870585	2.10667	1.69667	-0.48321	-0.717294	-0.0466351	0.189834	-0.312094	-1.25261	-3.38203	0.719357	0.0486267	1.00402	0.586965	0.00698561
PPR-200	LOC_Os04g32870	Os04g0401200	Chr4	19849118 - 19850578	+ strand	E2	11	none	none	0.07	0.0833333	0.153333	0.0566667	0.21	0.0846168	0.153085	0	0	0.07	0.243333	0.248283	1.12016	-0.300081	1.57135	1.78296	0.847761	-6.41982	-6.41982	0.934822	0.943706	0.438534	0.0498484
PPR-201	LOC_Os04g33840	Os04g0414800	Chr4	20499421 - 20501058	+ strand	E2	13	mitochondrial	mitochondrial	1.76	0.96	1.16333	1.32	1.44	1.04754	0.555538	2.9596	1.7686	1.01333	1.50333	-0.873787	-0.596895	-0.414764	-0.289325	0.568592	-0.91383	1.49751	0.755041	0.874192	1.69636	0.158704	0.361508
PPR-202	LOC_Os04g35305	Os04g0432800	Chr4	21470947 - 21468980	- strand	DYW	18	mitochondrial	mitochondrial	0.573333	0.336667	0.48	0.74	0.46	0.444064	0.249254	0.0304107	0	0.47	0.623333	-0.766286	-0.255851	0.367586	-0.317121	0.406589	-0.83062	-3.82468	-8.79787	1.1511	1.73183	0.254136	0.211363
PPR-203	LOC_Os04g35610	None	Chr4	21705657 - 21703600	- strand	DYW	19	mitochondrial	possibly mitochondrial	1.03667	0.526667	0.38	1.17333	1.05667	0.382646	0.320476	0.435655	0	1.11	0.926667	-0.975648	-1.44548	0.17849	0.0275419	-0.26018	-0.255065	0.186718	-8.58363	NA	NA	NA	NA
PPR-204	LOC_Os04g35650	Os04g0436800	Chr4	21728240 - 21725300	- strand	E1	19	chloroplast	plastid	1.24333	0.583333	0.456667	1.29	1.14333	0.447784	1.32438	0.469955	2.20215	1.46667	1.93	-1.09051	-1.443	0.0531199	-0.120866	0.395824	1.56231	0.069568	2.29547	0.120072	0.793899	0.750777	0.0183528
PPR-205	LOC_Os04g36840	Os04g0446100	Chr4	22242241 - 22239221	- strand	P	11	chloroplast	plastid	1.32667	1.03667	0.52	1.35333	1.44333	0.617681	0.761159	0.989794	0.543331	1.01667	1.16	-0.355549	-1.34954	0.0286827	0.121504	0.190103	0.300896	0.679389	-0.184712	0.118022	1.2944	0.782069	0.0125361
PPR-206	LOC_Os04g37720	Os04g0450200	Chr4	22432173 - 22434744	+ strand	P	6	mitochondrial	mitochondrial	3.15333	3.91333	2.70667	4.07	2.44333	1.92584	2.77582	1.04552	2.44969	3.64333	3.55667	0.311432	-0.220282	0.36805	-0.367895	-0.0347236	0.527197	-0.880637	0.346951	0.0719442	0.616696	0.559868	0.00812352
PPR-207	LOC_Os04g38930	Os04g0463300	Chr4	23131673 - 23133502	+ strand	P	11	mitochondrial	possibly mitochondrial	1.70333	1.57	2.07	1.72	1.76667	0.568425	1.09783	0.481612	1.81742	3.25667	3.05333	-0.117522	0.281123	0.0140424	0.0526443	-0.0929815	0.94839	-0.238642	1.67511	0.364765	0.480884	0.60638	0.0926017
PPR-208	LOC_Os04g38980	Os04g0463800	Chr4	23158503 - 23153801	- strand	E2	21	chloroplast	possibly plastid	0.746667	0.72	0.65	1.06	0.786667	0.11806	0.129343	0	0	0.693333	0.94	-0.0523966	-0.199738	0.504957	0.07519	0.438566	0.130624	-6.89554	-6.89554	0.265653	0.51171	0.498268	0.0885064
PPR-209	LOC_Os04g39000	Os04g0464000	Chr4	23163836 - 23163348	- strand	P	5	mitochondrial	possibly mitochondrial	0.0133333	0.0533333	0.11	0	0	0	0.271765	0	1.19042	0.11	0.17	1.92247	2.95312	-3.8413	-3.8413	0.623437	8.09151	0	10.2185	NA	NA	NA	NA
PPR-210	LOC_Os04g39410	Os04g0469400	Chr4	23461347 - 23457977	- strand	DYW	22	mitochondrial	possibly mitochondrial	4.21667	2.41667	1.93667	2.71	3.70667	1.64033	2.08301	1.5996	1.66591	2.47333	2.12667	-0.802829	-1.12212	-0.637621	-0.185933	-0.217768	0.344497	-0.0362525	0.0223109	0.425091	3.32445	0.405638	0.362755
PPR-211	LOC_Os04g39970	Os04g0475500	Chr4	23792871 - 23790789	- strand	P	4	mitochondrial	none	14.2367	8.83	10.7433	9.57	12.6267	14.912	10.6384	5.85199	9.06856	12.2167	12.03	-0.689067	-0.406145	-0.572975	-0.173124	-0.0222122	-0.487154	-1.34932	-0.717466	0.0983129	1.58188	0.703412	0.0535253
PPR-212	LOC_Os04g40010	Os04g0475800	Chr4	23817050 - 23815413	- strand	P	12	mitochondrial	mitochondrial	0.836667	0.706667	0.453333	1.38333	0.83	0.122149	0.489079	0.582268	0	0.926667	1.60667	-0.243306	-0.882627	0.724739	-0.0115284	0.79329	1.99261	2.24375	-6.94426	NA	NA	NA	NA
PPR-213	LOC_Os04g40130	Os04g0477200	Chr4	23885227 - 23882661	- strand	P	11	secretory pathway	none	2.68667	1.64333	1.48333	2.99333	2.76	1.29282	1.82445	1.22907	1.40948	1.04	1.53	-0.708856	-0.856544	0.155877	0.0388349	0.556504	0.496615	-0.0728965	0.124549	0.0341514	1.05711	0.759841	0.015747
PPR-214	LOC_Os04g41120	Os04g0488200	Chr4	24389132 - 24390928	+ strand	DYW	15	mitochondrial	ER	1.43333	1.54	1.61333	1.44	1.31667	0.0564891	0.776108	0.508655	0	0.92	1.04	0.10349	0.170559	0.00669335	-0.122388	0.176697	3.75675	3.14816	-5.84522	0.236341	3.39483	0.709835	0.30932
PPR-215	LOC_Os04g41140	Os04g0488500	Chr4	24402461 - 24399162	- strand	P	21	mitochondrial	mitochondrial	2.71667	1.89333	0.966667	3.20667	2.57667	1.18195	1.30754	1.49135	0.260312	1.38333	2.01	-0.520683	-1.48979	0.239155	-0.0763027	0.538722	0.145569	0.335197	-2.17854	NA	NA	0.761934	NA
PPR-216	LOC_Os04g43430	Os04g0514500	Chr4	25707506 - 25702074	- strand	DYW	28	mitochondrial	mitochondrial	1.66	1.96	1.19333	2.50333	1.93333	0.763414	0.906949	0.922997	1.53799	2.43333	2.46	0.239537	-0.475851	0.592373	0.219782	0.0157179	0.248257	0.273534	1.00956	NA	NA	0.75499	NA
PPR-217	LOC_Os04g44030	Os04g0520900	Chr4	26090648 - 26093773	+ strand	P	9	none	none	6.65667	6.60667	6.39	6.65667	6.74	3.01066	4.42525	3.42167	3.49245	8.36	6.60667	-0.0108757	-0.0589757	0	0.0179453	-0.339535	0.555526	0.184563	0.214094	0.154425	1.1052	0.73296	0.0944735
PPR-218	LOC_Os04g46010	Os04g0544400	Chr4	27258942 - 27256245	- strand	P	9	chloroplast	possibly plastid	53.3733	6.43667	13.03	16.8933	42.0133	24.5209	22.6505	15.1258	18.259	57.5	59.1767	-3.05153	-2.0342	-1.65961	-0.345265	0.0414658	-0.114464	-0.696964	-0.425384	0.342867	0.888339	0.74923	0.0279066
PPR-219	LOC_Os04g49350	Os04g0583101	Chr4	29455859 - 29458125	+ strand	P	13	chloroplast	possibly plastid	61.08	81.6633	82.54	91.29	102.713	28.6777	27.7656	30.1531	20.5241	41.1467	62.9767	0.418982	0.434387	0.579749	0.749837	0.61403	-0.0466291	0.0723745	-0.48259	0.0902952	1.95668	0.779547	0.0198176
PPR-220	LOC_Os04g49520	Os04g0584700	Chr4	29538538 - 29534884	- strand	DYW	23	mitochondrial	possibly plastid	2.25667	2.25333	1.70667	1.29	0.473333	0.618691	0.999976	1.60826	1.02443	1.01667	1.35667	-0.00213591	-0.402805	-0.806346	-2.25086	0.415864	0.691786	1.37678	0.726608	0.150275	4.14652	0.851578	0.019847
PPR-221	LOC_Os04g51350	Os04g0602600	Chr4	30410105 - 30413205	+ strand	E2	19	chloroplast	none	5.19333	1.08667	1.55	1.57	4.33667	3.05238	2.18487	1.91671	2.08308	5.00333	5.64	-2.2557	-1.74374	-1.72525	-0.260017	0.172773	-0.4822	-0.671023	-0.550996	0.863916	2.56434	0.122614	0.385115
PPR-222	LOC_Os04g52290	Os04g0612800	Chr4	31076344 - 31073380	- strand	P	10	mitochondrial	mitochondrial	3.69	3.61	3.33667	4.15667	4.25667	4.83842	3.38593	3.54866	3.5549	3.21	5.74333	-0.0316133	-0.14517	0.171764	0.206052	0.839117	-0.514856	-0.447153	-0.444619	0.242036	0.876204	0.263477	0.167141
PPR-223	LOC_Os04g52725	Os04g0618050	Chr4	31398698 - 31400187	+ strand	P	8	mitochondrial	mitochondrial	1.05	0.613333	0.683333	1.05	1.45333	0.173199	0.729769	1.00354	2.52486	1.01333	1.37	-0.77467	-0.618992	0	0.468592	0.434697	2.06868	2.52773	3.85797	0.617093	1.55786	0.101028	0.0207986
PPR-224	LOC_Os04g53630	Os04g0628200	Chr4	31966462 - 31968300	+ strand	E2	16	mitochondrial	mitochondrial	5.02	2.27667	1.69	3.09667	3.69333	0.900698	0.951609	0.152327	1.11484	3.37333	2.64333	-1.14042	-1.5701	-0.696791	-0.442662	-0.351698	0.0792399	-2.55603	0.307414	0.627873	1.10092	0.213732	0.0777037
PPR-225	LOC_Os04g55090	Os04g0643700	Chr4	32758857 - 32762453	+ strand	P	8	mitochondrial	mitochondrial	2.64333	3.57	2.87667	2.95	2.9	1.23998	1.98047	1.86647	1.83386	3.3	2.73667	0.433426	0.121999	0.158302	0.133648	-0.269956	0.675091	0.589605	0.56419	0.230494	1.67781	0.379984	0.262293
PPR-226	LOC_Os04g57670	Os04g0672700	Chr4	34336668 - 34333463	- strand	DYW	20	mitochondrial	none	0.82	0.73	0.906667	1.16333	0.726667	0.287	0.70468	0.662982	0.472786	1.24333	1.22	-0.167511	0.144781	0.504046	-0.174104	-0.0273098	1.29295	1.20508	0.718167	0.220392	0.755053	0.632068	0.0390182
PPR-227	LOC_Os04g57900	Os04g0675600	Chr4	34500540 - 34498539	- strand	P	6	mitochondrial	plastid	1.08667	1.12	0.85	1.46333	1.74667	1.61954	1.42525	1.89565	2.38912	1.11667	1.27333	0.0435454	-0.35401	0.429	0.684192	0.189253	-0.184248	0.226979	0.560608	0.090971	0.528814	0.490735	0.00865432
PPR-228	LOC_Os04g57940	Os04g0676200	Chr4	34517510 - 34515402	- strand	PLS	14	mitochondrial	mitochondrial	0.0466667	0.103333	0.313333	0.14	0.05	0.166633	0.250602	0	0	0.136667	0.07	1.13014	2.72124	1.56464	0.0975155	-0.955288	0.585837	-7.38916	-7.38916	0.444918	4.08115	0.430581	0.368588
PPR-229	LOC_Os04g58780	Os04g0684500	Chr4	34958612 - 34970112	+ strand	P	15	chloroplast	plastid	31.56	12.21	19.0967	15.81	32.3067	9.63986	9.011	6.27107	6.48695	31.0133	36.0433	-1.36996	-0.724744	-0.997214	0.0337351	0.216837	-0.0973145	-0.62022	-0.571399	0.352548	3.70596	0.523583	0.0872563
PPR-230	LOC_Os04g58980	Os04g0686500	Chr4	35089011 - 35084308	- strand	DYW	16	mitochondrial	mitochondrial	0.0666667	0.166667	0.0966667	0.176667	0.0633333	0.0539609	0.0525274	0.272261	0.395718	0.11	0.153333	1.30908	0.529421	1.39266	-0.0728803	0.47549	-0.0381281	2.3138	2.85164	0.390098	3.7752	0.566128	0.0736108
PPR-231	LOC_Os05g01635	Os05g0107000	Chr5	378250 - 375945	- strand	E2	11	mitochondrial	none	0.26	0.21	0.2	0.463333	0.196667	0.120957	0.207819	0.393243	0.302227	0.213333	0.23	-0.306807	-0.376854	0.83111	-0.400978	0.108037	0.77588	1.69271	1.31403	0.971723	0.442315	0.0675545	0.106893
PPR-232	LOC_Os05g02210	Os05g0112900	Chr5	694389 - 696374	+ strand	DYW	16	mitochondrial	mitochondrial	0.153333	0.0966667	0.01	0.25	0.2	0.126458	0.148581	0	0.307777	0.23	0.173333	-0.660108	-3.81047	0.701641	0.381149	-0.406044	0.230905	-6.99388	1.27654	0.316564	0.278749	0.262481	0.0968788
PPR-233	LOC_Os05g04160	Os05g0132000	Chr5	1864582 - 1866495	+ strand	P	16	mitochondrial	mitochondrial	1.40333	0.996667	0.493333	1.62	1.44667	0.42367	0.520117	0.965101	0.0694497	1.78333	2.11333	-0.493252	-1.50633	0.207002	0.0438508	0.244818	0.295265	1.18583	-2.59168	1.172	1.06662	0.206978	0.0142166
PPR-234	LOC_Os05g05320	Os05g0145600	Chr5	2624299 - 2618167	- strand	P	7	mitochondrial	mitochondrial	17.41	17.8267	13.1533	20.36	16.11	10.9592	13.4936	8.49798	12.2638	26.8867	36.7267	0.0341215	-0.404465	0.225809	-0.111953	0.449923	0.300108	-0.366913	0.16225	0.245788	1.24627	0.551571	0.0260649
PPR-235	LOC_Os05g05490	Os05g0147600	Chr5	2734259 - 2737002	+ strand	DYW	15	none	none	0.47	0.653333	0.753333	0.823333	0.583333	0.896599	0.577945	1.14961	1.15427	0.583333	0.53	0.474298	0.679474	0.8075	0.311064	-0.13808	-0.632645	0.358256	0.364087	0.274813	1.10705	0.159946	0.041302
PPR-236	LOC_Os05g06150	Os05g0153400	Chr5	3083807 - 3085504	+ strand	DYW	14	mitochondrial	none	0.62	0.503333	0.543333	0.81	0.553333	0.352361	0.795614	1.47683	0.308813	0.853333	1.29333	-0.300217	-0.190104	0.385109	-0.16384	0.599338	1.17274	2.06427	-0.189745	0.183057	0.273151	0.533263	0.0622186
PPR-237	LOC_Os05g11700	Os05g0207200	Chr5	6647138 - 6648325	+ strand	P	7	mitochondrial	possibly plastid	0.193333	0.183333	0.116667	0.39	0.383333	0	0.288438	0	0	0.203333	0.24	-0.0762165	-0.723821	1.00864	0.983826	0.238109	8.17711	0	0	0.419098	0.3415	0.40337	0.0894558
PPR-238	LOC_Os05g12130	Os05g0212100	Chr5	6933857 - 6936591	+ strand	DYW	17	chloroplast	plastid	1.99667	0.776667	0.666667	1.3	1.56333	0.450823	0.825601	0.274011	0.59676	2	1.26	-1.36109	-1.58112	-0.618697	-0.352773	-0.666153	0.871433	-0.716268	0.403809	0.300068	1.23961	0.105769	0.0020495
PPR-239	LOC_Os05g18950	Os05g0271900	Chr5	11000428 - 11002159	+ strand	E2	12	mitochondrial	mitochondrial	2.01333	1.41333	0.863333	2.53	1.84333	1.79093	2.17374	1.31771	1.55665	1.62667	1.45667	-0.510181	-1.22064	0.329407	-0.127203	-0.159144	0.279329	-0.442387	-0.202143	0.238938	0.836761	0.443981	0.0456897
PPR-240	LOC_Os05g19380	Os05g0275000	Chr5	11256636 - 11253553	- strand	P	19	chloroplast	none	12.7867	3.52333	5.44	6.83	13.1133	8.4439	6.69883	2.27327	4.05851	13.78	17.9267	-1.85934	-1.23281	-0.904588	0.036384	0.379507	-0.333956	-1.89268	-1.05677	0.158471	0.223114	0.72974	0.127343
PPR-241	LOC_Os05g19390	Os05g0275100	Chr5	11264629 - 11261810	- strand	P	21	mitochondrial	mitochondrial	4.46333	2.78667	2.97667	4.10667	5.12	0.898499	1.40494	1.27896	0.946422	3.90667	4.66333	-0.679384	-0.58426	-0.120123	0.197982	0.255363	0.644341	0.508905	0.0748855	0.307832	0.697465	0.632922	0.0281723
PPR-242	LOC_Os05g22870	Os05g0294600	Chr5	12992479 - 12989680	- strand	P	13	chloroplast	plastid	8.84	10.4833	9.42	11.4	10.99	4.49831	5.99877	4.36104	4.86987	5.77667	4.44333	0.245949	0.0916706	0.366879	0.314041	-0.37852	0.415203	-0.0447008	0.114476	0.131025	0.525712	0.713058	0.197029
PPR-243	LOC_Os05g23960	Os05g0305300	Chr5	13798252 - 13795200	- strand	DYW	20	secretory pathway	ER	0	0	0	0	0	0.0122944	0	0.0241733	0	0	0	0	0	0	0	0	-3.73275	0.921076	-3.73275	0.209329	1.8836	0.696839	0.281525
PPR-244	LOC_Os05g24150	Os05g0307200	Chr5	13932703 - 13929176	- strand	DYW	15	none	none	1.54667	0.733333	0.846667	1.68	1.82667	0.719232	1.16724	0.671362	0.125152	2.02333	2.24	-1.07559	-0.868528	0.119222	0.239908	0.146696	0.697803	-0.0992235	-2.5133	1.08119	2.78755	0.3403	0.306726
PPR-245	LOC_Os05g24270	Os05g0308900	Chr5	14032750 - 14033124	+ strand	P	3	none	none	0	0.173333	0.2	0.42	0.213333	0	0	0	0	0.21	0	7.4457	7.65105	8.71768	7.74371	-7.7211	0	0	0	NA	NA	NA	NA
PPR-246	LOC_Os05g24890	Os05g0313600	Chr5	14414408 - 14416367	+ strand	DYW	13	chloroplast	plastid	0	0.0466667	0.0533333	0.08	0.0233333	0	0.0212804	0	0	0.0533333	0.0566667	5.57491	5.76376	6.33985	4.60486	0.0859001	4.4777	0	0	0.0979534	1.53193	0.659431	0.00321786
PPR-247	LOC_Os05g24930	Os05g0313900	Chr5	14432404 - 14427967	- strand	P	17	mitochondrial	mitochondrial	1.42667	1.22	0.916667	1.63333	1.67	0.160352	0.486721	0.410903	0.258252	0.973333	1.04333	-0.225599	-0.63762	0.195037	0.227049	0.100095	1.59584	1.35209	0.684144	0.166615	1.94984	0.527898	0.0229786
PPR-248	LOC_Os05g25060	Os05g0315100	Chr5	14506826 - 14498742	- strand	P	9	chloroplast	possibly mitochondrial	15.3367	10.16	12.9633	12.3567	15.2667	3.54134	4.85287	2.64715	4.52425	9.65	9.03333	-0.59404	-0.242538	-0.311672	-0.00659941	-0.0952603	0.454433	-0.419718	0.353295	0.14054	1.31357	0.661266	0.0517191
PPR-249	LOC_Os05g28500	Os05g0353300	Chr5	16687048 - 16691082	+ strand	PLS	6	chloroplast	plastid	27.45	25.39	21.87	24.0767	31.4167	33.4027	25.4288	26.8809	23.0938	53.1633	37.9767	-0.112541	-0.32784	-0.189161	0.194719	-0.485307	-0.393488	-0.313373	-0.53244	0.24503	2.06695	0.574301	0.049128
PPR-250	LOC_Os05g28720	Os05g0355200	Chr5	16845905 - 16848027	+ strand	P	10	secretory pathway	ER	10.39	8.52	6.68667	10.9167	10.52	5.53601	7.62079	8.5803	5.87698	7.14	5.29667	-0.28624	-0.635759	0.0713345	0.0179373	-0.430769	0.461023	0.632089	0.0862133	0.207826	1.20639	0.643243	0.0120507
PPR-251	LOC_Os05g30240	Os05g0365500	Chr5	17522715 - 17526484	+ strand	P	11	mitochondrial	mitochondrial	3.41333	2.97667	1.04333	5.55667	3.61333	2.27426	3.2438	3.29768	3.48548	2.02	4.18	-0.197419	-1.70902	0.702878	0.0821257	1.04878	0.512098	0.535857	0.61574	0.107604	1.73477	0.527151	0.111023
PPR-252	LOC_Os05g30710	Os05g0370000	Chr5	17785974 - 17783509	- strand	DYW	16	chloroplast	plastid	1.52333	1.07	0.92	1.72667	1.19333	0.831086	1.32664	2.46079	1.68735	1.28333	1.24667	-0.509217	-0.726902	0.180652	-0.351974	-0.0417871	0.674059	1.5649	1.02081	0.165637	1.09994	0.282028	0.0779106
PPR-253	LOC_Os05g32730	Os05g0393900	Chr5	19168235 - 19166574	- strand	P	13	mitochondrial	mitochondrial	0.44	0.37	0.443333	0.606667	0.69	0.321789	0.75723	0.283967	0	0.46	0.35	-0.249359	0.0108626	0.462502	0.647907	-0.393296	1.23204	-0.179797	-8.33445	0.316538	0.995175	0.617623	0.0074581
PPR-254	LOC_Os05g33760	Os05g0407900	Chr5	19899832 - 19894469	- strand	P	8	mitochondrial	mitochondrial	1.51333	1.86	1.30667	2.54333	1.62667	0.559943	1.08646	5.45737	0.430934	1.16667	1.77667	0.297398	-0.211681	0.748606	0.104129	0.606356	0.955036	3.28254	-0.377043	0.127454	0.876679	0.617399	0.0177388
PPR-255	LOC_Os05g33920	Os05g0409800	Chr5	20028098 - 20029354	+ strand	E2	11	chloroplast	plastid	0.66	0.886667	0.34	1.22	1.13667	0.578412	0.690679	0	0.803813	0.48	0.736667	0.425368	-0.954879	0.885341	0.78336	0.616932	0.255513	-9.17845	0.474064	0.461075	0.432801	0.386978	0.135803
PPR-256	LOC_Os05g34570	Os05g0418500	Chr5	20501692 - 20498924	- strand	PLS	8	mitochondrial	none	0.0133333	0	0	0.0633333	0	0	0.0653804	0	0	0.0166667	0.0333333	-3.8413	-3.8413	2.16619	-3.8413	0.95858	6.05269	0	0	1.07127	0.99894	0.270089	0.00303005
PPR-257	LOC_Os05g36350	Os05g0439300	Chr5	21519885 - 21518063	- strand	E2	14	chloroplast	none	1.14333	0.593333	0.426667	1.89	0.74	1.69911	1.3008	0.761289	1.39884	0.74	0.856667	-0.94516	-1.41994	0.724646	-0.626958	0.210944	-0.38512	-1.15722	-0.280366	0.113966	1.12593	0.693912	0.0362932
PPR-258	LOC_Os05g38190	Os05g0455900	Chr5	22397889 - 22403956	+ strand	DYW	20	mitochondrial	possibly mitochondrial	0.413333	0.46	0.283333	0.61	0.456667	0.236951	0.439613	0.137387	0.646184	0.376667	0.423333	0.153976	-0.543209	0.560382	0.143508	0.168085	0.888848	-0.781956	1.44351	0.386007	1.21924	0.693713	0.0127069
PPR-259	LOC_Os05g40320	Os05g0481800	Chr5	23692827 - 23697395	+ strand	P	6	mitochondrial	mitochondrial	2.62333	2.01	2.05333	2.95	2.52333	0.78913	1.10473	1.33289	1.17345	2.03	1.85	-0.384036	-0.353281	0.169255	-0.0560486	-0.133885	0.484837	0.755478	0.571823	0.182194	0.334619	0.676765	0.26387
PPR-260	LOC_Os05g45760	Os05g0534000	Chr5	26506627 - 26504419	- strand	P	9	mitochondrial	mitochondrial	3.67	2.58333	1.74667	4.38667	3.98667	3.07835	2.83711	2.48437	0.678249	1.58	1.62	-0.506383	-1.07074	0.257282	0.119373	0.0360467	-0.117695	-0.309165	-2.18061	0.144213	3.89945	0.699814	0.115104
PPR-261	LOC_Os05g45850	Os05g0534900	Chr5	26560933 - 26566642	+ strand	PLS	17	chloroplast	ER	1.62	1.54	1.27333	1.83667	1.62667	0.5966	0.782782	0.806805	0.8828	1.17	1.24667	-0.0730172	-0.347145	0.180994	0.00592414	0.0914915	0.391272	0.434827	0.56454	0.361089	1.51283	0.324542	0.0366506
PPR-262	LOC_Os05g47510	Os05g0548600	Chr5	27219015 - 27220337	+ strand	P	9	none	possibly mitochondrial	2.93667	1.15	1.86667	2.05667	2.28667	5.0418	5.6653	12.3545	7.87076	4.38333	4.26333	-1.35178	-0.653433	-0.513661	-0.360793	-0.0400373	0.168182	1.29286	0.642461	0.143356	2.58266	0.57614	0.0693996
PPR-263	LOC_Os05g49740	Os05g0572900	Chr5	28536925 - 28534151	- strand	DYW	16	mitochondrial	possibly plastid	0.263333	0.17	0.166667	0.37	0.28	0.183842	0.262097	0.118318	0.216501	0.37	0.49	-0.62836	-0.656758	0.489063	0.0882136	0.404304	0.509302	-0.631481	0.234729	0.460732	3.23292	0.756834	0.0433851
PPR-264	LOC_Os05g49920	Os05g0574800	Chr5	28633062 - 28635805	+ strand	DYW	20	chloroplast	possibly plastid	7.59667	1.17333	1.03667	2.45667	4.17667	0.359127	0.773995	0.775458	0.253929	2.67333	4.42667	-2.69372	-2.87221	-1.62827	-0.862859	0.727367	1.10568	1.1084	-0.49841	0.290579	0.712453	0.683656	0.022428
PPR-265	LOC_Os05g50460	Os05g0581300	Chr5	28924125 - 28926029	+ strand	DYW	17	mitochondrial	possibly mitochondrial	0.52	0.653333	0.913333	0.91	0.493333	0	0.459261	0	0	0.606667	0.6	0.328742	0.811436	0.806168	-0.0758002	-0.0159152	8.84631	0	0	0.143896	1.67493	0.611639	0.0382579
PPR-266	LOC_Os05g50690	Os05g0583950	Chr5	29062280 - 29058243	- strand	P	11	mitochondrial	possibly mitochondrial	0.463333	0.39	0.13	0.633333	0.31	0.265064	0.459084	0.256014	0.470056	0.23	0.33	-0.247991	-1.82559	0.450081	-0.578245	0.518938	0.790124	-0.0499264	0.824125	0.707597	0.829741	0.332041	0.0856688
PPR-267	LOC_Os05g50950	Os05g0586900	Chr5	29236686 - 29240151	+ strand	DYW	20	chloroplast	possibly plastid	11.1733	3.17667	5.55667	5.30333	10.3967	6.24307	5.02703	2.13652	3.96535	9.91667	12.2767	-1.81414	-1.00763	-1.07494	-0.10392	0.307964	-0.312493	-1.54655	-0.654675	0.727342	1.08344	0.340942	0
PPR-268	LOC_Os06g02120	Os06g0111300	Chr6	633783 - 629680	- strand	P	14	chloroplast	plastid	14.7067	7	9.57333	8.7	15.52	6.81187	7.00037	5.96647	6.91456	20.28	21.3967	-1.07094	-0.619328	-0.757319	0.0776499	0.0773247	0.0393746	-0.191143	0.0215834	0.161159	0.324555	0.604752	0.0689211
PPR-269	LOC_Os06g02200	Os06g0112000	Chr6	676126 - 678878	+ strand	DYW	17	chloroplast	plastid	1.70333	1.16	0.833333	1.92333	1.57333	1.19979	1.19384	0.527074	1.27459	2.47	2.29	-0.553837	-1.03051	0.175152	-0.114467	-0.109118	-0.00716643	-1.18517	0.0871808	0.141079	0.421562	0.769814	0.0146065
PPR-270	LOC_Os06g02400	Os06g0114366	Chr6	825521 - 829063	+ strand	E2	13	none	none	1.41667	0.22	0.42	0.796667	0.783333	1.57927	1.60648	0.59559	1.74486	0.893333	1.14	-2.6814	-1.75163	-0.829663	-0.853984	0.351414	0.0246297	-1.40536	0.143767	0.167489	0.985242	0.567082	0.0568116
PPR-271	LOC_Os06g03530	Os06g0125300	Chr6	1362999 - 1367575	+ strand	P	8	mitochondrial	mitochondrial	1.20667	1.19667	1.28667	1.55333	1.60667	1.11669	1.00049	0.563064	1.14922	1.20667	1.54333	-0.0119958	0.0925366	0.364067	0.412745	0.354762	-0.158372	-0.986589	0.0413897	1.28055	0.768366	0.386023	0.0576575
PPR-272	LOC_Os06g03570	Os06g0125600	Chr6	1377416 - 1379454	+ strand	PLS	6	mitochondrial	possibly ER	4.54	2.23333	3.81	3.83333	3.63333	2.22044	3.17231	2.99485	3.34451	2.51333	2.89333	-1.02317	-0.25284	-0.244036	-0.321321	0.203055	0.514493	0.43147	0.590731	1.37917	0.817942	0.340728	0.0323741
PPR-273	LOC_Os06g05140	Os06g0143500	Chr6	2282572 - 2284863	+ strand	E1	21	secretory pathway	possibly mitochondrial	0.336667	0.22	0.216667	0.536667	0.376667	0.293085	0.255091	0.306151	0.383851	0.703333	0.61	-0.611555	-0.633478	0.671112	0.161514	-0.205086	-0.199577	0.0627149	0.388067	0.0205009	1.02997	0.579902	0.016199
PPR-274	LOC_Os06g05920	Os06g0152500	Chr6	2710262 - 2712458	+ strand	P	15	chloroplast	none	0.996667	0.566667	0.9	0.986667	0.896667	0.143841	0.22827	0.499299	0	0.663333	0.686667	-0.813513	-0.147031	-0.0145336	-0.152378	0.0498021	0.662578	1.78832	-7.17833	0.662141	0.588067	0.326939	0.0262266
PPR-275	LOC_Os06g07550	Os06g0172000	Chr6	3640786 - 3643651	+ strand	P	11	chloroplast	plastid	5.94667	3.46333	4.48	3.96	6.12667	1.42481	2.60094	2.77641	1.85927	5.14333	6.98	-0.779748	-0.408504	-0.58646	0.043014	0.44045	0.867806	0.961958	0.38373	0.521009	1.06833	0.374205	0.183082
PPR-276	LOC_Os06g08570	Os06g0184866	Chr6	4270771 - 4266426	- strand	P	4	mitochondrial	mitochondrial	23.2267	8.63333	25.55	11.78	16.63	3.55015	2.4068	1.56688	4.27429	2.05667	6.42333	-1.42769	0.137533	-0.979384	-0.481971	1.64254	-0.560571	-1.17947	0.267736	0.841439	1.56364	0.16237	0.10988
PPR-277	LOC_Os06g08650	Os06g0185700	Chr6	4313312 - 4316596	+ strand	E2	19	chloroplast	none	1.12333	0.823333	0.81	1.31	1.04667	0.627068	0.6992	0.829968	0.41757	0.826667	0.776667	-0.447766	-0.471292	0.221602	-0.101881	-0.089898	0.156846	0.403872	-0.585452	0.935337	1.27827	0.0332855	0.136167
PPR-278	LOC_Os06g08660	Os06g0185800	Chr6	4319249 - 4315693	- strand	DYW	17	mitochondrial	possibly ER	0.34	0.403333	0.793333	0.643333	0.526667	0.133882	0.166587	0.0734728	0.0878109	0.28	0.966667	0.245772	1.21997	0.918035	0.629856	1.78394	0.313212	-0.856912	-0.602889	0.992866	1.24303	0.0333895	0.148246
PPR-279	LOC_Os06g09880	Os06g0199100	Chr6	5035358 - 5029395	- strand	P	26	chloroplast	plastid	6.35667	4.99333	10.19	5.15333	6.75333	1.78046	2.52869	1.86818	2.19943	2.63667	2.68	-0.348207	0.680726	-0.302713	0.0873145	0.023509	0.505901	0.0693454	0.304725	0.235918	1.05604	0.607311	0.113248
PPR-280	LOC_Os06g11300	Os06g0216400	Chr6	5923664 - 5921695	- strand	E2	13	mitochondrial	none	0.233333	0.153333	0.13	0.23	0.0566667	0.15524	0.805676	0	0	0.32	0.28	-0.602514	-0.838993	-0.0206673	-2.02275	-0.192003	2.36823	-7.28762	-7.28762	0.296918	1.96563	0.539663	0.032223
PPR-281	LOC_Os06g11304	Os06g0216400	Chr6	5925597 - 5921977	- strand	E2	13	secretory pathway	ER	0	0.113333	0	0.123333	0.21	0.774746	0	0	0.439816	0.0566667	0	6.8371	0	6.95807	7.7211	-5.84967	-9.59944	-9.59944	-0.815408	0.296918	1.96563	0.539663	0.032223
PPR-282	LOC_Os06g12360	Os06g0228900	Chr6	6696666 - 6700782	+ strand	E2	18	mitochondrial	mitochondrial	0.506667	0.24	0.286667	0.626667	0.383333	0.466213	0.402411	0.058539	0.560871	0.53	0.533333	-1.07485	-0.819483	0.306117	-0.401526	0.00902816	-0.21183	-2.97217	0.266159	NA	NA	0.762148	NA
PPR-283	LOC_Os06g12510	Os06g0231100	Chr6	6792069 - 6790516	- strand	E2	15	mitochondrial	mitochondrial	0.286667	0.32	0.313333	0.416667	0.223333	0	0.105271	0	0	0.256667	0.443333	0.158174	0.127894	0.537953	-0.358758	0.786136	6.7316	0	0	0.46637	0.835486	0.484969	0.0509115
PPR-284	LOC_Os06g13950	Os06g0249500	Chr6	7769904 - 7768090	- strand	P	12	mitochondrial	mitochondrial	1.04	0.926667	0.53	1.72667	0.973333	0.448859	0.583063	0.594755	1.54743	1.24333	1.39	-0.166291	-0.971186	0.730858	-0.0954832	0.160749	0.376651	0.405246	1.78326	0.11238	0.857872	0.762108	0.060904
PPR-285	LOC_Os06g20354	Os06g0308200	Chr6	11693031 - 11695278	+ strand	P	4	none	possibly mitochondrial	4.37667	4.22333	3.65667	5.91333	4.04	4.31797	4.64601	4.22335	5.90972	3.88	8.44333	-0.0514407	-0.259238	0.434052	-0.115451	1.12156	0.105615	-0.0319579	0.452647	0.439803	0.971497	0.415815	0.183307
PPR-286	LOC_Os06g20870	Os06g0314100	Chr6	12058674 - 12054982	- strand	E2	25	chloroplast	none	1.41333	1.07667	0.926667	1.65667	1.28667	0.414236	0.699143	0.50537	1.262	1.34333	1.05333	-0.392203	-0.60844	0.229038	-0.135356	-0.35056	0.753718	0.28626	1.60485	0.017976	0.867166	0.659696	0.0062667
PPR-287	LOC_Os06g27790	Os06g0472300	Chr6	15733745 - 15737718	+ strand	DYW	8	none	none	4.02667	3.44333	4.09333	4.87667	3.9	3.48339	2.39904	2.63683	2.98925	5.88333	5.51	-0.225722	0.0236819	0.276247	-0.0461015	-0.0945648	-0.537848	-0.401555	-0.22064	0.195908	0.658462	0.803588	0.0196745
PPR-288	LOC_Os06g29800	Os06g0493801	Chr6	17144442 - 17142218	- strand	E2	18	mitochondrial	none	0.543333	0.363333	0.293333	0.926667	0.72	0.189434	0.450643	0.18843	0.349501	1.23333	1.12667	-0.579232	-0.88704	0.769118	0.40551	-0.130391	1.24589	-0.00762625	0.880127	0.241072	0.491309	0.658018	0.0216448
PPR-289	LOC_Os06g30420	Os06g0499301	Chr6	17578925 - 17576997	- strand	P	10	mitochondrial	none	1.40667	1.91	0.986667	2.39667	1.94	0.499457	1.04331	1.8466	0.668956	0.62	0.97	0.441019	-0.511213	0.768324	0.463491	0.644878	1.06123	1.88433	0.42082	0.327409	0.482976	0.544271	0.037303
PPR-290	LOC_Os06g30940	Os06g0506100	Chr6	17997701 - 18000860	+ strand	DYW	20	chloroplast	none	2.94667	2.77667	2.60667	3.59667	4.04	0.474679	0.707379	0.286547	0.951885	3.81333	4.62333	-0.0856998	-0.176814	0.287488	0.455137	0.277814	0.574533	-0.726191	1.00231	0.89208	1.65899	0.376753	0.0346999
PPR-291	LOC_Os06g36910	Os06g0565000	Chr6	21750356 - 21752419	+ strand	P	15	mitochondrial	mitochondrial	1.6	0.706667	0.383333	2.26	1.03	0.352253	0.546105	0.401689	0.306466	0.583333	0.766667	-1.17783	-2.05854	0.497988	-0.634929	0.393688	0.631116	0.188964	-0.200275	0.846441	0.193211	0.224271	0.119732
PPR-292	LOC_Os06g39650	Os06g0597500	Chr6	23549621 - 23547462	- strand	E2	15	mitochondrial	possibly mitochondrial	2.23333	6.8	3.70333	4.20333	3.03333	0.956353	1.62875	1.61731	2.54734	2.51333	4.52333	1.6059	0.72937	0.912034	0.441536	0.847529	0.767528	0.757365	1.41243	0.49987	0.819787	0.341299	0.0692242
PPR-293	LOC_Os06g40860	Os06g0611200	Chr6	24372848 - 24369835	- strand	E2	16	chloroplast	none	1.12	0.59	0.54	1.30333	0.85	0.511765	0.448202	0.620796	0.203753	1.03333	0.963333	-0.923556	-1.05109	0.218523	-0.397555	-0.101097	-0.190933	0.278144	-1.32441	0.545613	0.331512	0.300045	0.0595711
PPR-294	LOC_Os06g41040	None	Chr6	24512549 - 24510255	- strand	DYW	14	none	none	0.366667	0.246667	0.306667	0.686667	0.31	0.505528	0.460281	0.279125	0.190344	0.686667	0.476667	-0.569998	-0.25703	0.90331	-0.241485	-0.525705	-0.134996	-0.854571	-1.40447	NA	NA	NA	NA
PPR-295	LOC_Os06g42030	Os06g0625800	Chr6	25242965 - 25235281	- strand	E2	11	chloroplast	none	5.62333	12.7967	16.6233	6.84667	6.03	7.81074	6.21989	11.1946	6.92217	9.92	7.91667	1.18613	1.56354	0.283932	0.100716	-0.32541	-0.328523	0.519216	-0.174211	0.641633	1.17036	0.184593	0.128025
PPR-296	LOC_Os06g44820	Os06g0658600	Chr6	27075170 - 27076638	+ strand	P	2	chloroplast	none	0	0	0	0	0	0	0	0	0	0	0	0	0	0	0	0	0	0	0	NA	NA	NA	NA
PPR-297	LOC_Os06g47570	Os06g0690900	Chr6	28801751 - 28804726	+ strand	P	23	chloroplast	mitochondrial	1.97667	1.52667	1.21667	2.32667	2.10667	0.699971	0.582072	0.456685	0.599327	1.84667	1.89	-0.372469	-0.699679	0.235085	0.0918473	0.0334449	-0.265681	-0.615	-0.223606	0.0483132	0.797413	0.485435	0.00870184
PPR-298	LOC_Os06g47920	Os06g0694300	Chr6	28985775 - 28987849	+ strand	DYW	12	chloroplast	mitochondrial	0.816667	0.613333	1.10667	0.923333	0.823333	0.116991	0.340678	0.0358103	0	0.636667	0.886667	-0.412493	0.437943	0.176899	0.0117138	0.477216	1.53396	-1.6805	-6.88253	0.172704	0.688775	0.8176	0.019963
PPR-299	LOC_Os06g47950	Os06g0694600	Chr6	28997357 - 28995477	- strand	P	8	none	possibly plastid	0.99	1.33667	0.733333	1.44667	1.02333	0.674636	1.00623	1.83711	0.620005	0.5	0.473333	0.432765	-0.432451	0.546776	0.0477236	-0.0789093	0.576075	1.4439	-0.121641	0.169259	0.410794	0.632412	0.017056
PPR-300	LOC_Os06g48660	Os06g0700100	Chr6	29441619 - 29444248	+ strand	E2	13	none	possibly plastid	0.176667	0.163333	0.05	0.166667	0.143333	0.0427034	0.160659	0	0.508689	0.123333	0.103333	-0.112554	-1.80061	-0.083577	-0.299775	-0.253013	1.88714	-5.44967	3.5438	0.243469	0.573548	0.346048	0.168271
PPR-301	LOC_Os06g49185	Os06g0705300	Chr6	29803832 - 29802051	- strand	E1	16	mitochondrial	mitochondrial	1.13	1.60333	0.846667	2.06	1.42	0.208248	0.343127	0.355764	0	1.70333	1.34	0.504372	-0.416029	0.865746	0.329308	-0.345898	0.717727	0.769756	-7.70907	1.10426	4.30849	0.250928	0.386955
PPR-302	LOC_Os06g49670	Os06g0710800	Chr6	30059823 - 30062860	+ strand	P	12	none	none	2.29333	2.57	1.53333	2.52667	1.71667	0.112307	0.662252	1.14841	0.382579	1.44667	0.693333	0.164257	-0.580464	0.139735	-0.41762	-1.06003	2.54932	3.34258	1.75929	0.507917	9.10602	0.237451	0.3146
PPR-303	LOC_Os07g01130	Os07g0101200	Chr7	73162 - 82300	+ strand	P	19	chloroplast	possibly plastid	4.12333	2.44667	3.04333	3.79	5.07667	1.55308	1.72447	0.845884	1.17035	3.41333	2.91667	-0.752751	-0.438035	-0.121581	0.300007	-0.226789	0.150929	-0.875824	-0.407889	1.25851	1.52656	0.307462	0.463886
PPR-304	LOC_Os07g02280	Os07g0113500	Chr7	742931 - 745049	+ strand	DYW	12	chloroplast	plastid	2.08667	0.27	0.406667	0.69	1.89	0.816005	0.658436	0.426376	1.55179	1.35333	1.95	-2.94553	-2.35643	-1.59514	-0.142744	0.526631	-0.309112	-0.934839	0.926446	0.16669	0.737039	0.648796	0.0584865
PPR-305	LOC_Os07g05560	None	Chr7	2600840 - 2599062	- strand	DYW	11	mitochondrial	possibly plastid	0.526667	1.32333	1.09333	0.626667	0.573333	0.406794	0.584358	0.0408576	0	0.69	0.64	1.32756	1.05235	0.250372	0.12226	-0.108361	0.521479	-3.28428	-8.6717	NA	NA	NA	NA
PPR-306	LOC_Os07g06960	Os07g0163900	Chr7	3428467 - 3426280	- strand	DYW	12	chloroplast	possibly plastid	0.41	0.5	0.416667	0.75	0.293333	0.299874	0.301594	0.25146	1.14387	0.983333	0.926667	0.285672	0.0232148	0.869675	-0.481689	-0.0855404	0.00822394	-0.253105	1.92795	0.0943378	0.444409	0.540184	0.188102
PPR-307	LOC_Os07g07620	Os07g0172600	Chr7	3820729 - 3817981	- strand	DYW	20	chloroplast	plastid	6.47333	1.71	2.19667	2.56	5.70333	3.50488	2.35939	1.73937	1.26738	4.43	4.47667	-1.91989	-1.55876	-1.33802	-0.182673	0.0151148	-0.570751	-1.01038	-1.46679	0.655022	0.700155	0.417758	0.0396398
PPR-308	LOC_Os07g08180	Os07g0179000	Chr7	4156203 - 4159791	+ strand	P	12	chloroplast	possibly plastid	3.02	1.62	1.48333	2.45333	2.88333	0.563304	1.31858	0.457102	0.91658	2.29333	2.46667	-0.898142	-1.02521	-0.299697	-0.0667899	0.105073	1.22553	-0.300804	0.701361	0.33383	0.881074	0.500631	0.0588372
PPR-309	LOC_Os07g09370	Os07g0191500	Chr7	4935899 - 4937914	+ strand	DYW	12	chloroplast	plastid	9.55	1.06	2.08	4.05333	8.38	9.76201	6.44451	5.53211	11.3017	12.2867	12.1933	-3.17023	-2.19837	-1.23619	-0.188529	-0.0110001	-0.599031	-0.819235	0.21127	0.188293	0.39993	0.449911	0.0629256
PPR-310	LOC_Os07g10400	Os07g0203900	Chr7	5582400 - 5587543	+ strand	E2	15	mitochondrial	possibly mitochondrial	0.716667	0.483333	0.883333	0.943333	0.553333	0	0.24178	0.0876175	0.206234	1.07333	1.29333	-0.567315	0.301275	0.395981	-0.372562	0.268768	7.92351	6.46952	7.69512	0.440597	0.890671	0.264828	0.0485468
PPR-311	LOC_Os07g11280	Os07g0213300	Chr7	6231671 - 6222175	- strand	P	17	none	none	10.1333	3.99	6.59333	4.73	10.37	3.71906	4.11146	2.76798	3.61253	9.48667	10.8933	-1.34442	-0.619948	-1.09903	0.0333086	0.199453	0.144676	-0.425971	-0.041917	0.094296	1.28304	0.837	0.238245
PPR-312	LOC_Os07g12140	Os07g0222700	Chr7	6790686 - 6796612	+ strand	P	8	mitochondrial	mitochondrial	4.69333	4.59667	2.29333	6.03	4.11	2.3953	3.92975	3.45741	2.5693	3.56333	4.32667	-0.0300163	-1.03285	0.361478	-0.19143	0.279957	0.713996	0.5293	0.101128	1.1013	0.561194	0.156487	0.051946
PPR-313	LOC_Os07g13540	Os07g0239600	Chr7	7757879 - 7753929	- strand	DYW	17	mitochondrial	possibly mitochondrial	0.66	0.706667	0.49	1.01	0.693333	0.650991	0.450346	1.45547	0.33854	0.82	1.03667	0.0984204	-0.428927	0.613061	0.0709775	0.337889	-0.530618	1.15955	-0.941271	0.922325	1.33071	0.373121	0.0483375
PPR-314	LOC_Os07g14100	Os07g0244400	Chr7	8045191 - 8043463	- strand	PLS	8	chloroplast	mitochondrial	2.75667	1.38333	2.15	1.42	2.17333	0.665416	1.21456	0	1.35397	1.22	2.02333	-0.994262	-0.358442	-0.956543	-0.342879	0.729384	0.867126	-9.38028	1.02377	0.300113	0.657845	0.287519	0.151562
PPR-315	LOC_Os07g14530	Os07g0249100	Chr7	8286284 - 8281889	- strand	P	20	chloroplast	mitochondrial	6.61333	5.31667	3.91	6.32333	6.38333	4.30449	3.91473	3.43116	1.97903	6.19667	5.21	-0.314801	-0.758057	-0.0646824	-0.0510598	-0.250165	-0.136896	-0.327061	-1.12066	0.903863	0.868222	0.240907	0.155943
PPR-316	LOC_Os07g15570	Os07g0259400	Chr7	9022284 - 9023849	+ strand	DYW	14	mitochondrial	mitochondrial	0.176667	0.0866667	0.106667	0.18	0.263333	0	0.283108	0	0	0.41	0.593333	-1.01907	-0.7226	0.026814	0.573181	0.532134	8.1503	0	0	0.310155	0.963868	0.357529	0.0773737
PPR-317	LOC_Os07g15640	Os07g0260000	Chr7	9077790 - 9071856	- strand	PLS	13	mitochondrial	plastid	1.09333	0.773333	0.893333	1.03	0.953333	0	0.370966	0.0284253	0.416808	0.77	0.653333	-0.499022	-0.291164	-0.0860035	-0.197483	-0.236705	8.53903	4.87899	8.7067	1.00592	0.820574	0.499783	0.112324
PPR-318	LOC_Os07g19400	Os07g0294600	Chr7	11479597 - 11481898	+ strand	DYW	16	none	plastid	5.22333	5.00333	5.82333	5.32333	6.57	1.19267	2.38113	3.16902	1.22411	5.91	6.07667	-0.0620691	0.156846	0.027354	0.330867	0.0401153	0.996848	1.40909	0.0375072	0.796421	0.671057	0.389938	0.225433
PPR-319	LOC_Os07g20420	Os07g0299800	Chr7	11792494 - 11788919	- strand	DYW	15	chloroplast	plastid	1.52333	1.19	0.943333	1.44	1.46333	0.909392	1.11944	1.41119	0.455246	1.81667	1.51667	-0.356002	-0.690808	-0.0811049	-0.0579345	-0.260233	0.299506	0.633374	-0.996676	1.4744	0.748414	0.432975	0.184737
PPR-320	LOC_Os07g20510	Os07g0300200	Chr7	11845862 - 11851637	+ strand	P	22	mitochondrial	mitochondrial	6.78667	6.57667	5.68	6.7	7.51	2.64327	2.6317	1.42618	2.64657	7.76667	6.58333	-0.0453398	-0.256772	-0.01854	0.146089	-0.238444	-0.00632636	-0.889702	0.00179933	0.95162	0.681101	0.705443	0.215295
PPR-321	LOC_Os07g25500	Os07g0436600	Chr7	14606244 - 14609276	+ strand	E2	12	chloroplast	possibly mitochondrial	2.32	1.97667	2.18667	3.27	2.92667	1.62123	1.33603	0.520981	3.16993	2.31333	2.83667	-0.230945	-0.0853514	0.494985	0.335006	0.294108	-0.278947	-1.63591	0.966928	0.670103	0.801786	0.301437	0.0439758
PPR-322	LOC_Os07g28900	Os07g0472100	Chr7	16946832 - 16942185	- strand	P	19	chloroplast	possibly plastid	0.773333	0.7	0.66	1.34333	0.663333	0.485433	0.290061	0.563421	0.539081	1.53	0.983333	-0.14354	-0.228304	0.795861	-0.221048	-0.637255	-0.74092	0.214531	0.150935	0.431222	0.495276	0.595073	0.0584105
PPR-323	LOC_Os07g30930	Os07g0491500	Chr7	18309682 - 18312468	+ strand	P	13	mitochondrial	mitochondrial	2.36	2.01333	2.32333	2.55333	2.59	1.4416	1.84954	1.85827	1.26037	2.35	2.00333	-0.229098	-0.0225831	0.113547	0.134111	-0.230152	0.359275	0.366065	-0.19368	0.563826	0.846773	0.364642	0.0311912
PPR-324	LOC_Os07g31310	Os07g0495300	Chr7	18541354 - 18536372	- strand	P	7	mitochondrial	mitochondrial	2.13667	1.64667	1.49667	1.88667	2.78333	0.766575	0.71583	0.269427	0.977996	1.93333	1.60667	-0.375612	-0.513319	-0.179433	0.381291	-0.266868	-0.0986767	-1.50507	0.350995	0.330353	3.27381	0.565152	0.128631
PPR-325	LOC_Os07g32900	Os07g0513200	Chr7	19668378 - 19673208	+ strand	P	14	mitochondrial	mitochondrial	0.653333	0.57	0.236667	0.92	0.84	0.354749	0.631924	0.656133	1.27415	0.556667	0.646667	-0.196534	-1.46108	0.493176	0.362081	0.215848	0.831173	0.885326	1.84174	0.880243	1.03354	0.234149	0.470847
PPR-326	LOC_Os07g36390	Os07g0548300	Chr7	21753822 - 21757322	+ strand	P	12	mitochondrial	plastid	17.1133	4.52667	7.76	12.33	17.1833	8.33709	9.70766	6.11217	7.9741	8.36	9.35	-1.91836	-1.14089	-0.472912	0.0058888	0.161445	0.219555	-0.447796	-0.0642143	0.413739	0.524705	0.24364	0.0550792
PPR-327	LOC_Os07g36450	Os07g0549200	Chr7	21805279 - 21802731	- strand	P	2	mitochondrial	mitochondrial	7.29667	7.44	4.69	13.2467	5.98	5.88999	8.28059	10.8756	6.65995	3.64667	4.87	0.0280606	-0.63754	0.860234	-0.287049	0.417244	0.491398	0.884646	0.177218	0.0476431	1.51089	0.725895	0.0175259
PPR-328	LOC_Os07g39090	Os07g0578800	Chr7	23430886 - 23425405	- strand	DYW	15	chloroplast	none	1.31	1.41667	0.63	1.53667	1.47	0.368118	0.431542	0.327053	0.442565	1.18	1.65333	0.112854	-1.05496	0.230078	0.16613	0.486241	0.228758	-0.170153	0.265063	0.94702	1.54346	0.294019	0.151132
PPR-329	LOC_Os07g39910	Os07g0588100	Chr7	23935489 - 23933063	- strand	DYW	18	chloroplast	possibly mitochondrial	0.21	0.223333	0.196667	0.353333	0.36	0.339766	0.132779	0	0	0.22	0.323333	0.0883989	-0.094171	0.747863	0.774756	0.553431	-1.34893	-8.41264	-8.41264	0.201212	0.613417	0.662614	0.016082
PPR-330	LOC_Os07g40120	Os07g0590600	Chr7	24071181 - 24073535	+ strand	P	17	chloroplast	plastid	4.07	0.62	0.526667	1.44333	4.11333	1.81926	2.15599	0.507007	0.775877	3.90667	4.67	-2.71272	-2.94768	-1.49498	0.0152743	0.257424	0.244875	-1.84122	-1.22839	0.342256	1.25963	0.486271	0.0129774
PPR-331	LOC_Os07g40750	Os07g0598500	Chr7	24422332 - 24419883	- strand	P	8	mitochondrial	mitochondrial	3.64333	3.06	1.16	6.06333	2.81667	3.29444	2.39163	1.41912	3.53483	2.41667	3.37667	-0.251651	-1.65029	0.734695	-0.371151	0.482412	-0.461874	-1.21446	0.101578	1.10453	1.49635	0.0852818	0.217686
PPR-332	LOC_Os07g40800	Os07g0599000	Chr7	24451618 - 24455574	+ strand	P	7	mitochondrial	mitochondrial	10.56	9.89	6.89333	12.4633	10.03	9.3346	9.37169	8.19191	9.5457	8.86667	7.71	-0.0945582	-0.615264	0.239055	-0.074281	-0.201637	0.00572042	-0.188367	0.0322594	0.962032	1.60477	0.217092	0.227488
PPR-333	LOC_Os07g40820	Os07g0599201	Chr7	24462436 - 24460892	- strand	P	5	mitochondrial	ER	0.0533333	0.12	0.123333	0.283333	0.11	0	0.0841909	0	0	0.156667	0.26	1.1551	1.1943	2.38767	1.03065	0.727172	6.41263	0	0	0.843975	1.50618	0.130293	0.373006
PPR-334	LOC_Os07g41260	Os07g0603900	Chr7	24724562 - 24728180	+ strand	P	7	mitochondrial	mitochondrial	3.87	5.82667	3.81667	8.84	4.53333	5.50192	7.02674	11.0531	6.99616	2.69333	3.75333	0.590213	-0.0200139	1.1915	0.228183	0.478628	0.352863	1.00631	0.346572	0.717225	1.5035	0.0793333	0.398739
PPR-335	LOC_Os07g42354	Os07g0615000	Chr7	25333309 - 25338730	+ strand	P	16	mitochondrial	mitochondrial	3.43	1.74333	0.836667	2.88	3.30667	0.363587	0.880382	0.252121	0.471112	1.79333	3.08333	-0.975956	-2.03418	-0.252059	-0.0528138	0.781511	1.2735	-0.526436	0.372866	0.230514	1.09239	0.428734	0.0944822
PPR-336	LOC_Os07g42880	Os07g0621100	Chr7	25672201 - 25674075	+ strand	P	14	mitochondrial	mitochondrial	0.853333	0.86	0.756667	1.54	1.05	0.225582	0.76049	1.37556	2.00373	1.65333	1.69667	0.0112147	-0.173235	0.850996	0.298892	0.0373033	1.74879	2.60296	3.1453	0.199617	0.952714	0.53782	0.172784
PPR-337	LOC_Os07g44170	Os07g0635800	Chr7	26397495 - 26399612	+ strand	E2	19	chloroplast	mitochondrial	0.493333	0.22	0.336667	0.596667	0.496667	0.0443346	0.258909	0	0	0.806667	0.623333	-1.16144	-0.549882	0.273859	0.00969751	-0.371444	2.51932	-5.50254	-5.50254	0.224669	1.15138	0.496832	0.0138714
PPR-338	LOC_Os07g44299	Os07g0636900	Chr7	26470733 - 26468910	- strand	DYW	14	none	possibly mitochondrial	0.42	0.273333	0.416667	0.543333	0.46	0	0.27999	1.1946	0.396188	0.316667	0.473333	-0.617892	-0.0114671	0.370669	0.130947	0.578388	8.13437	10.2235	8.63368	0.212467	1.41885	0.512346	0.157243
PPR-339	LOC_Os07g46730	Os07g0661900	Chr7	27932769 - 27929310	- strand	P	6	chloroplast	plastid	16.5567	18.9667	15.6433	19.9167	17.6633	10.0406	10.2128	15.9889	9.64692	10.7633	14.5867	0.196042	-0.0818652	0.266549	0.0933343	0.43849	0.0245306	0.671172	-0.0576993	0.0501406	2.01686	0.471601	0.19247
PPR-340	LOC_Os07g46770	Os07g0662700	Chr7	27948906 - 27950765	+ strand	DYW	13	mitochondrial	none	0.693333	0.623333	0.596667	1.12	0.613333	0.748832	1.0355	3.22078	0	0.406667	0.626667	-0.153312	-0.216286	0.691087	-0.176607	0.622609	0.467081	2.10322	-9.55042	0.0589241	0.752689	0.509224	0.0439942
PPR-341	LOC_Os07g47370	Os07g0670000	Chr7	28337597 - 28335316	- strand	DYW	17	mitochondrial	possibly mitochondrial	0.783333	0.506667	0.583333	1.19333	0.51	0.86719	1.77033	1.33495	4.01845	1.14	0.986667	-0.627584	-0.424676	0.606663	-0.618143	-0.208203	1.02875	0.621783	2.21092	0.566262	0.619886	0.496724	0.0337036
PPR-342	LOC_Os07g47470	Os07g0671200	Chr7	28375023 - 28373368	- strand	P	12	chloroplast	none	1.69	1.42667	1.24667	1.87667	1.75333	0.250221	0.503064	0.622389	0.542816	1.22333	1.43	-0.244214	-0.43864	0.151067	0.0530435	0.225027	1.00465	1.31118	1.11416	0.303258	0.500171	0.552742	0.164337
PPR-343	LOC_Os07g47720	Os07g0674300	Chr7	28505494 - 28503059	- strand	P	14	none	none	0.716667	0.483333	0.293333	0.776667	0.483333	0.908742	0.574865	0.63518	0.571853	0.603333	0.5	-0.567315	-1.28587	0.115838	-0.567315	-0.270534	-0.659727	-0.516022	-0.667292	0.528595	2.24566	0.237296	0.388324
PPR-344	LOC_Os07g48850	Os07g0688100	Chr7	29232888 - 29227754	- strand	P	14	mitochondrial	mitochondrial	1.26667	0.793333	0.62	1.22667	1.3	0.171562	0.846366	0.715223	0.282155	1.64	1.64	-0.674363	-1.02951	-0.0462564	0.0374417	0	2.29587	2.05329	0.714477	0.667301	1.1849	0.382577	0.0120014
PPR-345	LOC_Os08g01640	Os08g0107700	Chr8	376752 - 374091	- strand	P	18	mitochondrial	mitochondrial	0.23	0.176667	0.136667	0.286667	0.286667	0.163816	0.13828	0.11907	0	0.173333	0.153333	-0.378717	-0.74671	0.316507	0.316507	-0.175799	-0.242868	-0.456981	-7.36471	0.165968	1.83098	0.384777	0.134182
PPR-346	LOC_Os08g01650	Os08g0107800	Chr8	383986 - 381307	- strand	P	15	mitochondrial	none	0.5	0.386667	0.3	0.653333	0.443333	0.709248	0.750865	0.183318	0.486717	0.763333	0.896667	-0.369993	-0.735047	0.385214	-0.173169	0.231978	0.0821508	-1.94613	-0.542279	0.271565	0.876173	0.418575	0.04402
PPR-347	LOC_Os08g01870	Os08g0110200	Chr8	536344 - 539032	+ strand	P	17	mitochondrial	possibly mitochondrial	0.613333	0.403333	0.473333	0.84	0.723333	0.49853	0.586294	0.918892	0.407849	0.913333	0.75	-0.603477	-0.373121	0.453085	0.237632	-0.283907	0.233512	0.880893	-0.289003	0.09693	1.58537	0.654464	0.0191552
PPR-348	LOC_Os08g02040	Os08g0112400	Chr8	661608 - 658503	- strand	E2	15	chloroplast	mitochondrial	1.25667	1.36333	1.51	1.65667	1.34333	1.30841	1.1219	0.415316	2.35586	1.94333	1.58667	0.117439	0.26475	0.398403	0.0961339	-0.292368	-0.221687	-1.65317	0.847949	0.15104	0.95192	0.720436	0.00274411
PPR-349	LOC_Os08g03676	Os08g0131000	Chr8	1749850 - 1752468	+ strand	E2	19	mitochondrial	mitochondrial	0.29	0.113333	0.1	0.31	0.346667	0.221748	0.153068	0.617038	0.0386145	0.506667	0.263333	-1.34778	-1.52666	0.0958954	0.256687	-0.941523	-0.531845	1.47228	-2.49131	0.196681	2.386	0.631404	0.0353922
PPR-350	LOC_Os08g04400	Os08g0138600	Chr8	2154469 - 2159036	+ strand	DYW	14	chloroplast	none	4.91333	2.82667	1.94667	3.76667	3.69333	1.51534	2.26701	1.87869	1.95407	2.41333	2.66	-0.797381	-1.33525	-0.383322	-0.411682	0.140344	0.580834	0.309901	0.366627	0.122743	1.45955	0.750697	0.0162526
PPR-351	LOC_Os08g05750	Os08g0153600	Chr8	3084580 - 3079277	- strand	DYW	15	mitochondrial	plastid	5.73	4.84667	5.38333	6.44667	6.13	1.34136	3.05509	1.39615	1.67467	5.93333	5.38667	-0.241495	-0.0900201	0.169991	0.0973355	-0.139425	1.18692	0.0577153	0.319966	0.880317	1.02347	0.119098	0.0330836
PPR-352	LOC_Os08g06490	Os08g0162200	Chr8	3677031 - 3679364	+ strand	E2	15	chloroplast	none	1.29	0.83	0.626667	1.21667	1.45333	1.25608	1.21797	1.31022	2.30667	1.78333	1.00333	-0.635569	-1.04042	-0.0843658	0.171866	-0.829147	-0.0444138	0.0608333	0.87636	0.374123	0.938433	0.358225	0.00469485
PPR-353	LOC_Os08g06500	Os08g0162250	Chr8	3680925 - 3688728	+ strand	P	8	none	none	1.18667	1.17333	0.726667	1.55	1.31	0.513488	0.547474	0.517283	0.15777	1.10333	1.6	-0.0162962	-0.706784	0.385065	0.142534	0.535798	0.0922858	0.0106026	-1.6962	0.171945	0.708563	0.451128	0.00428461
PPR-354	LOC_Os08g09270	Os08g0191900	Chr8	5384443 - 5388851	+ strand	P	10	chloroplast	plastid	50.44	14.2133	16.1133	22.97	41.08	14.5452	20.1556	8.37443	11.9003	11.9	16.81	-1.82725	-1.64626	-1.13478	-0.296126	0.498323	0.47061	-0.796407	-0.289523	1.09362	1.10068	0.139164	0.0264827
PPR-355	LOC_Os08g13990	Os08g0238100	Chr8	8389386 - 8393585	+ strand	DYW	11	none	possibly mitochondrial	4.84667	3.59333	1.93333	4.61	4.95333	2.25135	2.58956	2.24959	4.98584	4.51333	4.69667	-0.431569	-1.32546	-0.0722118	0.0313985	0.0574314	0.201833	-0.00112777	1.14669	1.12364	1.07714	0.173518	0.16099
PPR-356	LOC_Os08g15000	Os08g0248400	Chr8	9050292 - 9051574	+ strand	P	8	mitochondrial	none	0.173333	0.16	0.113333	0.296667	0.176667	0	0.214188	0	0	0.0666667	0	-0.114785	-0.608604	0.771854	0.0273301	-6.08037	7.74945	0	0	0.185746	0.59227	0.657595	0.0296904
PPR-357	LOC_Os08g15010	None	Chr8	9052366 - 9058406	+ strand	P	6	mitochondrial	none	0.233333	0.0866667	0.206667	0.0933333	0.163333	0.00640611	0.0152105	0	0.154191	0.0633333	0.116667	-1.41846	-0.174288	-1.31272	-0.511938	0.871067	1.13014	-2.88872	4.38919	NA	NA	NA	NA
PPR-358	LOC_Os08g15090	Os08g0249600	Chr8	9136745 - 9127977	- strand	DYW	10	chloroplast	none	1.58333	1.48333	1.69333	1.98	1.69667	2.29483	1.8056	1.27515	0.950992	2.18	1.94667	-0.094061	0.096842	0.322356	0.0996832	-0.163243	-0.345739	-0.847218	-1.26999	2.01292	0.830458	0.159767	0.0396408
PPR-359	LOC_Os08g17080	Os08g0272200	Chr8	10453817 - 10458045	+ strand	P	9	mitochondrial	mitochondrial	2.82	2.7	2.34667	2.87	4.04	2.24573	1.75733	0.268115	1.97522	1.85	1.83667	-0.062713	-0.264977	0.0253467	0.518506	-0.0104298	-0.353621	-3.06153	-0.185083	0.870849	3.24379	0.291892	0.242847
PPR-360	LOC_Os08g19310	Os08g0290000	Chr8	11554939 - 11552519	- strand	P	17	mitochondrial	mitochondrial	5.12667	4.28	5.09333	5.69667	5.79333	1.15051	1.73893	1.00757	1.71382	6.36	7.04333	-0.260356	-0.009411	0.152069	0.176338	0.14721	0.595502	-0.191216	0.57453	1.09433	1.83611	0.0604432	0.229819
PPR-361	LOC_Os08g20610	Os08g0300700	Chr8	12381718 - 12383925	+ strand	P	17	chloroplast	possibly ER	2.77667	2.39333	1.82333	3.05333	2.77333	0.62079	0.739371	1.31902	0.636504	2.64	3.13333	-0.214253	-0.606508	0.136981	-0.00173581	0.247074	0.251821	1.08606	0.036007	1.53858	3.36674	0.102819	0.214901
PPR-362	LOC_Os08g21561	Os08g0307300	Chr8	12843778 - 12845603	+ strand	P	14	none	none	11.5367	12.23	12.66	12.0633	14.0233	1.11946	3.02914	2.94094	3.15848	17.1167	13.9133	0.0841867	0.134036	0.0643886	0.281573	-0.298914	1.43529	1.39268	1.4956	0.520006	3.92781	0.249461	0.221227
PPR-363	LOC_Os08g25280	Os08g0340900	Chr8	15354219 - 15357294	+ strand	DYW	22	mitochondrial	mitochondrial	1.39	0.88	0.616667	1.34333	1.28	0.0510558	0.507451	0.55692	0.177836	1.29	1.36667	-0.658908	-1.17122	-0.0492351	-0.118852	0.0832277	3.28798	3.42193	1.78051	0.776433	0.896838	0.116171	NA
PPR-364	LOC_Os08g28180	Os08g0369200	Chr8	17199310 - 17203084	+ strand	P	10	mitochondrial	mitochondrial	1.95333	1.28	1.31667	2.11	1.62667	0.680416	1.28905	2.24785	1.30018	1.46	1.49667	-0.609404	-0.568685	0.111252	-0.263866	0.0357604	0.920819	1.72258	0.933213	0.620088	0.964894	0.380811	0.0296382
PPR-365	LOC_Os08g28830	Os08g0375800	Chr8	17628667 - 17631205	+ strand	DYW	18	mitochondrial	possibly mitochondrial	1.25333	0.98	1.04667	1.81333	1.13333	0.799992	1.34594	0.45149	0.855308	1.04667	0.946667	-0.354592	-0.259733	0.53252	-0.145077	-0.144728	0.749826	-0.823902	0.096342	1.18168	1.57387	0.12161	0.277167
PPR-366	LOC_Os08g31110	Os08g0402600	Chr8	19215829 - 19217809	+ strand	P	14	mitochondrial	possibly mitochondrial	1.97333	1.29	1.71333	2.07333	1.98333	1.1253	1.3531	0.558722	1.25406	1.36	0.923333	-0.612874	-0.203718	0.0712823	0.00728882	-0.558182	0.265743	-1.00881	0.156165	0.109025	1.09495	0.649411	0.0116043
PPR-367	LOC_Os08g33700	Os08g0434000	Chr8	21043003 - 21047252	+ strand	DYW	11	chloroplast	plastid	0.266667	0.223333	0.21	0.593333	0.293333	0.309801	0.27104	0.78842	0.464048	0.306667	0.343333	-0.254797	-0.343196	1.15083	0.13701	0.162438	-0.192172	1.3448	0.581388	0.1288	0.925292	0.701201	0.0705648
PPR-368	LOC_Os08g37520	Os08g0481000	Chr8	23763739 - 23755951	- strand	DYW	16	mitochondrial	mitochondrial	0.466667	0.453333	0.313333	0.743333	0.563333	0.349646	0.327336	0.68256	0.505587	0.436667	0.57	-0.0417315	-0.573188	0.670467	0.271065	0.383658	-0.0948423	0.963053	0.530795	0.590323	1.22406	0.480005	0.0583131
PPR-369	LOC_Os08g38610	Os08g0494350	Chr8	24402186 - 24406138	+ strand	E2	12	mitochondrial	mitochondrial	1.19	1.18	0.8	1.52	0.863333	0.415065	0.447749	0	0.967435	2.30333	2.03333	-0.0121644	-0.572299	0.352847	-0.462514	-0.179793	0.1091	-8.70067	1.21885	NA	NA	0.696426	NA
PPR-370	LOC_Os08g39050	Os08g0499800	Chr8	24673130 - 24676744	+ strand	P	7	secretory pathway	mitochondrial	3.03333	3.97333	4.04333	4.21667	2.49333	1.64873	2.25222	3.71667	2.62441	3.45333	3.62	0.389334	0.414523	0.475068	-0.282726	0.0679809	0.449758	1.17217	0.670313	0.767886	21.4801	0.471752	0.316292
PPR-371	LOC_Os08g39130	Os08g0500600	Chr8	24716313 - 24718310	+ strand	E2	15	none	ER	0.346667	0.296667	0.193333	0.343333	0.193333	0.581169	0.290932	0.72746	0.0622992	0.223333	0.296667	-0.224007	-0.839175	-0.0139017	-0.839175	0.408054	-0.995806	0.323412	-3.20118	0.603001	6.85499	0.27274	0.251261
PPR-372	LOC_Os08g40020	Os08g0511000	Chr8	25344705 - 25346660	+ strand	E2	14	none	none	0.29	0.153333	0.156667	0.52	0.206667	0.619166	0.221453	0.343777	0.664655	0.566667	0.496667	-0.914973	-0.884138	0.840264	-0.486747	-0.189864	-1.47915	-0.846991	0.10212	0.872783	0.809584	0.174481	0.0239313
PPR-373	LOC_Os08g40870	Os08g0520200	Chr8	25858341 - 25857160	- strand	P	5	chloroplast	plastid	2.64667	1.48333	1.41333	2.38667	2.29333	7.91759	5.58989	4.3564	1.217	2.66	2.34	-0.834911	-0.904605	-0.14912	-0.20665	-0.184844	-0.502166	-0.861776	-2.70073	NA	NA	0.614268	NA
PPR-374	LOC_Os08g41380	Os08g0525500	Chr8	26134035 - 26137488	+ strand	P	9	mitochondrial	possibly mitochondrial	1.84667	1.15333	1.13	2.12	1.87667	2.46979	1.9392	1.44456	1.31753	1.36667	2.03667	-0.678651	-0.708108	0.199038	0.0232364	0.575201	-0.348767	-0.773344	-0.906042	0.378984	1.34747	0.463196	0.0658558
PPR-375	LOC_Os08g42610	Os08g0538800	Chr8	26935259 - 26932311	- strand	DYW	14	mitochondrial	possibly mitochondrial	5.33667	6.26333	4.51333	5.12	5.27333	2.91163	3.73314	4.07811	3.50787	4.84333	7.54667	0.23095	-0.241698	-0.0597846	-0.0172223	0.639733	0.358454	0.485932	0.268684	0.218174	1.85853	0.64176	0.0255651
PPR-376	LOC_Os09g02260	Os09g0110200	Chr9	918134 - 915351	- strand	P	16	mitochondrial	mitochondrial	3.26	2.87333	2.29333	2.83	3.12667	2.28582	2.89057	3.00296	1.82123	2.27667	2.91333	-0.182089	-0.507242	-0.204003	-0.0602261	0.355609	0.33851	0.393523	-0.327638	0.138509	1.04069	0.684596	0.0102855
PPR-377	LOC_Os09g07780	Os09g0251500	Chr9	3938411 - 3935205	- strand	DYW	22	mitochondrial	possibly mitochondrial	0.57	0.31	0.3	0.606667	0.373333	0.135504	0.557334	0.169153	0.846586	0.663333	0.403333	-0.876576	-0.923727	0.0897902	-0.609169	-0.716362	2.03219	0.317889	2.63442	0.185859	0.967299	0.630319	0.0671847
PPR-378	LOC_Os09g09450	Os09g0267300	Chr9	5087994 - 5087530	- strand	P	4	none	none	0.37	0.06	0.296667	0.446667	0.333333	0	0	0	1.42296	0.383333	0.0666667	-2.60454	-0.31772	0.271007	-0.150133	-2.50584	0	0	10.4757	0.776169	1.91566	0.345213	0.21768
PPR-379	LOC_Os09g15800	Os09g0327200	Chr9	9650347 - 9647717	- strand	DYW	19	mitochondrial	possibly mitochondrial	0.376667	0.396667	0.263333	0.763333	0.553333	0.347119	0.268391	0.0697711	0.597231	1.00667	0.93	0.0744461	-0.514758	1.01709	0.553638	-0.114165	-0.369879	-2.29835	0.781122	0.551131	0.626141	0.297672	0.00961172
PPR-380	LOC_Os09g24240	Os09g0407800	Chr9	14392934 - 14390145	- strand	E2	14	none	none	1.3	1.03	0.916667	1.81	1.55333	0.960138	1.30667	2.77576	1.21473	1.35	1.22333	-0.335577	-0.503578	0.477166	0.256672	-0.142031	0.444183	1.53059	0.339007	0.556695	3.05059	0.234139	0.333127
PPR-381	LOC_Os09g24520	Os09g0411600	Chr9	14607125 - 14603951	- strand	E2	11	none	none	0.433333	0.243333	0.346667	0.576667	0.406667	0.619083	0.532915	0.472648	0.422404	0.37	0.49	-0.829953	-0.321095	0.411437	-0.0914104	0.404304	-0.215851	-0.388646	-0.550426	0.163643	1.31449	0.481318	0.0526781
PPR-382	LOC_Os09g24640	Os09g0412900	Chr9	14666229 - 14667809	+ strand	DYW	12	mitochondrial	plastid	1.78	1.11667	0.76	1.45333	1.8	2.5369	2.08321	1.46735	3.28567	1.90333	1.93333	-0.672193	-1.22672	-0.292333	0.0161107	0.0225504	-0.284135	-0.789439	0.372991	0.627973	0.526895	0.299177	0.286886
PPR-383	LOC_Os09g24680	Os09g0413300	Chr9	14690180 - 14687748	- strand	E2	21	mitochondrial	mitochondrial	1.29333	1.06	0.98	1.67667	1.14667	0.421708	0.606306	0.0265287	0.215492	1.77667	1.70667	-0.286781	-0.39988	0.374253	-0.173498	-0.0579584	0.522762	-3.94065	-0.965348	0.519043	0.6411	0.310476	0.255768
PPR-384	LOC_Os09g25050	Os09g0417500	Chr9	14971348 - 14975386	+ strand	P	14	mitochondrial	mitochondrial	0.46	0.553333	0.5	0.936667	0.456667	0.256811	0.519858	0.178743	0.995646	0.81	1.29333	0.265986	0.120044	1.02431	-0.0104685	0.674435	1.01458	-0.520378	1.95077	0.74717	0.5743	0.288374	0.0666232
PPR-385	LOC_Os09g25550	Os09g0423300	Chr9	15328754 - 15332301	+ strand	P	21	mitochondrial	none	11.1533	3.47	3.53333	4.86333	12.65	5.35483	5.65934	3.27024	4.30922	18.5633	13.91	-1.68418	-1.65809	-1.19729	0.181651	-0.416307	0.0797785	-0.711273	-0.313349	1.41615	1.19622	0.205614	0.373093
PPR-386	LOC_Os09g26190	Os09g0431600	Chr9	15790768 - 15800951	+ strand	P	8	none	none	16.05	6.42667	6.88667	8.00667	16.35	11.3516	10.0243	8.7488	10.6095	21.51	21.9433	-1.3203	-1.22058	-1.00321	0.0267157	0.0287738	-0.179377	-0.375701	-0.0975301	0.346858	0.903362	0.401601	0.0950608
PPR-387	LOC_Os09g29790	Os09g0473800	Chr9	18109313 - 18101204	- strand	P	9	none	none	2.47	2.25333	1.27667	3.18667	3.04667	0.791165	1.30967	0.465753	1.00221	2.36333	2.14	-0.132396	-0.95158	0.367407	0.302612	-0.143149	0.726432	-0.763142	0.340751	0.586662	0.982497	0.381816	0.075331
PPR-388	LOC_Os09g29825	Os09g0474051	Chr9	18135734 - 18136435	+ strand	DYW	13	none	none	5.76	5.12	4.07667	6.26333	5.85333	4.90102	7.05593	7.48429	1.68257	4.63	3.19667	-0.169894	-0.498574	0.120841	0.0231848	-0.534304	0.525664	0.610682	-1.54185	0.0987018	2.03852	0.704521	0.0193265
PPR-389	LOC_Os09g29930	Os09g0475400	Chr9	18207613 - 18215108	+ strand	E2	12	none	none	18.55	19.9033	11.68	15.5533	19.6767	20.2084	19.1216	22.1004	19.8243	44.3833	48.9833	0.101583	-0.667333	-0.254183	0.0850646	0.14227	-0.0797478	0.129111	-0.0276838	0.196926	1.16339	0.825372	0.0260042
PPR-390	LOC_Os09g34870	Os09g0520300	Chr9	20321887 - 20325772	+ strand	PLS	15	none	none	0.206667	0.243333	0.09	0.25	0.193333	0.227728	0.276964	0.448004	0.206339	0.28	0.23	0.234577	-1.19033	0.273415	-0.0957411	-0.282677	0.281265	0.973095	-0.141641	0.193984	1.03706	0.696136	0.159295
PPR-391	LOC_Os09g36230	Os09g0532500	Chr9	20894912 - 20896719	+ strand	P	6	none	none	4.54	2.71	4.87333	4.71667	4.64667	2.93913	1.40982	2.00081	3.87195	2.06333	2.18	-0.744185	0.102194	0.0550645	0.0334976	0.0793138	-1.05935	-0.554575	0.397553	0.0580031	0.853443	0.498803	0.0767232
PPR-392	LOC_Os09g36244	Os09g0532800	Chr9	20906765 - 20908479	+ strand	P	6	S	none	5.25667	2.03667	4.09667	4.24333	6.24667	1.70679	1.73161	2.75825	0	1.98333	3.10667	-1.3675	-0.35962	-0.308887	0.248895	0.647177	0.0208164	0.692146	-10.7379	0.0576072	1.42524	0.592559	0.0372421
PPR-393	LOC_Os09g37070	Os09g0542800	Chr9	21383319 - 21381376	- strand	P	11	mitochondrial	mitochondrial	2.10333	1.47667	0.836667	3.03	1.91	1.69288	2.56067	2.5662	4.03524	1.25	1.98	-0.510037	-1.32891	0.526433	-0.139033	0.663147	0.596753	0.599864	1.25268	0.33661	1.68668	0.66801	0.132499
PPR-394	LOC_Os09g38310	Os09g0555400	Chr9	22040688 - 22036957	- strand	E2	17	mitochondrial	possibly mitochondrial	0.366667	1.64333	0.616667	0.426667	0.226667	0.0243723	0.226504	0.126143	0	0.83	1.00667	2.16103	0.74843	0.218088	-0.691475	0.278098	3.16457	2.32513	-4.66518	0.101686	1.85849	0.509982	0.0181951
PPR-395	LOC_Os09g39970	Os09g0573000	Chr9	22917204 - 22925592	+ strand	PLS	8	chloroplast	possibly plastid	6.35667	3.29667	4.33	3.9	6.77667	0.57205	2.2227	0.284733	2.01242	5.83333	5.01333	-0.947051	-0.553798	-0.704654	0.0922913	-0.21851	1.95623	-1.00399	1.81292	0.164563	1.13764	0.587576	0.0223636
PPR-396	LOC_Os10g02650	Os10g0116000	Chr10	1037595 - 1033932	- strand	P	23	mitochondrial	plastid	2.99667	2.50333	2.44333	2.85333	3.29333	0.51607	0.737055	0.427408	0.164707	3.34667	4.38667	-0.259417	-0.294403	-0.0706894	0.136144	0.390298	0.513369	-0.271374	-1.64173	1.03665	0.807341	0.132704	0.246495
PPR-397	LOC_Os10g10170	Os10g0181200	Chr10	5585549 - 5577475	- strand	P	12	none	none	125.13	45.18	70.6833	45.7767	128.997	57.7277	47.9983	31.1148	34.5037	154.897	128.75	-1.46965	-0.823978	-1.45072	0.0439095	-0.266732	-0.266275	-0.891641	-0.742496	0.633112	0.39917	0.424145	0.145829
PPR-398	LOC_Os10g21470	Os10g0358700	Chr10	10997385 - 10991260	- strand	P	8	mitochondrial	mitochondrial	3.47333	2.18333	2.11	3.32667	3.37667	0.987579	1.33184	0.744148	1.13534	2.51667	2.34	-0.669544	-0.718808	-0.0622224	-0.0407064	-0.104962	0.431075	-0.407829	0.200966	0.219063	1.86546	0.413299	0.15162
PPR-399	LOC_Os10g21920	Os10g0363500	Chr10	11289218 - 11290756	+ strand	P	10	none	possibly ER	2.24333	1.46667	2.01	1.68667	1.54667	0.740206	2.04158	0.812482	0.0602544	1.52667	2.82333	-0.612757	-0.158372	-0.411252	-0.536187	0.886581	1.46245	0.134236	-3.59699	1.50741	1.30569	0.101829	0.177926
PPR-400	LOC_Os10g22370	Os10g0368902	Chr10	11576569 - 11571002	- strand	P	14	chloroplast	none	1.26333	1.94333	0.86	2.27	1.77	0.325155	0.653749	0.440224	0.387096	1.03667	0.923333	0.6209	-0.554288	0.844955	0.486191	-0.166858	1.00538	0.435954	0.250856	1.0393	1.74553	0.0835559	0.221753
PPR-401	LOC_Os10g26070	Os10g0400250	Chr10	13503816 - 13501851	- strand	DYW	15	mitochondrial	possibly mitochondrial	2.03	1.56333	1.21	2.52667	1.9	0.585168	0.589347	0.283803	0.498093	2.57	2.92667	-0.376645	-0.745991	0.315618	-0.0954317	0.187422	0.010249	-1.04135	-0.232006	0.289371	1.56665	0.466188	0.024902
PPR-402	LOC_Os10g28600	Os10g0421800	Chr10	14900931 - 14897142	- strand	P	26	chloroplast	possibly plastid	9.47667	5.93333	9.53	6.84	9.48333	8.50189	7.73658	6.15649	3.70193	7.34333	7.14333	-0.675447	0.00809516	-0.470325	0.00101343	-0.0398321	-0.136071	-0.465611	-1.19929	0.139233	1.88985	0.712723	0.0115664
PPR-403	LOC_Os10g28640	Os10g0422300	Chr10	14925735 - 14929778	+ strand	P	8	mitochondrial	mitochondrial	5.23333	3.64667	2.14	5.78	4.26333	2.55982	4.3698	3.28561	5.68523	3.79	4.38	-0.52103	-1.28972	0.143314	-0.295686	0.208682	0.771292	0.359994	1.15087	0.291806	1.807	0.511178	0.00813501
PPR-404	LOC_Os10g28665	Os10g0422566	Chr10	14958681 - 14955712	- strand	P	7	mitochondrial	mitochondrial	4.11667	4.64	5.25667	4.64333	5.09	2.02188	2.24006	1.24613	1.1031	5.49	5.93667	0.172607	0.352595	0.173642	0.306121	0.112827	0.147771	-0.697799	-0.87354	0.178088	0.927458	0.615994	0.0383537
PPR-405	LOC_Os10g30590	Os10g0442700	Chr10	15918243 - 15923350	+ strand	DYW	13	none	possibly plastid	1.3	0.966667	0.613333	1.52	1.21667	1.40641	1.78645	1.90723	1.36457	1.92	1.39333	-0.427038	-1.08253	0.225399	-0.0954978	-0.462282	0.34486	0.439192	-0.0435394	1.024	3.16939	0.269131	0.570919
PPR-406	LOC_Os10g30760	Os10g0444500	Chr10	16024505 - 16021744	- strand	DYW	14	mitochondrial	mitochondrial	0.11	0.15	0.1	0.05	0.173333	0.117824	0.0746603	0	0	0.0266667	0.0933333	0.443989	-0.136204	-1.12199	0.651286	1.76962	-0.651218	-6.89268	-6.89268	1.35058	3.24727	0.372323	0.573655
PPR-407	LOC_Os10g33700	Os10g0476900	Chr10	17776920 - 17773192	- strand	P	12	mitochondrial	none	14.1933	9.62333	7.39333	13.7233	19.5167	5.14925	6.99702	7.59896	3.30573	7.43667	7.05667	-0.560554	-0.94082	-0.0485791	0.459471	-0.0756588	0.442304	0.561349	-0.639237	0.92292	2.69291	0.202255	0.141517
PPR-408	LOC_Os10g33730	Os10g0477200	Chr10	17803223 - 17800146	- strand	DYW	17	mitochondrial	possibly mitochondrial	3.17	2.29667	2.32	3.32667	3.75	0.79065	1.14823	0.571781	1.22404	3	2.23667	-0.464766	-0.450191	0.0695745	0.242337	-0.423448	0.537733	-0.466879	0.629894	0.840854	4.1063	0.291496	0.164257
PPR-409	LOC_Os10g33874	Os10g0479200	Chr10	17980294 - 17985456	+ strand	P	18	mitochondrial	ER	4.5	4.27333	3.5	4.94667	5.12	1.62098	2.22228	2.01144	1.11788	5.13667	6.15667	-0.0745473	-0.362479	0.136504	0.18618	0.26127	0.454934	0.31119	-0.535701	1.08837	2.37668	0.145867	0.157007
PPR-410	LOC_Os10g34310	Os10g0484300	Chr10	18300119 - 18297833	- strand	P	11	mitochondrial	possibly ER	4.23667	2.91	3.38667	4.37	5.56333	4.887	4.17177	4.5975	6.37332	4.09	2.96667	-0.541756	-0.322978	0.0446921	0.392937	-0.463124	-0.228239	-0.0880809	0.383027	0.263182	0.742181	0.46507	0.0509799
PPR-411	LOC_Os10g34370	Os10g0484900	Chr10	18320451 - 18318955	- strand	P	7	mitochondrial	possibly mitochondrial	4.91	4.93667	3.40333	7.48	4.69	5.88083	5.20086	2.51066	7.90679	2.77	3.68667	0.0078136	-0.528646	0.607214	-0.0661213	0.412302	-0.177238	-1.22762	0.427009	0.362002	0.84805	0.524837	0.00978412
PPR-412	LOC_Os10g34720	Os10g0488900	Chr10	18540559 - 18542794	+ strand	DYW	17	mitochondrial	mitochondrial	0.883333	0.526667	0.58	0.786667	0.79	1.51998	0.556126	0.171087	0.468471	0.966667	1.08	-0.744962	-0.606052	-0.167004	-0.160912	0.159784	-1.44893	-3.14379	-1.69589	0.575073	0.95113	0.150548	0.025336
PPR-413	LOC_Os10g35090	Os10g0493100	Chr10	18722354 - 18718068	- strand	P	3	mitochondrial	possibly mitochondrial	2.13667	1.68	1.42	3.2	2.69667	1.33114	1.42923	1.66889	1.3885	1.77667	1.41	-0.346719	-0.589133	0.582484	0.335675	-0.333267	0.102501	0.326007	0.0608201	0.19619	1.03953	0.576518	0.0316101
PPR-414	LOC_Os10g35230	Os10g0495100	Chr10	18825328 - 18823675	- strand	P	12	mitochondrial	possibly mitochondrial	1.55	1.29667	0.906667	1.91667	1.22333	1.39684	1.55101	0.870204	0.126012	1.74	1.06	-0.257275	-0.772964	0.306156	-0.341206	-0.714492	0.150939	-0.682117	-3.46016	0.140903	0.788755	0.575083	0.047789
PPR-415	LOC_Os10g35240	Os10g0495200	Chr10	18836046 - 18833387	- strand	P	19	mitochondrial	none	3.41333	2.24667	1.40333	2.64667	2.94	1.29247	1.1423	0.913072	1.01341	4.01667	3.3	-0.603172	-1.28172	-0.366879	-0.215296	-0.283455	-0.178043	-0.500867	-0.350606	0.101011	1.01241	0.555255	0.0390367
PPR-416	LOC_Os10g35260	Os10g0495400	Chr10	18849084 - 18846830	- strand	P	8	mitochondrial	none	9.06333	4.22333	4.32333	5.65667	7.79333	10.6574	7.38524	6.37311	12.1926	11.55	8.46	-1.10148	-1.06772	-0.679992	-0.217775	-0.449118	-0.529079	-0.741695	0.194133	0.126557	0.946952	0.675283	0.0152668
PPR-417	LOC_Os10g35436	Os10g0497300	Chr10	18935690 - 18942573	+ strand	P	19	mitochondrial	mitochondrial	1.48333	0.85	0.653333	1.52333	1.52333	0.500597	0.691121	0.415429	0.824548	1.65667	1.09	-0.802581	-1.18171	0.0383634	0.0383634	-0.603503	0.464496	-0.268458	0.718823	0.0910444	0.67426	0.554391	0.0127105
PPR-418	LOC_Os10g35440	Os10g0497432	Chr10	18951471 - 18953729	+ strand	P	6	mitochondrial	mitochondrial	3.46667	3.06667	2.29333	4.4	2.96333	0.951965	0.839827	1.11514	0.0705926	3.03333	3.09	-0.176823	-0.595894	0.343865	-0.226261	0.0266941	-0.180614	0.228023	-3.73454	0.0928645	1.08881	0.645465	0.0189406
PPR-419	LOC_Os10g35640	Os10g0499500	Chr10	19056887 - 19059683	+ strand	P	12	mitochondrial	mitochondrial	0.32	0.31	0.193333	0.316667	0.253333	0.371848	0.338066	0.393368	0.138558	0.203333	0.413333	-0.0456587	-0.724042	-0.0150581	-0.335855	1.01987	-0.137021	0.0809549	-1.41772	0.258892	0.855651	0.63599	0.0529808
PPR-420	LOC_Os10g35650	Os10g0499800	Chr10	19066764 - 19068013	+ strand	P	2	mitochondrial	none	0.24	0.156667	0.24	0.18	0.14	0.417115	0.835392	0	0.98094	0.57	0.34	-0.612152	0	-0.413043	-0.773338	-0.743719	1.00028	-8.70776	1.23174	0.300542	0.651049	0.677915	0.0138955
PPR-421	LOC_Os10g35730	Os10g0501000	Chr10	19104084 - 19105750	+ strand	P	7	none	none	3.48	2.86	1.49333	4.19333	3.37	2.77113	4.51931	6.13917	3.33105	3.55333	2.96333	-0.282982	-1.22	0.268939	-0.0463252	-0.261871	0.705427	1.14728	0.265415	0.216198	0.909059	0.502015	0.114075
PPR-422	LOC_Os10g35750	Os10g0501200	Chr10	19108875 - 19111044	+ strand	P	11	mitochondrial	mitochondrial	0.746667	0.506667	0.21	1.23	0.71	0.379614	0.85708	0.78291	0.424265	0.47	0.55	-0.558513	-1.82515	0.719363	-0.0725463	0.226325	1.17278	1.04236	0.160033	0.259045	0.77409	0.490603	0.0419538
PPR-423	LOC_Os10g35760	Os10g0501300	Chr10	19112196 - 19114289	+ strand	P	9	mitochondrial	mitochondrial	4.94	5.55333	4.16	6.54	4.38	3.2908	3.70095	4.01099	2.66407	4.07	5.85333	0.16881	-0.247873	0.404708	-0.173543	0.524122	0.169409	0.285441	-0.304703	0.261742	1.08215	0.478147	0.0250018
PPR-424	LOC_Os10g35790	Os10g0501700	Chr10	19143586 - 19142222	- strand	P	13	none	none	0	0.0166667	0.02	0.04	0.0233333	0	0.0352699	0	0	0.02	0.0166667	4.14296	4.39232	5.35755	4.60486	-0.249359	5.1807	0	0	0.331837	0.887494	0.458954	0.0215824
PPR-425	LOC_Os10g36190	Os10g0506000	Chr10	19350161 - 19351951	+ strand	P	8	mitochondrial	none	0.28	0.313333	0.253333	0.656667	0.396667	0.545963	0.699745	0.256567	0.141007	0.506667	0.593333	0.161724	-0.143851	1.22679	0.500991	0.227391	0.357446	-1.0865	-1.94548	0.258388	1.10751	0.841759	0.00704863
PPR-426	LOC_Os10g39460	Os10g0540100	Chr10	21061300 - 21058117	- strand	DYW	16	none	none	9.65333	7.65333	9.66	9.79667	11.6933	6.14184	6.47212	8.20365	6.54824	13.4533	10.1167	-0.3349	0.000996387	0.0212626	0.276557	-0.411194	0.0755554	0.417536	0.0924217	0.210938	1.118	0.522491	0.0190288
PPR-427	LOC_Os10g40920	Os10g0558600	Chr10	21983939 - 21987321	+ strand	DYW	24	mitochondrial	mitochondrial	1.58667	0.91	1.20333	1.55333	2.12667	0.693328	1.11033	0.505356	1.3055	2.03	1.82333	-0.801388	-0.39868	-0.0306182	0.422363	-0.154821	0.678598	-0.455465	0.912018	0.0714005	1.31805	0.629658	0.078046
PPR-428	LOC_Os10g41740	None	Chr10	22467034 - 22468623	+ strand	E1	13	none	possibly plastid	0	0	0	0	0	0.125183	0	0	0	0	0	0	0	0	0	0	-6.97937	-6.97937	-6.97937	NA	NA	NA	NA
PPR-429	LOC_Os10g42760	Os10g0578500	Chr10	23071683 - 23069756	- strand	P	11	mitochondrial	mitochondrial	1.25667	1.06	0.886667	1.97333	1.53667	0.897822	0.889019	1.58675	0.318035	1.54667	1.39667	-0.245329	-0.502663	0.65061	0.289992	-0.147074	-0.0141993	0.820876	-1.49432	0.45958	2.38643	0.509685	0.324811
PPR-430	LOC_Os11g01210	Os11g0103000	Chr11	127373 - 129004	+ strand	P	11	mitochondrial	mitochondrial	0.88	0.91	0.423333	0.833333	1.05333	0.491379	0.216707	0.0982745	0	0.743333	0.723333	0.048309	-1.05395	-0.0785187	0.259113	-0.0392951	-1.17738	-2.31027	-8.94363	0.128993	0.680326	0.580466	0.0389869
PPR-431	LOC_Os11g01836	Os11g0109600	Chr11	447925 - 445332	- strand	DYW	14	mitochondrial	none	1.08	0.73	0.45	1.19667	0.836667	0.746942	1.10099	0.596044	0.692979	0.82	0.66	-0.564423	-1.26117	0.147864	-0.367918	-0.312732	0.559113	-0.325089	-0.108034	0.128046	0.752774	0.77292	0.00996218
PPR-432	LOC_Os11g01860	Os11g0109800	Chr11	454614 - 457051	+ strand	E2	19	chloroplast	possibly plastid	0.243333	0.236667	0.27	0.426667	0.3	0.292702	0.40201	0.237527	1.22543	0.363333	0.226667	-0.0399071	0.149444	0.807639	0.300915	-0.678336	0.456463	-0.300201	2.06204	0.061088	0.680547	0.829222	0.0192957
PPR-433	LOC_Os11g02310	Os11g0114800	Chr11	671757 - 675572	+ strand	E1	11	mitochondrial	none	0.56	0.213333	0.0933333	0.606667	0.576667	0.537335	0.340773	0.26283	0.143343	0.633333	0.513333	-1.38815	-2.57216	0.11528	0.0422373	-0.302537	-0.655466	-1.0289	-1.899	0.0206274	0.966741	0.658635	NA
PPR-434	LOC_Os11g03200	Os11g0125500	Chr11	1164910 - 1162136	- strand	P	2	S	mitochondrial	7.03333	6.05333	4.88667	8.35333	5.87667	2.78005	4.64789	5.20405	4.33426	8.24333	7.54667	-0.216446	-0.525266	0.248111	-0.259169	-0.127372	0.741257	0.904282	0.640489	0.874583	0.67062	0.325095	0.0724511
PPR-435	LOC_Os11g03690	Os11g0131400	Chr11	1435829 - 1437759	+ strand	DYW	10	none	possibly plastid	0.356667	0.196667	0.23	0.36	0.27	1.24228	0.438263	2.5712	0.604597	0.31	0.58	-0.855545	-0.630724	0.0133818	-0.400324	0.901624	-1.50099	1.04885	-1.03772	0.627373	1.45927	0.313925	0.0954942
PPR-436	LOC_Os11g03850	Os11g0133200	Chr11	1535799 - 1534932	- strand	P	6	chloroplast	none	0	0.03	0	0.0333333	0	0	0	0	0	0	0	4.9542	0	5.10154	0	0	0	0	0	0.324377	1.35944	0.46986	0.062803
PPR-437	LOC_Os11g04295	Os11g0138350	Chr11	1781348 - 1777855	- strand	P	18	mitochondrial	mitochondrial	2.05333	1.73333	1.81333	2.13333	2.51667	0.804038	0.8949	0.127708	0.970545	1.71333	1.81333	-0.24429	-0.179231	0.0551153	0.293421	0.0817919	0.154281	-2.64496	0.271224	0.230737	1.0553	0.62959	NA
PPR-438	LOC_Os11g05980	Os11g0158300	Chr11	2814473 - 2817216	+ strand	E1	6	mitochondrial	possibly mitochondrial	0.71	0.843333	0.746667	1.56667	0.716667	0.777699	0.469659	0.665388	1.00033	0.663333	1.17333	0.247963	0.0725463	1.1407	0.013465	0.821863	-0.726384	-0.224703	0.36278	0.711037	0.931577	0.553684	0.0341092
PPR-439	LOC_Os11g10740	Os11g0213500	Chr11	5895364 - 5896776	+ strand	E2	12	mitochondrial	mitochondrial	0.976667	0.583333	0.656667	1.05667	0.71	0	0.793068	0.831987	0.7998	2.49333	2.30333	-0.742552	-0.571986	0.113475	-0.459494	-0.114305	9.63312	9.70215	9.6453	0.325741	2.81141	0.434358	0.0606609
PPR-440	LOC_Os11g14980	Os11g0256100	Chr11	8441556 - 8439761	- strand	E2	16	chloroplast	plastid	0.673333	0.703333	0.616667	0.84	0.72	0.411001	0.545812	0.631229	0.274362	0.42	0.36	0.0627965	-0.126632	0.318645	0.0965381	-0.221821	0.408397	0.617799	-0.581318	0.181351	0.505597	0.715714	0.0427084
PPR-441	LOC_Os11g17530	Os11g0275400	Chr11	9768069 - 9771823	+ strand	DYW	11	none	none	14.9167	14	15.0033	15.46	16.1233	6.14861	7.48912	8.01084	8.13761	18.8733	21.7567	-0.0914952	0.00835089	0.0516085	0.112211	0.205098	0.284494	0.381639	0.404287	0.335607	0.744171	0.452755	0.145645
PPR-442	LOC_Os11g24530	Os11g0433101	Chr11	13986428 - 13988479	+ strand	DYW	17	mitochondrial	mitochondrial	0.37	0.22	0.2	0.433333	0.393333	0	0.303103	0.0985155	0	0.35	0.44	-0.747373	-0.884224	0.227382	0.0879953	0.329308	8.24842	6.63685	0	0.195168	1.69277	0.511732	0.0151027
PPR-443	LOC_Os11g24570	Os11g0433600	Chr11	14027553 - 14029899	+ strand	P	12	mitochondrial	ER	6.59667	5.10333	2.96333	7.82667	5.85333	5.21358	5.24583	6.0484	4.42885	1.97333	2.45667	-0.370235	-1.15425	0.246626	-0.172453	0.315924	0.00889499	0.214241	-0.235293	0.152304	1.74595	0.518539	0.0552446
PPR-444	LOC_Os11g29230	Os11g0482400	Chr11	16943497 - 16946706	+ strand	DYW	17	chloroplast	possibly plastid	14.6567	3.63667	3.36333	5.65667	13.45	5.22516	4.4735	1.26214	4.20242	16.2533	16.7667	-2.01057	-2.12327	-1.37338	-0.123945	0.0448576	-0.224025	-2.04874	-0.314188	0.44922	1.05919	0.739907	0.0541533
PPR-445	LOC_Os11g29360	Os11g0483950	Chr11	17034236 - 17032753	- strand	E2	11	mitochondrial	possibly mitochondrial	1.94667	1.00667	1.41	2.05667	0.856667	1.04799	1.3422	2.57348	2.12733	1.72	1.95667	-0.950726	-0.465031	0.0792624	-1.18326	0.185888	0.356673	1.29528	1.02072	2.1579	1.22711	0.221716	0.414252
PPR-446	LOC_Os11g37330	Os11g0583200	Chr11	22040368 - 22044971	+ strand	DYW	17	mitochondrial	none	0.32	0.303333	0.303333	0.516667	0.326667	0.345544	0.391431	0.198304	0.439826	0.703333	1.06333	-0.0769225	-0.0769225	0.689451	0.0296571	0.59562	0.1794	-0.798068	0.347171	0.963125	1.07509	0.110352	0.272254
PPR-447	LOC_Os11g37660	Os11g0587100	Chr11	22231042 - 22223651	- strand	E2	18	mitochondrial	possibly mitochondrial	2.09	1.46	1.38	2.43	1.95333	0.494775	1.24556	0.933243	0.484278	2.54333	2.08667	-0.517237	-0.59848	0.217357	-0.097519	-0.285396	1.33019	0.914112	-0.0308741	0.577231	1.00574	0.191619	0.305589
PPR-448	LOC_Os11g39360	Os11g0607100	Chr11	23427261 - 23429925	+ strand	P	16	mitochondrial	mitochondrial	2.71	1.91333	1.58	2.00333	2.88333	1.0338	1.31307	0.941516	0.930677	1.57333	1.41667	-0.501986	-0.777988	-0.435705	0.0894111	-0.151223	0.34469	-0.134763	-0.15145	0.565522	1.44302	0.459788	0.192357
PPR-449	LOC_Os11g43800	Os11g0659400	Chr11	26455695 - 26460071	+ strand	P	20	none	none	3.15	2.37	1.63333	3.40333	3.28667	0.391042	0.53008	0.926895	0.297908	2.58333	2.61	-0.410314	-0.94711	0.111561	0.0612557	0.0148103	0.437921	1.24295	-0.391307	0.69104	1.43036	0.217884	0.0778885
PPR-450	LOC_Os11g43934	Os11g0661000	Chr11	26531006 - 26527574	- strand	DYW	15	mitochondrial	none	6.95667	5.93333	5.16333	7.03667	6.78667	3.39888	3.92262	3.57417	3.24768	5.79667	7.17333	-0.229519	-0.430023	0.0164936	-0.0356878	0.307372	0.206701	0.072528	-0.0656302	0.931864	0.789078	0.0452087	0.237515
PPR-451	LOC_Os11g44930	Os11g0673000	Chr11	27199929 - 27198382	- strand	E2	10	none	none	0.963333	1.08333	1.03	1.29	0.63	1.01706	0.562343	1.48294	0	1.35333	2.02333	0.169201	0.096441	0.420886	-0.611891	0.579864	-0.853737	0.54361	-9.99161	0.841005	0.861477	0.148371	0.0527097
PPR-452	LOC_Os11g45410	Os11g0680200	Chr11	27497702 - 27492479	- strand	DYW	24	none	none	2.43333	1.72	1.44	2.47333	2.94	0.251564	0.422609	0.165528	0.323795	1.38333	1.36667	-0.500278	-0.756454	0.0235132	0.272782	-0.0174747	0.746084	-0.600884	0.36288	0.871046	0.837984	0.316959	0.112011
PPR-453	LOC_Os12g01210	Os12g0102600	Chr12	125923 - 128386	+ strand	P	12	chloroplast	none	12.0967	6.54	10.61	9.28667	20.2367	12.6773	7.94991	4.02777	13.6305	19.7533	26.02	-0.88715	-0.189172	-0.381344	0.742313	0.397507	-0.673169	-1.65395	0.104583	0.130988	0.961314	0.503372	0.0293917
PPR-454	LOC_Os12g01850	Os12g0109300	Chr12	502261 - 496700	- strand	DYW	14	mitochondrial	none	0.79	0.54	0.32	1.02667	0.97	0.589517	0.818947	0.902888	0.636473	0.796667	0.803333	-0.548049	-1.3011	0.377627	0.295794	0.0120075	0.473552	0.614165	0.110386	0.302536	2.89211	0.424982	0.246236
PPR-455	LOC_Os12g01910	Os12g0109800	Chr12	531180 - 535127	+ strand	E2	19	none	none	0.0633333	0.0633333	0.0333333	0.153333	0.05	0.0103177	0.0567073	0	0	0.113333	0.04	0	-0.905957	1.26241	-0.335068	-1.47955	2.35017	-3.50051	-3.50051	0.42957	1.96233	0.339495	0.295952
PPR-456	LOC_Os12g01916	Os12g0109900	Chr12	540349 - 535869	- strand	P	6	none	none	2.19667	2.77333	2.73667	3.19667	2.32667	2.13191	3.66526	2.06029	1.78207	5.28	4.30667	0.336165	0.316974	0.541046	0.0829118	-0.293905	0.781486	-0.0492756	-0.25846	0.214685	1.24337	0.468532	0.153975
PPR-457	LOC_Os12g02280	Os12g0114400	Chr12	718524 - 722216	+ strand	E2	12	mitochondrial	mitochondrial	0.543333	0.34	0.146667	0.513333	0.503333	0.0832711	0.28609	0.0469791	0.592348	0.543333	0.713333	-0.674718	-1.88214	-0.0817868	-0.110113	0.392107	1.76839	-0.812632	2.81577	0.208238	1.57659	0.582272	0.285051
PPR-458	LOC_Os12g02950	Os12g0123100	Chr12	1096564 - 1093738	- strand	P	2	mitochondrial	possibly mitochondrial	20.9733	19.43	12.2667	27.2	20.6	14.4823	19.778	18.5782	20.2867	23.4667	18.8733	-0.110263	-0.773758	0.375037	-0.0259083	-0.314249	0.449579	0.359298	0.486215	0.495529	2.45416	0.403303	0.146332
PPR-459	LOC_Os12g03450	Os12g0128200	Chr12	1346249 - 1348258	+ strand	DYW	11	none	none	0.44	0.253333	0.163333	0.386667	0.353333	0.292818	0.868403	0	0.262775	0.446667	0.306667	-0.79406	-1.42416	-0.185961	-0.315673	-0.541057	1.5651	-8.19878	-0.155615	0.299939	1.14655	0.41793	0.09824
PPR-460	LOC_Os12g03700	Os12g0130900	Chr12	1495560 - 1494517	- strand	PLS	3	secretory pathway	none	2.64	1.64667	2.48667	3.73667	2.01	4.87615	3.71969	8.41121	17.3034	3.26667	2.99	-0.680657	-0.0862892	0.501055	-0.393171	-0.127633	-0.390468	0.786447	1.82703	0.13864	0.627659	0.446078	0.128014
PPR-461	LOC_Os12g04110	Os12g0135000	Chr12	1726259 - 1719707	- strand	P	18	secretory pathway	ER	1.3	0.873333	0.99	1.40667	1.77	0.877988	1.38135	1.20561	1.74713	2.17667	1.42	-0.573366	-0.392664	0.113688	0.444943	-0.615877	0.653208	0.457044	0.991897	0.192873	0.833475	0.565076	0.00396789
PPR-462	LOC_Os12g05640	Os12g0152600	Chr12	2594898 - 2592072	- strand	P	14	chloroplast	possibly plastid	1.95333	2.24	2.18667	1.89667	1.83	0.916419	1.72711	1.36703	1.421	1.95333	2.43333	0.197469	0.162721	-0.042445	-0.0940423	0.31685	0.913542	0.576447	0.632269	0.204826	0.689661	0.420794	0.171009
PPR-463	LOC_Os12g06070	Os12g0156900	Chr12	2830044 - 2831936	+ strand	DYW	13	mitochondrial	possibly mitochondrial	0.59	0.53	0.296667	0.72	0.42	0.256534	0.32517	0.126822	0.676011	1.1	1.34333	-0.154446	-0.989459	0.286841	-0.489338	0.288076	0.340861	-1.01063	1.39442	0.0530284	3.51319	0.72193	0.0388925
PPR-464	LOC_Os12g06650	Os12g0163600	Chr12	3229144 - 3226519	- strand	DYW	13	none	ER	0.98	0.943333	0.876667	1.54	0.883333	2.1509	1.7567	1.35433	1.73116	1.39667	1.1	-0.0549574	-0.160579	0.651542	-0.149663	-0.344206	-0.291922	-0.666967	-0.313039	0.11735	0.493229	0.634943	0.0143903
PPR-465	LOC_Os12g07260	Os12g0170100	Chr12	3572003 - 3566986	- strand	P	6	mitochondrial	mitochondrial	12.2867	12.89	5.49333	17.5533	13.2	4.70047	8.86235	8.81244	8.63711	12.13	19.3833	0.0691493	-1.1612	0.51461	0.103432	0.676193	0.91474	0.906593	0.877604	0.0974016	0.714112	0.717773	0.0232465
PPR-466	LOC_Os12g08140	Os12g0181900	Chr12	4163633 - 4168252	+ strand	DYW	12	none	none	0.526667	0.473333	0.46	0.823333	0.566667	0.789896	0.902943	0.666429	0.583788	0.786667	1.21333	-0.153728	-0.194861	0.643599	0.105417	0.624507	0.192744	-0.244874	-0.435574	0.509208	1.2356	0.221997	0.277513
PPR-467	LOC_Os12g10184	None	Chr12	5384958 - 5387143	+ strand	PLS	16	chloroplast	plastid	5.59667	3.71	4.33	4.86	4.16667	0.759763	1.1476	2.16813	0.557786	2.1	3.72	-0.593018	-0.370126	-0.203573	-0.425585	0.824614	0.594357	1.5116	-0.445151	NA	NA	NA	NA
PPR-468	LOC_Os12g13110	Os12g0233200	Chr12	7291739 - 7289214	- strand	DYW	16	chloroplast	possibly plastid	0.81	0.886667	0.526667	1.32	0.813333	0.257681	0.609114	0.665166	0.168618	1.24	2.02333	0.130317	-0.620074	0.703857	0.00591695	0.705944	1.2379	1.36471	-0.608885	0.117622	0.870069	0.753681	0.0109466
PPR-469	LOC_Os12g15460	Os12g0256900	Chr12	8827128 - 8823315	- strand	E2	21	none	possibly mitochondrial	1.49	0.75	0.81	1.51667	1.49	0.707905	0.951781	1.21662	1.63272	1.19333	1.07667	-0.989395	-0.878506	0.0255779	0	-0.148295	0.426552	0.7804	1.2045	0.253579	0.51005	0.436461	0.0267999
PPR-470	LOC_Os12g17080	Os12g0270200	Chr12	9777751 - 9782552	+ strand	DYW	11	mitochondrial	possibly mitochondrial	5.7	3.37	3.76	5.59	5.85333	2.82124	2.92544	3.00123	3.25865	5.71	4.99	-0.758038	-0.600099	-0.0281087	0.0382891	-0.194414	0.052306	0.0891938	0.207876	1.06491	1.96781	0.617084	0.0784331
PPR-471	LOC_Os12g18640	Os12g0283900	Chr12	10766538 - 10769036	+ strand	P	12	chloroplast	plastid	13.88	16.47	17.12	12.7933	11.6933	10.2729	8.42966	8.66005	7.26822	21.9467	29.6933	0.246817	0.302655	-0.11761	-0.247306	0.43612	-0.285266	-0.24637	-0.499111	0.634956	1.85356	0.494927	0.0712142
PPR-472	LOC_Os12g19260	Os12g0289800	Chr12	11169301 - 11166091	- strand	E2	21	chloroplast	plastid	4.45333	3.74333	2.66667	4.22667	5.53	0.934451	1.8584	1.39166	1.26367	4.96	3.67333	-0.250501	-0.739628	-0.0753457	0.312332	-0.433148	0.991103	0.574109	0.435027	1.96673	2.18503	0.328845	0.250908
PPR-473	LOC_Os12g21930	Os12g0407900	Chr12	12349459 - 12352410	+ strand	P	7	none	none	2.84	2.17667	2.93	3.40333	2.97667	1.17881	1.41405	3.69915	1.67914	3.36333	2.93667	-0.383613	0.0449941	0.260972	0.067785	-0.19565	0.262298	1.64903	0.510027	0.747069	1.61191	0.501387	0.265667
PPR-474	LOC_Os12g27060	Os12g0456100	Chr12	15842475 - 15845828	+ strand	P	19	chloroplast	plastid	1.56667	0.966667	1.08333	1.75	1.78667	0.147704	0.550675	0.0154568	0.579668	1.67333	1.27333	-0.696039	-0.531818	0.159557	0.189459	-0.393844	1.89138	-3.17569	1.96527	1.08157	2.01338	0.190765	0.0449784
PPR-475	LOC_Os12g30620	Os12g0490100	Chr12	18388480 - 18391056	+ strand	DYW	13	mitochondrial	possibly mitochondrial	0.956667	0.663333	0.67	1.10333	0.693333	0.523732	1.32695	1.36117	0	1.11333	1.01667	-0.527618	-0.513211	0.205575	-0.463896	-0.130916	1.33955	1.37625	-9.03544	0.86654	0.737669	0.161327	0.252299
PPR-476	LOC_Os12g34340	Os12g0527900	Chr12	20814294 - 20816344	+ strand	P	11	mitochondrial	mitochondrial	3.41	3.11	2.24	3.94667	3.57	2.86357	3.14758	3.19832	4.02537	4.11333	4.7	-0.132816	-0.606052	0.210807	0.0661334	0.192309	0.136383	0.159447	0.491161	1.20483	1.85809	0.09158	0.168902
PPR-477	LOC_Os12g36620	Os12g0552300	Chr12	22427185 - 22419758	- strand	DYW	23	none	possibly mitochondrial	0.39	0.556667	0.553333	0.473333	0.443333	0.122522	0.170621	0.0150651	0.430767	0.533333	0.603333	0.512235	0.503584	0.278732	0.184473	0.177604	0.474458	-2.94277	1.80548	0.595642	2.34636	0.206769	0.191171
PPR-478	LOC_Os12g37100	Os12g0557800	Chr12	22726843 - 22723143	- strand	P	15	mitochondrial	mitochondrial	3.55	3.19	2.72	5.17	4.36667	1.68363	1.38642	0.509875	1.07787	2.19	1.35667	-0.154217	-0.384088	0.542218	0.298638	-0.69046	-0.280027	-1.72139	-0.642911	0.191132	0.769307	0.633176	0.0252572
PPR-479	LOC_Os12g37550	Os12g0562300	Chr12	23042111 - 23045067	+ strand	P	7	none	none	51.3267	79.9667	72.0267	46.4033	46.64	48.934	52.033	44.5295	39.6172	97.4967	97.6233	0.63968	0.488814	-0.145479	-0.138139	0.0018731	0.0885879	-0.136073	-0.304703	0.154057	1.43527	0.530238	0.0232302
PPR-480	LOC_Os12g38880	Os12g0578000	Chr12	23914774 - 23912105	- strand	DYW	14	secretory pathway	possibly ER	4.65333	2.81333	3.4	4.00667	4.15	2.27404	2.91175	2.2967	1.59841	3.15333	4.61	-0.725782	-0.452614	-0.21581	-0.165115	0.547745	0.35649	0.0142985	-0.508352	0.436662	2.02263	0.34922	0.115797
PPR-481	LOC_Os12g42120	Os12g0615600	Chr12	26117865 - 26120045	+ strand	P	16	mitochondrial	possibly mitochondrial	0.416667	0.31	0.236667	0.54	0.4	0.170597	0.163733	0	0.0825269	0.42	0.446667	-0.425439	-0.813412	0.373275	-0.0587509	0.0886047	-0.0588947	-7.42288	-1.03871	0.16819	0.717966	0.308049	0.0260957
PPR-482	LOC_Os12g44170	Os12g0638900	Chr12	27403415 - 27398576	- strand	P	9	mitochondrial	mitochondrial	20.2133	40.3533	31.0367	28.1433	22.6167	8.41778	12.3831	13.3569	9.21059	16.8933	17.5567	0.997346	0.618645	0.477467	0.162076	0.0555617	0.556806	0.66601	0.129839	0.186398	1.16079	0.695429	0.0232968
PPR-483	None	Os01g0913800	Chr1	39824933 - 39826647	+ strand	P	9	none	none	NA	NA	NA	NA	NA	NA	NA	NA	NA	NA	NA	NA	NA	NA	NA	NA	NA	NA	NA	1.40416	4.28873	0.0833055	0.331614
PPR-484	None	Os02g0116100	Chr2	857835 - 859421	+ strand	E2	14	mitochondrial	possibly mitochondrial	NA	NA	NA	NA	NA	NA	NA	NA	NA	NA	NA	NA	NA	NA	NA	NA	NA	NA	NA	0.186556	1.16203	0.563918	0
PPR-485	None	Os02g0680500	Chr2	27770811 - 27773155	+ strand	E2	9	chloroplast	possibly mitochondrial	NA	NA	NA	NA	NA	NA	NA	NA	NA	NA	NA	NA	NA	NA	NA	NA	NA	NA	NA	0.0771374	0.302408	0.587122	0.0130444
PPR-486	None	Os03g0158900	Chr3	3156837 - 3158309	+ strand	E2	10	mitochondrial	mitochondrial	NA	NA	NA	NA	NA	NA	NA	NA	NA	NA	NA	NA	NA	NA	NA	NA	NA	NA	NA	0.187717	0.448214	0.633081	0.0208778
PPR-487	None	Os04g0349600	Chr4	16661799 - 16664487	+ strand	P	5	chloroplast	possibly plastid	NA	NA	NA	NA	NA	NA	NA	NA	NA	NA	NA	NA	NA	NA	NA	NA	NA	NA	NA	0.0379407	34.6002	0.61655	0.0665065
PPR-488	None	Os06g0231400	Chr6	6796598 - 6798468	+ strand	DYW	11	chloroplast	none	NA	NA	NA	NA	NA	NA	NA	NA	NA	NA	NA	NA	NA	NA	NA	NA	NA	NA	NA	1.67625	1.04118	0.367473	0.0274054
PPR-489	None	Os06g0705350	Chr6	29804661 - 29807002	+ strand	E2	16	mitochondrial	none	NA	NA	NA	NA	NA	NA	NA	NA	NA	NA	NA	NA	NA	NA	NA	NA	NA	NA	NA	1.17613	4.35694	0.212098	0.335908
PPR-490	None	Os10g0147250	Chr10	2837355 - 2839946	+ strand	P	17	mitochondrial	mitochondrial	NA	NA	NA	NA	NA	NA	NA	NA	NA	NA	NA	NA	NA	NA	NA	NA	NA	NA	NA	0.586879	0.451839	0.459101	0.0568413
PPR-491	None	Os10g0497366	Chr10	18946448 - 18949595	+ strand	P	11	mitochondrial	mitochondrial	NA	NA	NA	NA	NA	NA	NA	NA	NA	NA	NA	NA	NA	NA	NA	NA	NA	NA	NA	0.076572	0.903744	0.666247	0.0335861
* This information is extracted from the reference of Chen et al. (2018)
a/b/c Samples with different letters are collected from a different experiment.
