# Supplementary material for: Pentatricopeptide Repeat Gene-Mediated Mitochondrial RNA Editing Impacts on Rice Drought Tolerance
Source: Front Plant Sci. 2022 Jul 19;13:926285. doi: 10.3389/fpls.2022.926285 (PMC9343880; doi:10.3389/fpls.2022.926285)
Supplement: Supplementary file 2 [file Data_Sheet_2.XLSX]

## Sheet: Supplementary Dataset 2
Supplementary Dataset 2. Original data (the calculated editing efficiency and number of counts for each SNV) of the RNA editing efficiency for all samples and sites. Only informative sites are further used in this study.
SNV NO.		SNV00001	SNV00002	SNV00003	SNV00004	SNV00005	SNV00006	SNV00007	SNV00008	SNV00009	SNV00010	SNV00011	SNV00012	SNV00013	SNV00014	SNV00015	SNV00016	SNV00017	SNV00018	SNV00019	SNV00020	SNV00021	SNV00022	SNV00023	SNV00024	SNV00025	SNV00026	SNV00027	SNV00028	SNV00029	SNV00030	SNV00031	SNV00032	SNV00033	SNV00034	SNV00035	SNV00036	SNV00037	SNV00038	SNV00039	SNV00040	SNV00041	SNV00042	SNV00043	SNV00044	SNV00045	SNV00046	SNV00047	SNV00048
Annotation	Gene	cox3	cox3	cox3	cox3	rps3	rps3	rps3	rps3	rps3	rps3	rps3	rps3	rps3	rps3	rps3	rps3	rps3	rps3	rps3	cox3	rps3	cox3	rps3	rps3	rps3	rps3	rps3	rps3	rps3	rps3	rps3	rps3	rps3	rps3	rps3	rps3	rps3	rps3	rps3	rps3	rps3	rps3	rps3	rps3	rps3	rps3	rps3	rps3
	Chrs	MT	MT	MT	MT	MT	MT	MT	MT	MT	MT	MT	MT	MT	MT	MT	MT	MT	MT	MT	MT	MT	MT	MT	MT	MT	MT	MT	MT	MT	MT	MT	MT	MT	MT	MT	MT	MT	MT	MT	MT	MT	MT	MT	MT	MT	MT	MT	MT
	Position	17260	17270	17336	17337	173479-173479	173496	173499-173499	173504	173540	173542	173553	173563	173620	173624-173624	173626-173626	173627-173627	173627	173636	173637	17367	173691	17413	174207	174208	174214	174215	174221	174223	174225	174226	174239	174240	174244	174252	174253	174254	174259	174262	174264	174265-174272	174266	174269	174285	174306	174312	174330	174333	174338
	Ref Allele	G	G	G	A	T	C	-	G	A	C	G	T	T	-	-	T	T	C	C	G	A	G	C	C	T	A	A	T	C	A	C	G	C	G	T	C	T	G	A	GGGACGTG	G	C	C	A	T	T	G	G
	Alt Allele	A	A	T	C	-	T	CAG	A	G	T	A	C	C	C	T	-	C	T	T	A	C	A	T	T	C	T	G	C	T	G	T	A	T	T	A	T	A	A	G	-	A	T	T	C	G	C	A	A
	Gene Strand Orientation	-	-	-	-	-	-	-	-	-	-	-	-	-	-	-	-	-	-	-	-	-	-	-	-	-	-	-	-	-	-	-	-	-	-	-	-	-	-	-	-	-	-	-	-	-	-	-	-
	Gene Region	exonic	exonic	exonic	exonic	exonic	exonic	exonic	exonic	exonic	exonic	exonic	exonic	exonic	exonic	exonic	exonic	exonic	exonic	exonic	exonic	exonic	exonic	exonic	exonic	exonic	exonic	exonic	exonic	exonic	exonic	exonic	exonic	exonic	exonic	exonic	exonic	exonic	exonic	exonic	exonic	exonic	exonic	exonic	downstream	downstream	downstream	downstream	downstream
	Function	nonsynonymous SNV	nonsynonymous SNV	nonsynonymous SNV	nonsynonymous SNV	unknown	unknown	unknown	unknown	unknown	unknown	unknown	unknown	unknown	unknown	unknown	unknown	unknown	unknown	unknown	synonymous SNV	unknown	nonsynonymous SNV	unknown	unknown	unknown	unknown	unknown	unknown	unknown	unknown	unknown	unknown	unknown	unknown	unknown	unknown	unknown	unknown	unknown	unknown	unknown	unknown	unknown
	Predicted Protein Variants	cox3:YP_002000549.1:exon1:c.809C>T:p.P270L,	cox3:YP_002000549.1:exon1:c.799C>T:p.R267W,	cox3:YP_002000549.1:exon1:c.733C>A:p.L245M,	cox3:YP_002000549.1:exon1:c.732T>G:p.H244Q,	UNKNOWN	UNKNOWN	UNKNOWN	UNKNOWN	UNKNOWN	UNKNOWN	UNKNOWN	UNKNOWN	UNKNOWN	UNKNOWN	UNKNOWN	UNKNOWN	UNKNOWN	UNKNOWN	UNKNOWN	cox3:YP_002000549.1:exon1:c.702C>T:p.I234I,	UNKNOWN	cox3:YP_002000549.1:exon1:c.656C>T:p.T219I,	UNKNOWN	UNKNOWN	UNKNOWN	UNKNOWN	UNKNOWN	UNKNOWN	UNKNOWN	UNKNOWN	UNKNOWN	UNKNOWN	UNKNOWN	UNKNOWN	UNKNOWN	UNKNOWN	UNKNOWN	UNKNOWN	UNKNOWN	UNKNOWN	UNKNOWN	UNKNOWN	UNKNOWN
	Information	Informative	Informative	Uninformative	Uninformative	Uninformative	Informative	Uninformative	Uninformative	Uninformative	Uninformative	Uninformative	Uninformative	Uninformative	Uninformative	Uninformative	Informative	Uninformative	Uninformative	Informative	Informative	Uninformative	Uninformative	Informative	Uninformative	Uninformative	Uninformative	Uninformative	Uninformative	Informative	Uninformative	Informative	Uninformative	Uninformative	Uninformative	Uninformative	Uninformative	Uninformative	Uninformative	Uninformative	Uninformative	Uninformative	Uninformative	Uninformative	Uninformative	Uninformative	Uninformative	Uninformative	Uninformative
Genotype	RNA libaray	SNV00001	SNV00002	SNV00003	SNV00004	SNV00005	SNV00006	SNV00007	SNV00008	SNV00009	SNV00010	SNV00011	SNV00012	SNV00013	SNV00014	SNV00015	SNV00016	SNV00017	SNV00018	SNV00019	SNV00020	SNV00021	SNV00022	SNV00023	SNV00024	SNV00025	SNV00026	SNV00027	SNV00028	SNV00029	SNV00030	SNV00031	SNV00032	SNV00033	SNV00034	SNV00035	SNV00036	SNV00037	SNV00038	SNV00039	SNV00040	SNV00041	SNV00042	SNV00043	SNV00044	SNV00045	SNV00046	SNV00047	SNV00048
SAGC001	A001	0.41288	0.43609	0	0	0	0	0	0	0	0	0	0	0	0	0	0.13636	0	0	0.30537	0.1015	NA	0	0.17063	0	0	0	0	0	0.56452	0	0.58566	0	0	0	0	0	0	0	0	0	0	0	0	0	0	0	0	0
SAGC005	A003	0.50732	0.53641	0	0	0	0	0	0	0	0	0	0	0	0	0	0.12269	0	0	0.55288	0	NA	0	0.20498	0	0	0	0	0	0.66858	0	0.67692	0	0	0	0	0	0	0	0	0	0	0	0	0	0	0	0	0
SAGC007	A004	0.11719	0.13043	0	0	0	0	0	0	0	0	0	0	0	0	0	0	0	0	0.25181	0	NA	0	0	0	0	0	0	0	0.26522	0	0.26201	0	0	0	0	0	0	0	0	0	0	0	0	0	0	0	0	0
SAGC009	A006	0.87227	0.9	0	0	0	0	0	0	0	0	0	0	0	0	0	0.18085	0	0	0.65644	0.13043	NA	0	0.35874	0	0	0	0	0	0.8914	0	0.91074	0	0	0	0	0	0	0	0	0	0	0	0	0	0	0	0	0
SAGC018	A013	0.92815	0.94291	0	0	0	0	0	0	0	0	0	0	0	0	0	0.1451	0	0	0.78315	0.16245	NA	0	0.20108	0	0	0	0	0	0.95724	0	0.92266	0	0	0	0	0	0	0	0	0	0	0	0	0	0	0	0	0
SAGC019	A014	0.87918	0.88889	0	0	0	0	0	0	0	0	0	0	0	0	0	0.16189	0	0	0.60256	0	NA	0	0.20321	0	0	0	0	0	0.86047	0	0.85205	0	0	0	0	0	0	0	0	0	0	0	0	0	0	0	0	0
SAGC021	A016	0.79667	0.81967	0	0	0	0.12109	0	0	0	0	0	0	0	0	0	0.14351	0	0	0.77542	0.11726	NA	0	0.21026	0	0	0	0	0	0.84238	0	0.85237	0	0	0	0	0	0	0	0	0	0	0	0	0	0	0	0	0
SAGC022	A017	0.80837	0.85793	0	0	0	0	0	0	0	0	0	0	0	0	0	0.15467	0	0	0.75496	0	NA	0	0.12875	0	0	0	0	0	0.92043	0	0.91112	0	0	0	0	0	0	0	0	0	0	0	0	0	0	0	0	0
SAGC023	A018	0	0.10994	0	0	0	0	0	0	0	0	0	0	0	0	0	0.13051	0	0	0.27233	0	NA	0	0	0	0	0	0	0	0.22653	0	0.23113	0	0	0	0	0	0	0	0	0	0	0	0	0	0	0	0	0
SAGC024	A019	0.76825	0.81785	0	0	0	0	0	0	0	0	0	0	0	0	0	0.14955	0	0	0.72315	0	NA	0	0.15865	0	0	0	0	0	0.90549	0	0.91298	0	0	0	0	0	0	0	0	0	0	0	0	0	0	0	0	0
SAGC025	A020	0.78	0.84	0	0	0	0	0	0	0	0	0	0	0	0	0	0.17718	0	0	0.70056	0	NA	0	0.23377	0	0	0	0	0	0.91842	0	0.92632	0	0	0	0	0	0	0	0	0	0	0	0	0	0	0	0	0
SAGC027	A022	0.89097	0.93151	0	0	0	0	0	0	0	0	0	0	0	0	0	0.15847	0	0	0.65711	0	NA	0	0.18415	0	0	0	0	0	0.89609	0	0.88466	0	0	0	0	0	0	0	0	0	0	0	0	0	0	0	0	0
SAGC028	A023	0.35714	0.37155	0	0	0	0	0	0	0	0	0	0	0	0	0	0.15945	0	0	0.30259	0	NA	0	0.15306	0	0	0	0	0	0.34184	0	0.33929	0	0	0	0	0	0	0	0	0	0	0	0	0	0	0	0	0
SAGC030	A024	0.856	0.89683	0	0	0	0	0	0	0	0	0	0	0	0	0	0.14776	0	0	0.73222	0.10196	NA	0	0.1921	0	0	0	0	0	0.94022	0	0.93896	0	0	0	0	0	0	0	0	0	0	0	0	0	0	0	0	0
SAGC031	A025	0.5991	0.61698	0	0	0	0	0	0	0	0	0	0	0	0	0	0.15008	0	0	0.35628	0	NA	0	0.11589	0	0	0	0	0	0.57257	0	0.57545	0	0	0	0	0	0	0	0	0	0	0	0	0	0	0	0	0
SAGC032	A026	0.96621	0.9771	0	0	0	0.17174	0	0	0	0	0	0	0	0	0	0.13594	0	0	0.79592	0.16061	NA	0	0.25252	0	0	0	0	0	0.94778	0	0.95645	0	0	0	0	0	0	0	0	0	0	0	0	0	0	0	0	0
SAGC033	A027	0.28641	0.30372	0	0	0	0	0	0	0	0	0	0	0	0	0	0.11691	0	0	0.1731	0	NA	0	0	0	0	0	0	0	0.24459	0	0.24293	0	0	0	0	0	0	0	0	0	0	0	0	0	0	0	0	0
SAGC034	A028	0.88558	0.95216	0	0	0	0	0	0	0	0	0	0	0	0	0	0.15484	0	0	0.80364	0.16027	NA	0	0.22917	0	0	0	0	0	0.94118	0	0.94664	0	0	0	0	0	0	0	0	0	0	0	0	0	0	0	0	0
SAGC044	A034	0.38726	0.40925	0	0	0	0	0	0	0	0	0	0	0	0	0	0.13902	0	0	0.4882	0	NA	0	0.18968	0	0	0	0	0	0.57729	0	0.56987	0	0	0	0	0	0	0	0	0	0	0	0	0	0	0	0	0
SAGC046	A036	0.94264	0.96517	0	0	0	0.11111	0	0	0	0	0	0	0	0	0	0.17857	0	0	0.73574	0.13119	NA	0	0.30705	0	0	0	0	0	0.88085	0	0.89167	0	0	0	0	0	0	0	0	0	0	0	0	0	0	0	0	0
SAGC047	A037	0.88184	0.91354	0	0	0	0	0	0	0	0	0	0	0	0	0	0.18193	0	0	0.7841	0.14571	NA	0	0.23661	0	0	0	0	0	0.8982	0	0.9076	0	0	0	0	0	0	0	0	0	0	0	0	0	0	0	0	0
SAGC048	A038	0.82264	0.89963	0	0	0	0	0	0	0	0	0	0	0	0	0	0.14309	0	0	0.7254	0	NA	0	0.31746	0	0	0	0	0	0.93082	0	0.90679	0	0	0	0	0	0	0	0	0	0	0	0	0	0	0	0	0
SAGC049	A039	0.47025	0.46939	0	0	0	0	0	0	0	0	0	0	0	0	0	0.14086	0	0	0.34856	0.10632	NA	0	0.1751	0	0	0	0	0	0.39615	0	0.38298	0	0	0	0	0	0	0	0	0	0	0	0	0	0	0	0	0
SAGC053	A043	0.81377	0.875	0	0	0	0	0	0	0	0	0	0	0	0	0	0.19775	0	0	0.64636	0	NA	0	0.23764	0	0	0	0	0	0.87856	0	0.87429	0	0	0	0	0	0	0	0	0	0	0	0	0	0	0	0	0
SAGC054	A044	0.86719	0.90347	0	0	0	0.11314	0	0	0	0	0	0	0	0	0	0.18093	0	0	0.8055	0.16475	NA	0	0.37168	0	0	0	0	0	0.96154	0	0.93548	0	0	0	0	0	0	0	0	0	0	0	0	0	0	0	0	0
SAGC055	A045	0.68939	0.79699	0	0	0	0	0	0	0	0	0	0	0	0	0	0.14381	0	0	0.78438	0	NA	0	0.26214	0	0	0	0	0	0.91667	0	0.91584	0	0	0	0	0	0	0	0	0	0	0	0	0	0	0	0	0
SAGC058	A046	0.63347	0.65844	0	0	0	0	0	0	0	0	0	0	0	0	0	0.17795	0	0	0.57426	0.14734	NA	0	0.35138	0	0	0	0	0	0.72845	0	0.7214	0	0	0	0	0	0	0	0	0	0	0	0	0	0	0	0	0
SAGC059	A047	0.8817	0.92494	0	0	0	0.12771	0	0	0	0	0	0	0	0	0	0.14321	0	0	0.79075	0.17802	NA	0	0.29451	0	0	0	0	0	0.93736	0	0.92952	0	0	0	0	0	0	0	0	0	0	0	0	0	0	0	0	0
SAGC060	A048	0.72993	0.76642	0	0	0	0.17878	0	0	0	0	0	0	0	0	0	0.12906	0	0	0.8447	0.18571	NA	0	0.43365	0	0	0	0	0	0.92344	0	0.92584	0	0	0	0	0	0	0	0	0	0	0	0	0	0	0	0	0
SAGC061	A049	0.86283	0.92105	0	0	0	0.17301	0	0	0	0	0	0	0	0	0	0.12422	0	0	0.85129	0.13913	NA	0	0.55679	0	0	0	0	0	0.95245	0	0.947	0	0	0	0	0	0	0	0	0	0	0	0	0	0	0	0	0
SAGC069	A050	0.91851	0.96128	0	0	0	0.14261	0	0	0	0	0	0	0	0	0	0.13556	0	0	0.81369	0.15825	NA	0	0.38323	0	0	0	0	0	0.95508	0	0.95336	0	0	0	0	0	0	0	0	0	0	0	0	0	0	0	0	0
SAGC075	A052	0.64735	0.78037	0	0	0	0	0	0	0	0	0	0	0	0	0	0.15021	0	0	0.79505	0	NA	0	0.29797	0	0	0	0	0	0.91972	0	0.90785	0	0	0	0	0	0	0	0	0	0	0	0	0	0	0	0	0
SAGC078	A053	0.81432	0.86544	0	0	0	0	0	0	0	0	0	0	0	0	0	0.13711	0	0	0.73617	0	NA	0	0.30461	0	0	0	0	0	0.93561	0	0.93058	0	0	0	0	0	0	0	0	0	0	0	0	0	0	0	0	0
SAGC080	A055	0.87135	0.88258	0	0	0	0	0	0	0	0	0	0	0	0	0	0.1275	0	0	0.68384	0	NA	0	0.26209	0	0	0	0	0	0.88273	0	0.89984	0	0	0	0	0	0	0	0	0	0	0	0	0	0	0	0	0
SAGC082	A057	0.1223	0.13007	0	0	0	0	0	0	0	0	0	0	0	0	0	0.12906	0	0	0	0	NA	0	0	0	0	0	0	0	0.21511	0	0.21686	0	0	0	0	0	0	0	0	0	0	0	0	0	0	0	0	0
SAGC084	A059	0.72807	0.7931	0	0	0	0	0	0	0	0	0	0	0	0	0	0.17578	0	0	0.52874	0	NA	0	0.26316	0	0	0	0	0	0.71631	0	0.72982	0	0	0	0	0	0	0	0	0	0	0	0	0	0	0	0	0
SAGC085	A060	0.64968	0.80338	0	0	0	0	0	0	0	0	0	0	0	0	0	0.15342	0	0	0.71248	0	NA	0	0.20766	0	0	0	0	0	0.93545	0	0.9372	0	0	0	0	0	0	0	0	0	0	0	0	0	0	0	0	0
SAGC089	A062	0.77925	0.90317	0	0	0	0	0	0	0	0	0	0	0	0	0	0.15952	0	0	0.73582	0	NA	0	0.23441	0	0	0	0	0	0.91522	0	0.91775	0	0	0	0	0	0	0	0	0	0	0	0	0	0	0	0	0
SAGC091	A063	0.81623	0.93882	0	0	0	0	0	0	0	0	0	0	0	0	0	0.12679	0	0	0.77803	0	NA	0	0.21932	0	0	0	0	0	0.92153	0	0.93347	0	0	0	0	0	0	0	0	0	0	0	0	0	0	0	0	0
SAGC096	A066	0.83511	0.93053	0	0	0	0	0	0	0	0	0	0	0	0	0	0.15315	0	0	0.78511	0	NA	0	0.25482	0	0	0	0	0	0.87247	0	0.88482	0	0	0	0	0	0	0	0	0	0	0	0	0	0	0	0	0
SAGC098	A067	0.79376	0.89713	0	0	0	0	0	0	0	0	0	0	0	0	0	0.14818	0	0	0.76633	0.13221	NA	0	0.40736	0	0	0	0	0	0.90698	0	0.91792	0	0	0	0	0	0	0	0	0	0	0	0	0	0	0	0	0
SAGC099	A068	0.88736	0.91553	0	0	0	0	0	0	0	0	0	0	0	0	0	0.12913	0	0	0.74377	0	NA	0	0.26515	0	0	0	0	0	0.76531	0	0.75	0	0	0	0	0	0	0	0	0	0	0	0	0	0	0	0	0
SAGC100	A069	0.17197	0.18948	0	0	0	0	0	0	0	0	0	0	0	0	0	0.13466	0	0	0.24723	0	NA	0	0	0	0	0	0	0	0.2802	0	0.28041	0	0	0	0	0	0	0	0	0	0	0	0	0	0	0	0	0
SAGC109	A075	0.91273	0.95652	0	0	0	0	0	0	0	0	0	0	0	0	0	0.15079	0	0	0.77886	0.19928	NA	0	0.10038	0	0	0	0	0	0.92205	0	0.91461	0	0	0	0	0	0	0	0	0	0	0	0	0	0	0	0	0
SAGC110	A076	0.38018	0.38603	0	0	0	0	0	0	0	0	0	0	0	0	0	0.10566	0	0	0.14625	0	NA	0	0	0	0	0	0	0	0.19324	0	0.20135	0	0	0	0	0	0	0	0	0	0	0	0	0	0	0	0	0
SAGC112	A078	0.21441	0.23256	0	0	0	0	0	0	0	0	0	0	0	0	0	0.14516	0	0	0.37821	0	NA	0	0.16456	0	0	0	0	0	0.4406	0	0.43137	0	0	0	0	0	0	0	0	0	0	0	0	0	0	0	0	0
SAGC129	A083	0.67713	0.70776	0	0	0	0	0	0	0	0	0	0	0	0	0	0.15407	0	0	0.58702	0.1441	NA	0	0.22353	0	0	0	0	0	0.66154	0	0.67949	0	0	0.10169	0.13208	0	0	0	0	0	0	0	0	0	0	0	0	0
SAGC132	A084	0.97382	0.98421	0	0	0	0.12432	0	0	0	0	0	0	0	0	0	0.18129	0	0	0.8011	0.19171	NA	0	0.28934	0	0	0	0	0	0.85567	0	0.86154	0	0	0	0	0	0	0	0	0	0	0	0	0	0	0	0	0
SAGC138	A086	0.90588	0.90751	0	0	0	0.17143	0	0	0	0	0	0	0	0	0	0.12953	0	0	0.88614	0.20571	NA	0	0.44231	0	0	0	0	0	0.8866	0	0.8835	0	0	0	0	0	0	0	0	0	0	0	0	0	0	0	0	0
SAGC147	A088	0.82069	0.84354	0	0	0	0.11504	0	0	0	0	0	0	0	0	0	0.18354	0	0	0.69909	0.14966	NA	0	0.2807	0	0	0	0	0	0.78414	0	0.77974	0	0	0	0	0	0	0	0	0	0	0	0	0	0	0	0	0
SAGC151	A090	0.66851	0.67956	0	0	0	0	0	0	0	0	0	0	0	0	0	0.14647	0	0	0.41596	0.17127	NA	0	0.1875	0	0	0	0	0	0.64733	0	0.65749	0	0	0	0	0	0	0	0	0	0	0	0	0	0	0	0	0
SAGC153	A091	0.87773	0.90781	0	0	0	0	0	0	0	0	0	0	0	0	0	0.1604	0	0	0.74109	0.10551	NA	0	0.27532	0	0	0	0	0	0.91567	0	0.89039	0	0	0	0	0	0	0	0	0	0	0	0	0	0	0	0	0
SAGC155	A092	0.81047	0.83491	0	0	0	0	0	0	0	0	0	0	0	0	0	0.15854	0	0	0.75433	0	NA	0	0.18228	0	0	0	0	0	0.81282	0	0.79575	0	0	0	0	0	0	0	0	0	0	0	0	0	0	0	0	0
SAGC156	A093	0.9218	0.95756	0	0	0	0	0	0	0	0	0	0	0	0	0	0.13831	0	0	0.78145	0.13476	NA	0	0.26464	0	0	0	0	0	0.87358	0	0.89683	0	0	0	0	0	0	0	0	0	0	0	0	0	0	0	0	0
SAGC157	A094	0.85714	0.93	0	0	0	0.11655	0	0	0	0	0	0	0	0	0	0.16137	0	0	0.85612	0	NA	0	0.25342	0	0	0	0	0	0.96065	0	0.97706	0	0	0	0	0	0	0	0	0	0	0	0	0	0	0	0	0
SAGC158	A095	0.24376	0.25099	0	0	0	0	0	0	0	0	0	0	0	0	0	0.14408	0	0	0.34988	0	NA	0	0	0	0	0	0	0	0.3408	0	0.33787	0	0	0	0	0	0	0	0	0	0	0	0	0	0	0	0	0
SAGC166	A098	0.89348	0.92641	0	0	0	0	0	0	0	0	0	0	0	0	0	0.15057	0	0	0.63846	0.12367	NA	0	0.18818	0	0	0	0	0	0.88365	0	0.88365	0	0	0	0	0	0	0	0	0	0	0	0	0	0	0	0	0
SAGC167	A099	0.85338	0.87547	0	0	0	0	0	0	0	0	0	0	0	0	0	0.14159	0	0	0.81856	0.12687	NA	0	0.1898	0	0	0	0	0	0.93257	0	0.95455	0	0	0	0	0	0	0	0	0	0	0	0	0	0	0	0	0
SAGC168	A100	0.51903	0.54014	0	0	0	0	0	0	0	0	0	0	0	0	0	0.14202	0	0	0.51989	0	NA	0	0	0	0	0	0	0	0.76222	0	0.76566	0	0	0	0	0	0	0	0	0	0	0	0	0	0	0	0	0
SAGC169	A101	0.54579	0.59524	0	0	0	0	0	0	0	0	0	0	0	0	0	0.13969	0	0	0.68659	0	NA	0	0	0	0	0	0	0	0.78441	0	0.78902	0	0	0	0	0	0	0	0	0	0	0	0	0	0	0	0	0
SAGC170	A102	0.32432	0.32877	0	0	0	0	0	0	0	0	0	0	0	0	0	0.15113	0	0	0.67173	0	NA	0	0.11728	0	0	0	0	0	0.71473	0	0.7205	0	0	0	0	0	0	0	0	0	0	0	0	0	0	0	0	0
SAGC173	A103	0.31429	0.3	0	0	0	0	0	0	0	0	0	0	0	0	0	0.13402	0	0	0	0	NA	0	0	0	0	0	0	0	0.15758	0	0.15663	0	0	0	0	0	0	0	0	0	0	0	0	0	0	0	0	0
SAGC174	A104	0.9377	0.95238	0	0	0	0	0	0	0	0	0	0	0	0	0	0.14732	0	0	0.76898	0.11779	NA	0	0.11369	0	0	0	0	0	0.93202	0	0.92836	0	0	0	0	0	0	0	0	0	0	0	0	0	0	0	0	0
SAGC187	A107	0.73592	0.76678	0	0	0	0	0	0	0	0	0	0	0	0	0	0.15809	0	0	0.62598	0	NA	0	0.19207	0	0	0	0	0	0.89352	0	0.8876	0	0	0	0	0	0	0	0	0	0	0	0	0	0	0	0	0
SAGC188	A108	0.92416	0.94737	0	0	0	0	0	0	0	0	0	0	0	0	0	0.16086	0	0	0.79147	0.11458	NA	0	0.27159	0	0	0	0	0	0.93004	0	0.93459	0	0	0	0	0	0	0	0	0	0	0	0	0	0	0	0	0
SAGC191	A110	0.92939	0.94421	0	0	0	0.17391	0	0	0	0	0	0	0	0	0	0.13545	0	0	0.87113	0.17589	NA	0	0.18979	0	0	0	0	0	0.91896	0	0.92289	0	0	0	0	0	0	0	0	0	0	0	0	0	0	0	0	0
SAGC192	A111	0.74264	0.79379	0	0	0	0	0	0	0	0	0	0	0	0	0	0.15093	0	0	0.62416	0	NA	0	0.10343	0	0	0	0	0	0.88445	0	0.88464	0	0	0	0	0	0	0	0	0	0	0	0	0	0	0	0	0
SAGC195	A113	0.70957	0.76645	0	0	0	0.12125	0	0	0	0	0	0	0	0	0	0.1528	0	0	0.83435	0	1	0	0.17036	0	0	0	0	0	0.90251	0	0.90387	0	0	0	0	0	0	0	0	0	0	0	0	0	0	0	0	0
SAGC206	A115	0.53514	0.56614	0	0	0	0	0	0	0	0	0	0	0	0	0	0.14092	0	0	0.67082	0	NA	0	0.24762	0	0	0	0	0	0.68182	0	0.67803	0	0	0	0	0	0	0	0	0	0	0	0	0	0	0	0	0
SAGC207	A116	0.31169	0.34197	0	0	0	0	0	0	0	0	0	0	0	0	0	0.12414	0	0	0.37807	0	NA	0	0.14495	0	0	0	0	0	0.59734	0	0.58923	0	0	0	0	0	0	0	0	0	0	0	0	0	0	0	0	0
SAGC209	A118	0.25484	0.27742	0	0	0	0	0	0	0	0	0	0	0	0	0	0.1305	0	0	0.40909	0	NA	0	0	0	0	0	0	0	0.50426	0	0.51562	0	0	0	0	0	0	0	0	0	0	0	0	0	0	0	0	0
SAGC212	A119	0.94309	0.96774	0	0	0	0.21228	0	0	0	0	0	0	0	0	0	0.14404	0	0	0.88918	0.30328	NA	0	0.25551	0	0	0	0	0	0.93392	0	0.93778	0	0	0	0	0	0	0	0	0	0	0	0	0	0	0	0	0
SAGC214	A121	0.3754	0.40968	0	0	0	0	0	0	0	0	0	0	0	0	0	0.13248	0	0	0.52224	0	NA	0	0.11223	0	0	0	0	0	0.74214	0	0.74593	0	0	0	0	0	0	0	0	0	0	0	0	0	0	0	0	0
SAGC215	A122	0.17619	0.2109	0	0	0	0	0	0	0	0	0	0	0	0	0	0.15818	0	0	0.40561	0	NA	0	0	0	0	0	0	0	0.35214	0	0.36024	0	0	0	0	0	0	0	0	0	0	0	0	0	0	0	0	0
SAGC217	A124	0.85283	0.87906	0	0	0	0	0	0	0	0	0	0	0	0	0	0.14413	0	0	0.65625	0	NA	0	0.38941	0	0	0	0	0	0.89961	0	0.88378	0	0	0	0	0	0	0	0	0	0	0	0	0	0	0	0	0
SAGC223	A130	0.85135	0.86897	0	0	0	0	0	0	0	0	0	0	0	0	0	0.14634	0	0	0.70507	0.1118	NA	0	0	0	0	0	0	0	0.86598	0	0.85315	0.22	0	0.13415	0.18072	0	0	0	0	0	0	0	0	0	0	0	0	0
SAGC228	A134	0.83415	0.8665	0	0	0	0	0	0	0	0	0	0	0	0	0	0.17164	0	0	0.61041	0	NA	0	0.15668	0	0	0	0	0	0.806	0	0.79767	0	0	0	0	0	0	0	0	0	0	0	0	0	0	0	0	0
SAGC236	A135	0	0	0	0	0	0	0	0	0	0	0	0	0	0	0	0.13433	0	0	0.18486	0	NA	0	0	0	0	0	0	0	0.16905	0	0.16998	0	0	0	0	0	0	0	0	0	0	0	0	0	0	0	0	0
SAGC274	A136	0.77358	0.81117	0	0	0	0	0	0	0	0	0	0	0	0	0	0.13788	0	0	0.72401	0.11316	NA	0	0.19672	0	0	0	0	0	0.83031	0	0.82895	0	0	0	0	0	0	0	0	0	0	0	0	0	0	0	0	0
SAGC276	A137	0.79625	0.80323	0	0	0	0	0	0	0	0	0	0	0	0	0	0.14668	0	0	0.7173	0.125	NA	0	0.2333	0	0	0	0	0	0.87059	0	0.87354	0	0	0	0	0	0	0	0	0	0	0	0	0	0	0	0	0
SAGC277	A138	0.79075	0.82885	0	0	0	0	0	0	0	0	0	0	0	0	0	0.18018	0	0	0.70264	0.12077	NA	0	0.36454	0	0	0	0	0	0.85729	0	0.85942	0	0	0	0	0	0	0	0	0	0	0	0	0	0	0	0	0
SAGC278	A139	0.49398	0.48235	0	0	0	0	0	0	0	0	0	0	0	0	0	0.14286	0	0	0.51292	0	NA	0	0.2	0	0	0	0	0	0.64846	0	0.64626	0	0	0	0	0	0	0	0	0	0	0	0	0	0	0	0	0
SAGC291	A148	0.51385	0.63184	0	0	0	0.15763	0	0	0	0	0	0	0	0	0	0.14644	0	0	0.77575	0	NA	0	0.25368	0	0	0	0	0	0.93027	0	0.93253	0	0	0	0	0	0	0	0	0	0	0	0	0	0	0	0	0
SAGC293	A150	0.33111	0.35626	0	0	0	0	0	0	0	0	0	0	0	0	0	0.14996	0	0	0.23167	0	NA	0	0	0	0	0	0	0	0.48993	0	0.49738	0	0	0	0	0	0	0	0	0	0	0	0	0	0	0	0	0
SAGC296	A152	0.47156	0.56284	0	0	0	0	0	0	0	0	0	0	0	0	0	0.14864	0	0	0.73161	0	NA	0	0.19744	0	0	0	0	0	0.90561	0	0.90622	0	0	0	0	0	0	0	0	0	0	0	0	0	0	0	0	0
SAGC303	A158	0.78178	0.83544	0	0	0	0.11769	0	0	0	0	0	0	0	0	0	0.17294	0	0	0.76644	0.11019	NA	0	0.30579	0	0	0	0	0	0.89678	0	0.89493	0	0	0	0	0	0	0	0	0	0	0	0	0	0	0	0	0
SAGC313	A162	0.16535	0.16732	0	0	0	0	0	0	0	0	0	0	0	0	0	0.12977	0	0	0.13704	0	NA	0	0	0	0	0	0	0	0.24472	0	0.25088	0	0	0	0	0	0	0	0	0	0	0	0	0	0	0	0	0
SAGC315	A163	0.82131	0.85249	0	0	0	0.10903	0	0	0	0	0	0	0	0	0	0.15375	0	0	0.74175	0.13322	NA	0	0.28835	0	0	0	0	0	0.94335	0	0.94983	0	0	0	0	0	0	0	0	0	0	0	0	0	0	0	0	0
SAGC317	A165	0.83662	0.85634	0	0	0	0.10641	0	0	0	0	0	0	0	0	0	0.14342	0	0	0.81818	0	NA	0	0.23137	0	0	0	0	0	0.93816	0	0.93816	0	0	0	0	0	0	0	0	0	0	0	0	0	0	0	0	0
SAGC321	A167	0.81553	0.87379	0	0	0	0	0	0	0	0	0	0	0	0	0	0.14706	0	0	0.71053	0.18447	NA	0	0.287	0	0	0	0	0	0.83784	0	0.84685	0	0	0	0	0	0	0	0	0	0	0	0	0	0	0	0	0
SAGC322	A168	0.59126	0.68408	0	0	0	0	0	0	0	0	0	0	0	0	0	0.14577	0	0	0.5334	0	NA	0	0.14315	0	0	0	0	0	0.682	0	0.69011	0	0	0	0	0	0	0	0	0	0	0	0	0	0	0	0	0
SAGC323	A169	0.92887	0.95833	0	0	0	0.16233	0	0	0	0	0	0	0	0	0	0.11215	0	0	0.80856	0.2294	NA	0	0.29936	0	0	0	0	0	0.95172	0	0.98396	0	0	0	0	0	0	0	0	0	0	0	0	0	0	0	0	0
SAGC324	A170	0.78966	0.92096	0	0	0	0	0	0	0	0	0	0	0	0	0	0.13772	0	0	0.78146	0.16835	NA	0	0.42985	0	0	0	0	0	0.90597	0	0.91904	0	0	0	0	0	0	0	0	0	0	0	0	0	0	0	0	0
SAGC325	A171	0.80255	0.88387	0	0	0	0.13146	0	0	0	0	0	0	0	0	0	0.1301	0	0	0.84123	0.21739	NA	0	0.36458	0	0	0	0	0	0.9021	0	0.90909	0	0	0	0	0	0	0	0	0	0	0	0	0	0	0	0	0
SAGC330	A173	0.94054	0.95699	0	0	0	0.12371	0	0	0	0	0	0	0	0	0	0.13896	0	0	0.85492	0.13514	NA	0	0.24276	0	0	0	0	0	0.92239	0	0.93527	0	0	0	0	0	0	0	0	0	0	0	0	0	0	0	0	0
SAGC353	A177	0.5482	0.57759	0	0	0	0	0	0	0	0	0	0	0	0	0	0.13084	0	0	0.59167	0.11143	NA	0	0.25047	0	0	0	0	0	0.68948	0	0.69576	0	0	0	0	0	0	0	0	0	0	0	0	0	0	0	0	0
SAGC354	A178	0.78169	0.80607	0	0	0	0	0	0	0	0	0	0	0	0	0	0.17974	0	0	0.63977	0.17783	NA	0	0.21076	0	0	0	0	0	0.83721	0	0.86628	0	0	0	0	0	0	0	0	0	0	0	0	0	0	0	0	0
SAGC355	A179	0.8977	0.92931	0	0	0	0	0	0	0	0	0	0	0	0	0	0.1448	0	0	0.60863	0.1232	NA	0	0.18924	0	0	0	0	0	0.92525	0	0.94556	0	0	0	0	0	0	0	0	0	0	0	0	0	0	0	0	0
SAGC356	A180	0.53992	0.60305	0	0	0	0.12364	0	0	0	0	0	0	0	0	0	0.12918	0	0	0.63123	0	NA	0	0.21463	0	0	0	0	0	0.77267	0	0.75995	0	0	0	0	0	0	0	0	0	0	0	0	0	0	0	0	0
SAGC365	A182	0.94397	0.9661	0	0	0	0	0	0	0	0	0	0	0	0	0	0.15243	0	0	0.7536	0.1519	NA	0	0.35843	0	0	0	0	0	0.94207	0	0.9651	0	0	0	0	0	0	0	0	0	0	0	0	0	0	0	0	0
SAGC373	A184	0.60401	0.62385	0	0	0	0.1078	0	0	0	0	0	0	0	0	0	0.12953	0	0	0.47866	0.11185	NA	0	0.24616	0	0	0	0	0	0.61585	0	0.62774	0	0	0	0	0	0	0	0	0	0	0	0	0	0	0	0	0
SAGC425	A186	0.73892	0.76149	0	0	0	0	0	0	0	0	0	0	0	0	0	0.13179	0	0	0.51091	0.12585	NA	0	0.16275	0	0	0	0	0	0.65546	0	0.67459	0	0	0	0	0	0	0	0	0	0	0	0	0	0	0	0	0
SAGC380	A187	0.9131	0.96433	0	0	0	0.12717	0	0	0	0	0	0	0	0	0	0.11787	0	0	0.86667	0.10718	NA	0	0.38235	0	0	0	0	0	0.92537	0	0.94045	0	0	0	0	0	0	0	0	0	0	0	0	0	0	0	0	0
SAGC381	A188	0.88889	0.9081	0	0	0	0.12555	0	0	0	0	0	0	0	0	0	0.14252	0	0	0.64719	0.12043	NA	0	0.27032	0	0	0	0	0	0.85383	0	0.86749	0	0	0	0	0	0	0	0	0	0	0	0	0	0	0	0	0
SAGC382	A189	0.9623	0.97068	0	0	0	0.20284	0	0	0	0	0	0	0	0	0	0.13622	0	0	0.8222	0.22383	NA	0	0.33476	0	0	0	0	0	0.93408	0	0.96741	0	0	0	0	0	0	0	0	0	0	0	0	0	0	0	0	0
SAGC384	A191	0.94854	0.97774	0	0	0	0.17746	0	0	0	0	0	0	0	0	0	0.14962	0	0	0.75499	0.1528	NA	0	0.4373	0	0	0	0	0	0.93944	0	0.94023	0	0	0	0	0	0	0	0	0	0	0	0	0	0	0	0	0
SAGC387	A194	0.83333	0.91015	0	0	0	0	0	0	0	0	0	0	0	0	0	0.13767	0	0	0.78609	0	NA	0	0.25078	0	0	0	0	0	0.92364	0	0.93347	0	0	0	0	0	0	0	0	0	0	0	0	0	0	0	0	0
SAGC388	A195	0.86145	0.87702	0	0	0	0.13387	0	0	0	0	0	0	0	0	0	0.12752	0	0	0.72746	0.12871	NA	0	0.34012	0	0	0	0	0	0.79056	0	0.81556	0	0	0	0	0	0	0	0	0	0	0	0	0	0	0	0	0
SAGC391	A196	0.20297	0.21891	0	0	0	0	0	0	0	0	0	0	0	0	0	0.12667	0	0	0.38846	0	NA	0	0.14835	0	0	0	0	0	0.5267	0	0.51554	0	0	0	0	0	0	0	0	0	0	0	0	0	0	0	0	0
SAGC393	A198	0.9027	0.93651	0	0	0	0	0	0	0	0	0	0	0	0	0	0.16117	0	0	0.75763	0.16402	NA	0	0.29255	0	0	0	0	0	0.93571	0	0.93405	0	0	0	0	0	0	0	0	0	0	0	0	0	0	0	0	0
SAGC395	A199	0.91896	0.93258	0	0	0	0.12411	0	0	0	0	0	0	0	0	0	0.18367	0	0	0.78398	0.13629	NA	0	0.17755	0	0	0	0	0	0.84886	0	0.85477	0	0	0	0	0	0	0	0	0	0	0	0	0	0	0	0	0
SAGC396	A200	0.89205	0.9209	0	0	0	0.18493	0	0	0	0	0	0	0	0	0	0.14591	0	0	0.86159	0.12921	NA	0	0.21622	0	0	0	0	0	0.95813	0	0.9604	0	0	0	0	0	0	0	0	0	0	0	0	0	0	0	0	0
SAGC397	A201	0.94328	0.96896	0	0	0	0.18646	0	0	0	0	0	0	0	0	0	0.14965	0	0	0.86397	0.20166	NA	0	0.38436	0	0	0	0	0	0.88851	0	0.93924	0	0	0	0	0	0	0	0	0	0	0	0	0	0	0	0	0
SAGC398	A202	0.88433	0.91405	0	0	0	0.10096	0	0	0	0	0	0	0	0	0	0.13806	0	0	0.78014	0.14581	NA	0	0.26114	0	0	0	0	0	0.88528	0	0.89992	0	0	0	0	0	0	0	0	0	0	0	0	0	0	0	0	0
SAGC400	A204	0.31278	0.34783	0	0	0	0	0	0	0	0	0	0	0	0	0	0.10938	0	0	0.34663	0	NA	0	0	0	0	0	0	0	0.31034	0	0.39623	0	0	0	0	0	0	0	0	0	0	0	0	0	0	0	0	0
SAGC402	A206	0.49353	0.54834	0	0	0	0	0	0	0	0	0	0	0	0	0	0.12399	0	0	0.60663	0	NA	0	0.22026	0	0	0	0	0	0.80169	0	0.81023	0	0	0	0	0	0	0	0	0	0	0	0	0	0	0	0	0
SAGC403	A207	0.94172	0.96391	0	0	0	0.19218	0	0	0	0	0	0	0	0	0	0.13909	0	0	0.84502	0.11765	NA	0	0.25976	0	0	0	0	0	0.95369	0	0.96236	0	0	0	0	0	0	0	0	0	0	0	0	0	0	0	0	0
SAGC404	A208	0.86429	0.92199	0	0	0	0	0	0	0	0	0	0	0	0	0	0.15972	0	0	0.81518	0	NA	0	0.23256	0	0	0	0	0	0.91898	0	0.94658	0	0	0	0	0	0	0	0	0	0	0	0	0	0	0	0	0
SAGC405	A209	0.9537	0.95283	0	0	0	0.19835	0	0	0	0	0	0	0	0	0	0.15777	0	0	0.85219	0.1445	NA	0	0.25591	0	0	0	0	0	0.90244	0	0.94253	0.325	0	0.21277	0.23913	0	0	0.22078	0	0.13433	0	0	0	0	0	0	0	0
SAGC406	A210	0.71115	0.72115	0	0	0	0.16784	0	0	0	0	0	0	0	0	0	0.16237	0	0	0.79745	0.14262	NA	0	0.20505	0	0	0	0	0	0.65978	0	0.66402	0	0	0	0	0	0	0	0	0	0	0	0	0	0	0	0	0
SAGC407	A211	0.94852	0.96308	0	0	0	0.11317	0	0	0	0	0	0	0	0	0	0.15436	0	0	0.76115	0.2592	NA	0	0.29349	0	0	0	0	0	0.92704	0	0.92881	0	0	0	0	0	0	0	0	0	0	0	0	0	0	0	0	0
SAGC418	A213	0.33333	0.29412	0	0	0	0.10909	0	0	0	0	0	0	0	0	0	0.16	0	0	0.67273	0	NA	0.27778	0.37931	0	0	0	0	0	0.93103	0	0.92857	0	0	0	0	0	0	0	0	0	0	0	0	0	0	0	0	0
SAGC420	A214	0.829	0.88433	0	0	0	0	0	0	0	0	0	0	0	0	0	0.15385	0	0	0.56145	0.1194	NA	0	0.19436	0	0	0	0	0	0.86751	0	0.82595	0	0	0	0	0	0	0	0	0	0	0	0	0	0	0	0	0
SAGC421	A215	0.38732	0.42361	0	0	0	0	0	0	0	0	0	0	0	0	0	0.16092	0	0	0.37778	0	NA	0	0.2327	0	0	0	0	0	0.46154	0	0.47152	0	0	0	0	0	0	0	0	0	0	0	0	0	0	0	0	0
SAGC001	B001	0.99157	0.99439	0	0	0	0.11094	0	0	0	0	0	0	0	0	0	0.13592	0	0	0.92496	0.25368	NA	0	0.15102	0	0	0	0	0	0.95041	0	0.96712	0	0	0	0	0	0	0	0	0	0	0	0	0	0	0	0	0
SAGC005	B003	0	0	0	0	0	0	0	0	0	0	0	0	0	0	0	0	0	0	0	0	NA	0	0	0	0	0	0	0	0.20362	0	0.20808	0	0	0	0	0	0	0	0	0	0	0	0	0	0	0	0	0
SAGC007	B004	0	0	0	0	0	0	0	0	0	0	0	0	0	0	0	0.14357	0	0	0.12421	0	NA	0	0	0	0	0	0	0	0.15328	0	0.15157	0	0	0	0	0	0	0	0	0	0	0	0	0	0	0	0	0
SAGC009	B006	0	0	0	0	0	0	0	0	0	0	0	0	0	0	0	0.13621	0	0	0.1324	0	NA	0	0	0	0	0	0	0	0.19625	0	0.19862	0	0	0	0	0	0	0	0	0	0	0	0	0	0	0	0	0
SAGC018	B013	0.90554	0.93248	0	0	0	0.18774	0	0	0	0	0	0	0	0	0	0.12245	0	0	0.85271	0.13968	NA	0	0.21233	0	0	0	0	0	0.90722	0	0.86942	0	0	0	0	0	0	0	0	0	0	0	0	0	0	0	0	0
SAGC019	B014	0.21667	0.26071	0	0	0	0	0	0	0	0	0	0	0	0	0	0.1441	0	0	0.31525	0	NA	0	0.11708	0	0	0	0	0	0.54457	0	0.54659	0	0	0	0	0	0	0	0	0	0	0	0	0	0	0	0	0
SAGC021	B016	0.79085	0.85761	0	0	0	0	0	0	0	0	0	0	0	0	0	0.14711	0	0	0.77932	0	NA	0	0.22275	0	0	0	0	0	0.92677	0	0.92289	0	0	0	0	0	0	0	0	0	0	0	0	0	0	0	0	0
SAGC022	B017	0.68449	0.75135	0	0	0	0	0	0	0	0	0	0	0	0	0	0.14706	0	0	0.82561	0	NA	0	0.23602	0	0	0	0	0	0.93239	0	0.8986	0	0	0	0	0	0	0	0	0	0	0	0	0	0	0	0	0
SAGC023	B018	0.77465	0.81944	0	0	0	0.12172	0	0	0	0	0	0	0	0	0	0.18605	0	0	0.76585	0	NA	0	0.19286	0	0	0	0	0	0.93857	0	0.92374	0	0	0	0	0	0	0	0	0	0	0	0	0	0	0	0	0
SAGC024	B019	0.98534	0.98741	0	0	0	0.19196	0	0	0	0	0	0	0	0	0	0.15691	0	0	0.87668	0.18229	NA	0	0.25631	0	0	0	0	0	0.96671	0	0.92702	0	0	0	0	0	0	0	0	0	0	0	0	0	0	0	0	0
SAGC025	B020	0	0	0	0	0	0	0	0	0	0	0	0	0	0	0	0.15324	0	0	0.11364	0	NA	0	0	0	0	0	0	0	0.29138	0	0.2773	0	0	0	0	0	0	0	0	0	0	0	0	0	0	0	0	0
SAGC027	B022	0.71836	0.74648	0	0	0	0	0	0	0	0	0	0	0	0	0	0.14365	0	0	0.60665	0	NA	0	0.20746	0	0	0	0	0	0.83283	0	0.81627	0	0	0	0	0	0	0	0	0	0	0	0	0	0	0	0	0
SAGC028	B023	0.16352	0.17197	0	0	0	0	0	0	0	0	0	0	0	0	0	0.15537	0	0	0.12303	0	NA	0	0	0	0	0	0	0	0.16226	0	0.15587	0	0	0	0	0	0	0	0	0	0	0	0	0	0	0	0	0
SAGC030	B024	0.81818	0.85859	0	0	0	0	0	0	0	0	0	0	0	0	0	0.1194	0	0	0.63194	0	NA	0	0.18038	0	0	0	0	0	0.83279	0	0.83706	0	0	0	0	0	0	0	0	0	0	0	0	0	0	0	0	0
SAGC031	B025	0.12782	0.13943	0	0	0	0	0	0	0	0	0	0	0	0	0	0.14894	0	0	0.19395	0	NA	0	0	0	0	0	0	0	0.29726	0	0.29396	0	0	0	0	0	0	0	0	0	0	0	0	0	0	0	0	0
SAGC032	B026	0.98171	0.98846	0	0	0	0.11749	0	0	0	0	0	0	0	0	0	0.15581	0	0	0.85867	0.15935	NA	0	0.16317	0	0	0	0	0	0.95498	0	0.95775	0	0	0	0	0	0	0	0	0	0	0	0	0	0	0	0	0
SAGC033	B027	0.83422	0.86096	0	0	0	0.10985	0	0	0	0	0	0	0	0	0	0.20041	0	0	0.83939	0.16931	NA	0	0.18947	0	0	0	0	0	0.94728	0	0.95009	0	0	0	0	0	0	0	0	0	0	0	0	0	0	0	0	0
SAGC034	B028	0.97889	0.98991	0	0	0	0.13287	0	0	0	0	0	0	0	0	0	0.1791	0	0	0.83803	0.1675	NA	0	0.12766	0	0	0	0	0	0.98378	0	0.96774	0	0	0	0	0	0	0	0	0	0	0	0	0	0	0	0	0
SAGC044	B034	0.10064	0.11159	0	0	0	0	0	0	0	0	0	0	0	0	0	0.11306	0	0	0.24734	0	NA	0	0	0	0	0	0	0	0.16064	0	0.16367	0	0	0	0	0	0	0	0	0	0	0	0	0	0	0	0	0
SAGC046	B036	0	0	0	0	0	0	0	0	0	0	0	0	0	0	0	0	0	0	0.17692	0	NA	0	0.10219	0	0	0	0	0	0.35036	0	0.3777	0	0	0	0	0	0	0	0	0	0	0	0	0	0	0	0	0
SAGC047	B037	0.19424	0.20531	0	0	0	0	0	0	0	0	0	0	0	0	0	0.11212	0	0	0.37441	0	NA	0	0.13725	0	0	0	0	0	0.46455	0	0.47304	0	0	0	0	0	0	0	0	0	0	0	0	0	0	0	0	0
SAGC048	B038	0	0	0	0	0	0	0	0	0	0	0	0	0	0	0	0.14245	0	0	0.12072	0	NA	0	0	0	0	0	0	0	0.10644	0	0	0	0	0	0	0	0	0	0	0	0	0	0	0	0	0	0	0
SAGC049	B039	0.64286	0.66571	0	0	0	0	0	0	0	0	0	0	0	0	0	0.13035	0	0	0.62637	0.17614	NA	0	0.20541	0	0	0	0	0	0.59401	0	0.61247	0	0	0	0	0	0	0	0	0	0	0	0	0	0	0	0	0
SAGC053	B043	0	0	0	0	0	0	0	0	0	0	0	0	0	0	0	0	0	0	0	0	NA	0	0	0	0	0	0	0	0	0	0	0	0	0	0	0	0	0	0	0	0	0	0	0	0	0	0	0
SAGC054	B044	0	0	0	0	0	0	0	0	0	0	0	0	0	0	0	0.13663	0	0	0	0	NA	0	0	0	0	0	0	0	0	0	0	0	0	0	0	0	0	0	0	0	0	0	0	0	0	0	0	0
SAGC055	B045	0.72993	0.77536	0	0	0	0.10243	0	0	0	0	0	0	0	0	0	0.18199	0	0	0.76182	0.13869	NA	0	0.26902	0	0	0	0	0	0.82514	0	0.82192	0	0	0	0	0	0	0	0	0	0	0	0	0	0	0	0	0
SAGC058	B046	0	0	0	0	0	0	0	0	0	0	0	0	0	0	0	0.12466	0	0	0	0	NA	0	0	0	0	0	0	0	0	0	0	0	0	0	0	0	0	0	0	0	0	0	0	0	0	0	0	0
SAGC059	B047	0.55779	0.62121	0	0	0	0	0	0	0	0	0	0	0	0	0	0.12387	0	0	0.5971	0	NA	0	0.22961	0	0	0	0	0	0.68153	0	0.64882	0	0	0	0	0	0	0	0	0	0	0	0	0	0	0	0	0
SAGC060	B048	0.17773	0.18116	0	0	0	0	0	0	0	0	0	0	0	0	0	0.13621	0	0	0.30164	0	NA	0	0	0	0	0	0	0	0.32974	0	0.34989	0	0	0	0	0	0	0	0	0	0	0	0	0	0	0	0	0
SAGC061	B049	0.7037	0.78704	0	0	0	0.11928	0	0	0	0	0	0	0	0	0	0.1688	0	0	0.76056	0	NA	0	0.29524	0	0	0	0	0	0.84615	0	0.82775	0	0	0	0	0	0	0	0	0	0	0	0	0	0	0	0	0
SAGC069	B050	0	0	0	0	0	0	0	0	0	0	0	0	0	0	0	0.11568	0	0	0	0	NA	0	0	0	0	0	0	0	0	0	0	0	0	0	0	0	0	0	0	0	0	0	0	0	0	0	0	0
SAGC075	B052	0.23741	0.27158	0	0	0	0	0	0	0	0	0	0	0	0	0	0.1649	0	0	0.28675	0	NA	0	0.11688	0	0	0	0	0	0.37773	0	0.35853	0	0	0	0	0	0	0	0	0	0	0	0	0	0	0	0	0
SAGC078	B053	0.59928	0.61429	0	0	0	0	0	0	0	0	0	0	0	0	0	0.16803	0	0	0.67224	0	NA	0	0.21273	0	0	0	0	0	0.78583	0	0.75712	0	0	0	0	0	0	0	0	0	0	0	0	0	0	0	0	0
SAGC080	B055	0.13098	0.154	0	0	0	0	0	0	0	0	0	0	0	0	0	0.14779	0	0	0.24967	0	NA	0	0.1034	0	0	0	0	0	0.35211	0	0.35185	0	0	0	0	0	0	0	0	0	0	0	0	0	0	0	0	0
SAGC082	B057	0.31418	0.32707	0	0	0	0	0	0	0	0	0	0	0	0	0	0.12452	0	0	0.39037	0	NA	0	0.12555	0	0	0	0	0	0.44719	0	0.45275	0	0	0	0	0	0	0	0	0	0	0	0	0	0	0	0	0
SAGC084	B059	0.35714	0.35714	0	0	0.12987	0	0	0	0	0	0	0	0.11688	0	0	0.12987	0	0	0.70513	0	NA	0	0.11111	0	0	0	0	0	0.83721	0.1087	0.75556	0	0	0	0	0	0	0	0	0	0	0	0	0	0	0	0	0
SAGC085	B060	0.51325	0.52961	0	0	0	0	0	0	0	0	0	0	0	0	0	0.14108	0	0	0.58621	0	NA	0	0.25599	0	0	0	0	0	0.82747	0	0.81818	0	0	0	0	0	0	0	0	0	0	0	0	0	0	0	0	0
SAGC089	B062	0.30896	0.3911	0	0	0	0	0	0	0	0	0	0	0	0	0	0.13947	0	0	0.66428	0	NA	0	0.13936	0	0	0	0	0	0.71732	0	0.71604	0	0	0	0	0	0	0	0	0	0	0	0	0	0	0	0	0
SAGC091	B063	0	0	0	0	0	0	0	0	0	0	0	0	0	0	0	0.15073	0	0	0	0	NA	0	0	0	0	0	0	0	0.16789	0	0.17347	0	0	0	0	0	0	0	0	0	0	0	0	0	0	0	0	0
SAGC096	B066	0.69892	0.8133	0	0	0	0	0	0	0	0	0	0	0	0	0	0.16482	0	0	0.78064	0	NA	0	0.24409	0	0	0	0	0	0.91237	0	0.91207	0	0	0	0	0	0	0	0	0	0	0	0	0	0	0	0	0
SAGC098	B067	0.73958	0.7732	0	0	0	0	0	0	0	0	0	0	0	0	0	0.17207	0	0	0.81519	0	NA	0	0.27609	0	0	0	0	0	0.92265	0	0.91499	0	0	0	0	0	0	0	0	0	0	0	0	0	0	0	0	0
SAGC099	B068	0.3342	0.40584	0	0	0	0	0	0	0	0	0	0	0	0	0	0.13793	0	0	0.60902	0	NA	0	0.27262	0	0	0	0	0	0.7436	0	0.74446	0	0	0	0	0	0	0	0	0	0	0	0	0	0	0	0	0
SAGC100	B069	0.16421	0.186	0	0	0	0	0	0	0	0	0	0	0	0	0	0.14149	0	0	0.31931	0	NA	0	0.12027	0	0	0	0	0	0.5398	0	0.53884	0	0	0	0	0	0	0	0	0	0	0	0	0	0	0	0	0
SAGC109	B075	0.60584	0.66102	0	0	0	0	0	0	0	0	0	0	0	0	0	0.15738	0	0	0.74826	0	NA	0	0.18704	0	0	0	0	0	0.87171	0	0.85985	0	0	0	0	0	0	0	0	0	0	0	0	0	0	0	0	0
SAGC110	B076	0.57732	0.66062	0	0	0	0	0	0	0	0	0	0	0	0	0	0.14423	0	0	0.70655	0	NA	0	0.14552	0	0	0	0	0	0.81852	0	0.81716	0	0	0	0	0	0	0	0	0	0	0	0	0	0	0	0	0
SAGC112	B078	0	0	0	0	0	0	0	0	0	0	0	0	0	0	0	0.15146	0	0	0	0	NA	0	0	0	0	0	0	0	0	0	0	0	0	0	0	0	0	0	0	0	0	0	0	0	0	0	0	0
SAGC129	B083	0.94373	0.95153	0	0	0	0.16546	0	0	0	0	0	0	0	0	0	0.15497	0	0	0.88509	0.16539	NA	0	0.26725	0	0	0	0	0	0.95685	0	0.9379	0	0	0	0	0	0	0	0	0	0	0	0	0	0	0	0	0
SAGC132	B084	0.96545	0.97561	0	0	0	0.19171	0	0	0	0	0	0	0	0	0	0.17927	0	0	0.86658	0.20676	NA	0	0.30656	0	0	0	0	0	0.96216	0	0.97023	0	0	0	0	0	0	0	0	0	0	0	0	0	0	0	0	0
SAGC138	B086	0.9321	0.9321	0	0	0	0.1652	0	0	0	0	0	0	0	0	0	0.125	0	0	0.87778	0.21212	NA	0	0.20215	0	0	0	0	0	0.93659	0	0.91087	0	0	0	0	0	0	0	0	0	0	0	0	0	0	0	0	0
SAGC147	B088	0.96501	0.9652	0	0	0	0.14754	0	0	0	0	0	0	0	0	0	0.17871	0	0	0.88079	0.14051	NA	0	0.36486	0	0	0	0	0	0.94977	0	0.94037	0	0	0	0	0	0	0	0	0	0	0	0	0	0	0	0	0
SAGC151	B090	0.97497	0.98747	0	0	0	0	0	0	0	0	0	0	0	0	0	0.1616	0	0	0.75579	0.20742	NA	0	0.1975	0	0	0	0	0	0.97899	0	0.97622	0	0	0	0	0	0	0	0	0	0	0	0	0	0	0	0	0
SAGC153	B091	0.95797	0.95739	0	0	0	0.10623	0	0	0	0	0	0	0	0	0	0	0	0	0.79478	0.13068	NA	0	0.2	0	0	0	0	0	0.91	0	0.94352	0	0	0	0	0	0	0	0	0	0	0	0	0	0	0	0	0
SAGC155	B092	0.1865	0.19808	0	0	0	0	0	0	0	0	0	0	0	0	0	0.12736	0	0	0.37079	0	NA	0	0.10417	0	0	0	0	0	0.5445	0	0.55381	0	0	0	0	0	0	0	0	0	0	0	0	0	0	0	0	0
SAGC156	B093	0.41667	0.50276	0	0	0	0	0	0	0	0	0	0	0	0	0	0.15991	0	0	0.48148	0	NA	0	0.11212	0	0	0	0	0	0.52615	0	0.5241	0	0	0	0	0	0	0	0	0	0	0	0	0	0	0	0	0
SAGC157	B094	0.74468	0.80851	0	0	0	0.10759	0	0	0	0	0	0	0	0	0	0.15925	0	0	0.78973	0	NA	0	0.17852	0	0	0	0	0	0.93833	0	0.92598	0	0	0	0	0	0	0	0	0	0	0	0	0	0	0	0	0
SAGC158	B095	0.83551	0.88052	0	0	0	0	0	0	0	0	0	0	0	0	0	0.1384	0	0	0.76366	0.10881	NA	0	0.19942	0	0	0	0	0	0.875	0	0.85484	0	0	0	0	0	0	0	0	0	0	0	0	0	0	0	0	0
SAGC166	B098	0.71246	0.73016	0	0	0	0	0	0	0	0	0	0	0	0	0	0.11964	0	0	0.56503	0.13793	NA	0	0.13608	0	0	0	0	0	0.59683	0	0.61587	0	0	0	0	0	0	0	0	0	0	0	0	0	0	0	0	0
SAGC167	B099	0.22321	0.24554	0	0	0	0	0	0	0	0	0	0	0	0	0	0.13131	0	0	0.28365	0	NA	0	0	0	0	0	0	0	0.39387	0	0.41595	0	0	0	0	0	0	0	0	0	0	0	0	0	0	0	0	0
SAGC168	B100	0	0	0	0	0	0	0	0	0	0	0	0	0	0	0	0	0	0	0	0	NA	0	0	0	0	0	0	0	0.10927	0	0.1065	0	0	0	0	0	0	0	0	0	0	0	0	0	0	0	0	0
SAGC169	B101	0.92241	0.93576	0	0	0	0	0	0	0	0	0	0	0	0	0	0.17514	0	0	0.66484	0	NA	0	0	0	0	0	0	0	0.91549	0	0.92791	0	0	0	0	0	0	0	0	0	0	0	0	0	0	0	0	0
SAGC170	B102	0.19011	0.23232	0	0	0	0	0	0	0	0	0	0	0	0	0	0.13512	0	0	0.29873	0	NA	0	0	0	0	0	0	0	0.42836	0	0.43316	0	0	0	0	0	0	0	0	0	0	0	0	0	0	0	0	0
SAGC173	B103	0.86683	0.86967	0	0	0	0	0	0	0	0	0	0	0	0	0	0.15676	0	0	0.69487	0	NA	0	0.16543	0	0	0	0	0	0.8139	0	0.81683	0	0	0	0	0	0	0	0	0	0	0	0	0	0	0	0	0
SAGC174	B104	0	0	0	0	0	0	0	0	0	0	0	0	0	0	0	0.12387	0	0	0	0	NA	0	0	0	0	0	0	0	0	0	0	0	0	0	0	0	0	0	0	0	0	0	0	0	0	0	0	0
SAGC187	B107	0.34261	0.37043	0	0	0	0	0	0	0	0	0	0	0	0	0	0.12012	0	0	0.39455	0	NA	0	0.21186	0	0	0	0	0	0.6198	0	0.61754	0	0	0	0	0	0	0	0	0	0	0	0	0	0	0	0	0
SAGC188	B108	0.61111	0.62857	0	0	0	0	0	0	0	0	0	0	0	0	0	0	0	0	0.63889	0	NA	0	0.18644	0	0	0	0	0	0.80172	0	0.79487	0	0	0	0	0	0	0	0	0	0	0	0	0	0	0	0	0
SAGC191	B110	0.85621	0.8618	0	0	0	0.11404	0	0	0	0	0	0	0	0	0	0.15506	0	0	0.82985	0.13972	NA	0	0	0	0	0	0	0	0.69349	0	0.67495	0	0	0	0	0	0	0	0	0	0	0	0	0	0	0	0	0
SAGC192	B111	0.93425	0.95907	0	0	0	0	0	0	0	0	0	0	0	0	0	0.16667	0	0	0.82166	0	NA	0	0.16163	0	0	0	0	0	0.96138	0	0.956	0	0	0	0	0	0	0	0	0	0	0	0	0	0	0	0	0
SAGC195	B113	0	0	0	0	0	0	0	0	0	0	0	0	0	0	0	0.10962	0	0	0.10345	0	NA	0	0	0	0	0	0	0	0.23709	0	0.23893	0	0	0	0	0	0	0	0	0	0	0	0	0	0	0	0	0
SAGC206	B115	0.84645	0.89313	0	0	0	0	0	0	0	0	0	0	0	0	0	0.1661	0	0	0.81361	0	NA	0	0.26121	0	0	0	0	0	0.91486	0	0.90337	0	0	0	0	0	0	0	0	0	0	0	0	0	0	0	0	0
SAGC207	B116	0	0	0	0	0	0	0	0	0	0	0	0	0	0	0	0.14342	0	0	0	0	NA	0	0	0	0	0	0	0	0	0	0	0	0	0	0	0	0	0	0	0	0	0	0	0	0	0	0	0
SAGC209	B118	0	0	0	0	0	0	0	0	0	0	0	0	0	0	0	0.12477	0	0	0	0	NA	0	0	0	0	0	0	0	0	0	0	0	0	0	0	0	0	0	0	0	0	0	0	0	0	0	0	0
SAGC212	B119	0	0	0	0	0	0	0	0	0	0	0	0	0	0	0	0.1295	0	0	0	0	NA	0	0	0	0	0	0	0	0	0	0	0	0	0	0	0	0	0	0	0	0	0	0	0	0	0	0	0
SAGC214	B121	0.90909	0.94624	0	0	0	0.11111	0	0	0	0	0	0	0	0	0	0.16631	0	0	0.78163	0.13757	NA	0	0.18856	0	0	0	0	0	0.95572	0	0.96569	0	0	0	0	0	0	0	0	0	0	0	0	0	0	0	0	0
SAGC215	B122	0.85052	0.89231	0	0	0	0	0	0	0	0	0	0	0	0	0	0.14208	0	0	0.57941	0	NA	0	0.23023	0	0	0	0	0	0.94848	0	0.91794	0	0	0	0	0	0	0	0	0	0	0	0	0	0	0	0	0
SAGC223	B130	0	0	0	0	0	0	0	0	0	0	0	0	0	0	0	0.11066	0	0	0	0	NA	0	0	0	0	0	0	0	0	0	0	0	0	0	0	0	0	0	0	0	0	0	0	0	0	0	0	0
SAGC228	B134	0.35484	0.37589	0	0	0	0	0	0	0	0	0	0	0	0	0	0.17813	0	0	0.43544	0	NA	0	0.14848	0	0	0	0	0	0.63804	0	0.64087	0	0	0	0	0	0	0	0	0	0	0	0	0	0	0	0	0
SAGC236	B135	0.56701	0.67123	0	0	0	0	0	0	0	0	0	0	0	0	0	0.14953	0	0	0.73534	0	NA	0	0.24534	0	0	0	0	0	0.82251	0	0.81792	0	0	0	0	0	0	0	0	0	0	0	0	0	0	0	0	0
SAGC274	B136	0	0	0	0	0	0	0	0	0	0	0	0	0	0	0	0.14928	0	0	0	0	NA	0	0	0	0	0	0	0	0	0	0	0	0	0	0	0	0	0	0	0	0	0	0	0	0	0	0	0
SAGC276	B137	0	0	0	0	0	0	0	0	0	0	0	0	0	0	0	0.11173	0	0	0	0	NA	0	0	0	0	0	0	0	0.11344	0	0.11053	0	0	0	0	0	0	0	0	0	0	0	0	0	0	0	0	0
SAGC277	B138	0.37482	0.39628	0	0	0	0	0	0	0	0	0	0	0	0	0	0.14918	0	0	0.52209	0	NA	0	0.12249	0	0	0	0	0	0.54682	0	0.55357	0	0	0	0	0	0	0	0	0	0	0	0	0	0	0	0	0
SAGC278	B139	0.30723	0.33134	0	0	0	0	0	0	0	0	0	0	0	0	0	0.15172	0	0	0.47807	0	NA	0	0.15212	0	0	0	0	0	0.43687	0	0.43257	0	0	0	0	0	0	0	0	0	0	0	0	0	0	0	0	0
SAGC291	B148	0.44444	0.44444	0	0	0	0	0	0	0	0	0	0	0	0	0	0	0	0	0.66667	0.22222	NA	0	0.11765	0	0	0	0	0	0.6875	0	0.76471	0	0	0	0	0	0	0	0	0	0	0	0	0	0	0	0	0
SAGC293	B150	0.72239	0.79758	0	0	0	0.11375	0	0	0	0	0	0	0	0	0	0.13867	0	0	0.81237	0	NA	0	0.19588	0	0	0	0	0	0.88621	0	0.89775	0	0	0	0	0	0	0	0	0	0	0	0	0	0	0	0	0
SAGC296	B152	0.33106	0.38062	0	0	0	0	0	0	0	0	0	0	0	0	0	0.16393	0	0	0.4382	0	NA	0	0.11213	0	0	0	0	0	0.5931	0	0.58565	0	0	0	0	0	0	0	0	0	0	0	0	0	0	0	0	0
SAGC303	B158	0	0	0	0	0	0	0	0	0	0	0	0	0	0	0	0.13113	0	0	0	0	NA	0	0	0	0	0	0	0	0	0	0	0	0	0	0	0	0	0	0	0	0	0	0	0	0	0	0	0
SAGC313	B162	0	0	0	0	0	0	0	0	0	0	0	0	0	0	0	0.145	0	0	0	0	NA	0	0	0	0	0	0	0	0	0	0	0	0	0	0	0	0	0	0	0	0	0	0	0	0	0	0	0
SAGC315	B163	0.89415	0.9162	0	0	0	0	0	0	0	0	0	0	0	0	0	0.16786	0	0	0.77705	0.12948	NA	0	0.22248	0	0	0	0	0	0.94688	0	0.95662	0	0	0	0	0	0	0	0	0	0	0	0	0	0	0	0	0
SAGC317	B165	0.97535	0.98937	0	0	0	0.21183	0	0	0	0	0	0	0	0	0	0.16145	0	0	0.89871	0.1334	NA	0	0.23987	0	0	0	0	0	0.93548	0	0.94849	0	0	0	0	0	0	0	0	0	0	0	0	0	0	0	0	0
SAGC321	B167	0.75153	0.89939	0	0	0	0	0	0	0	0	0	0	0	0	0	0.14955	0	0	0.83219	0.12462	NA	0	0.36667	0	0	0	0	0	0.93592	0	0.94898	0	0	0	0	0	0	0	0	0	0	0	0	0	0	0	0	0
SAGC322	B168	0.81215	0.88859	0	0	0	0	0	0	0	0	0	0	0	0	0	0.13333	0	0	0.67067	0.14714	NA	0	0.18085	0	0	0	0	0	0.91244	0	0.93088	0	0	0	0	0	0	0	0	0	0	0	0	0	0	0	0	0
SAGC323	B169	0.92994	0.93502	0	0	0	0.14365	0	0	0	0	0	0	0	0	0	0.17713	0	0	0.85133	0.20533	NA	0	0.26212	0	0	0	0	0	0.85129	0	0.87424	0	0	0	0	0	0	0	0	0	0	0	0	0	0	0	0	0
SAGC324	B170	0.89986	0.95967	0	0	0	0.13363	0	0	0	0	0	0	0	0	0	0.16232	0	0	0.89556	0.1989	NA	0	0.33025	0	0	0	0	0	0.94741	0	0.93407	0	0	0	0	0	0	0	0	0	0	0	0	0	0	0	0	0
SAGC325	B171	0.9086	0.97587	0	0	0	0.15515	0	0	0	0	0	0	0	0	0	0.13253	0	0	0.86347	0.22133	NA	0	0.31634	0	0	0	0	0	0.95247	0	0.9611	0	0	0	0	0	0	0	0	0	0	0	0	0	0	0	0	0
SAGC330	B173	0.92586	0.94329	0	0	0	0.14717	0	0	0	0	0	0	0	0	0	0.15094	0	0	0.92172	0.11688	NA	0	0.21295	0	0	0	0	0	0.92839	0	0.92894	0	0	0	0	0	0	0	0	0	0	0	0	0	0	0	0	0
SAGC353	B177	0.8	0.83858	0	0	0	0.11055	0	0	0	0	0	0	0	0	0	0.13296	0	0	0.76546	0	NA	0	0.18333	0	0	0	0	0	0.84459	0	0.83838	0	0	0	0	0	0	0	0	0	0	0	0	0	0	0	0	0
SAGC354	B178	0.1027	0.12097	0	0	0	0	0	0	0	0	0	0	0	0	0	0.12925	0	0	0.10696	0	NA	0	0	0	0	0	0	0	0.18092	0	0.18377	0	0	0	0	0	0	0	0	0	0	0	0	0	0	0	0	0
SAGC355	B179	0.68116	0.75362	0	0	0	0.1198	0	0	0	0	0	0	0	0	0	0.13725	0	0	0.80663	0	NA	0	0.18173	0	0	0	0	0	0.87538	0	0.85442	0	0	0	0	0	0	0	0	0	0	0	0	0	0	0	0	0
SAGC356	B180	0.675	0.7438	0	0	0	0.14121	0	0	0	0	0	0	0	0	0	0.13885	0	0	0.67847	0	NA	0	0.20346	0	0	0	0	0	0.87229	0	0.88889	0	0	0	0	0	0	0	0	0	0	0	0	0	0	0	0	0
SAGC365	B182	0.94172	0.96226	0	0	0	0.11538	0	0	0	0	0	0	0	0	0	0.11511	0	0	0.84713	0.17016	NA	0	0.2446	0	0	0	0	0	0.95255	0	0.95652	0	0	0	0	0	0	0	0	0	0	0	0	0	0	0	0	0
SAGC373	B184	0.97877	0.9789	0	0	0	0.15205	0	0	0	0	0	0	0	0	0	0.13462	0	0	0.74545	0.12211	NA	0	0.21941	0	0	0	0	0	0.97071	0	0.97468	0	0	0	0	0	0	0	0	0	0	0	0	0	0	0	0	0
SAGC425	B186	0.70492	0.73563	0	0	0	0	0	0	0	0	0	0	0	0	0	0.13975	0	0	0.46552	0	NA	0	0.15634	0	0	0	0	0	0.72896	0	0.72624	0	0	0	0	0	0	0	0	0	0	0	0	0	0	0	0	0
SAGC380	B187	0.8981	0.92071	0	0	0	0.11399	0	0	0	0	0	0	0	0	0	0.16266	0	0	0.75306	0.10748	NA	0	0.29913	0	0	0	0	0	0.84293	0	0.86292	0	0	0	0	0	0	0	0	0	0	0	0	0	0	0	0	0
SAGC381	B188	0.94456	0.95356	0	0	0	0.19048	0	0	0	0	0	0	0	0	0	0	0	0	0.68269	0.10553	NA	0	0.2201	0	0	0	0	0	0.96386	0	0.96163	0	0	0	0	0	0	0	0	0	0	0	0	0	0	0	0	0
SAGC382	B189	1	0.9697	0	0	0	0.16667	0	0	0	0	0	0	0	0	0	0.125	0	0	0.6875	0.21212	NA	0	0.4	0	0	0	0	0	0.8	0	0.86667	0	0	0	0	0	0	0	0	0	0	0	0	0	0	0	0	0
SAGC384	B191	0.9331	0.95804	0	0	0	0.16172	0	0	0	0	0	0	0	0	0	0.15603	0	0	0.78114	0.12892	NA	0	0.25854	0	0	0	0	0	0.88235	0	0.85507	0	0	0	0	0	0	0	0	0	0	0	0	0	0	0	0	0
SAGC387	B194	0.92029	0.95913	0	0	0	0.12332	0	0	0	0	0	0	0	0	0	0.18269	0	0	0.73121	0.10202	NA	0	0.1896	0	0	0	0	0	0.90898	0	0.92857	0	0	0	0	0	0	0	0	0	0	0	0	0	0	0	0	0
SAGC388	B195	0.90094	0.92471	0	0	0	0.11785	0	0	0	0	0	0	0	0	0	0.20956	0	0	0.69463	0	NA	0	0.31944	0	0	0	0	0	0.84211	0	0.84155	0	0	0	0	0	0	0	0	0	0	0	0	0	0	0	0	0
SAGC391	B196	0.65022	0.69507	0	0	0	0	0	0	0	0	0	0	0	0	0	0.14458	0	0	0.45181	0	NA	0	0	0	0	0	0	0	0.40506	0	0.57522	0	0	0	0.12987	0	0	0	0	0	0	0	0	0	0	0	0	0
SAGC393	B198	0.84935	0.87394	0	0	0	0	0	0	0	0	0	0	0	0	0	0.15801	0	0	0.58925	0.11657	NA	0	0.32237	0	0	0	0	0	0.7785	0	0.79208	0	0	0	0	0	0	0	0	0	0	0	0	0	0	0	0	0
SAGC395	B199	0.87934	0.88633	0	0	0	0.13636	0	0	0	0	0	0	0	0	0	0.14889	0	0	0.67647	0.18658	NA	0	0.2753	0	0	0	0	0	0.88467	0	0.88147	0	0	0	0	0	0	0	0	0	0	0	0	0	0	0	0	0
SAGC396	B200	0.76494	0.78824	0	0	0	0.12284	0	0	0	0	0	0	0	0	0	0.13915	0	0	0.75055	0	NA	0	0.18433	0	0	0	0	0	0.80997	0	0.83488	0	0	0	0	0	0	0	0	0	0	0	0	0	0	0	0	0
SAGC397	B201	0.90667	0.92953	0	0	0	0.12037	0	0	0	0	0	0	0	0	0	0.21212	0	0	0.50485	0	NA	0	0.15741	0	0	0	0	0	0.95327	0	0.9486	0	0	0	0	0	0	0	0	0	0	0	0	0	0	0	0	0
SAGC398	B202	0.97923	0.97425	0	0	0	0.14663	0	0	0	0	0	0	0	0	0	0.13904	0	0	0.88642	0.12473	NA	0	0.20638	0	0	0	0	0	0.94295	0	0.93456	0	0	0	0	0	0	0	0	0	0	0	0	0	0	0	0	0
SAGC400	B204	0.54867	0.55752	0	0	0	0.13611	0	0	0	0	0	0	0	0	0	0.125	0	0	0.56374	0	NA	0	0.13149	0	0	0	0	0	0.58099	0	0.56537	0	0	0	0	0	0	0	0	0	0	0	0	0	0	0	0	0
SAGC402	B206	0.33528	0.35271	0	0	0	0	0	0	0	0	0	0	0	0	0	0	0	0	0.24717	0	NA	0	0	0	0	0	0	0	0.38341	0	0.39597	0	0	0	0	0	0	0	0	0	0	0	0	0	0	0	0	0
SAGC403	B207	0.67213	0.71475	0	0	0	0	0	0	0	0	0	0	0	0	0	0.12984	0	0	0.53823	0	NA	0	0.14401	0	0	0	0	0	0.67527	0	0.68428	0	0	0	0	0	0	0	0	0	0	0	0	0	0	0	0	0
SAGC404	B208	0.82422	0.83665	0	0	0	0	0	0	0	0	0	0	0	0	0	0.11321	0	0	0.36905	0	NA	0	0	0	0	0	0	0	0.48684	0	0.63317	0	0	0	0	0	0	0	0	0	0	0	0	0	0	0	0	0
SAGC405	B209	0.85082	0.92907	0	0	0	0.13944	0	0	0	0	0	0	0	0	0	0.17857	0	0	0.80626	0.11927	NA	0	0.39364	0	0	0	0	0	0.87145	0	0.87408	0	0	0	0	0	0	0	0	0	0	0	0	0	0	0	0	0
SAGC406	B210	0.88725	0.89731	0	0	0	0.14639	0	0	0	0	0	0	0	0	0	0.18182	0	0	0.78675	0.13625	NA	0	0.1586	0	0	0	0	0	0.89157	0	0.90579	0	0	0	0	0	0	0	0	0	0	0	0	0	0	0	0	0
SAGC407	B211	0.91334	0.92033	0	0	0	0.10619	0	0	0	0	0	0	0	0	0	0.13594	0	0	0.77111	0.14617	NA	0	0.19286	0	0	0	0	0	0.85407	0	0.8568	0	0	0	0	0	0	0	0	0	0	0	0	0	0	0	0	0
SAGC418	B213	0.58333	0.63636	0	0	0	0	0	0	0	0	0	0	0	0	0	0.25	0	0	0.63768	0	NA	0	0	0	0	0	0	0	0.69136	0	0.66667	0	0	0	0	0	0	0	0	0	0	0	0	0	0	0	0	0
SAGC420	B214	0.37615	0.38514	0	0	0	0	0	0	0	0	0	0	0	0	0	0.14435	0	0	0.28773	0	NA	0	0	0	0	0	0	0	0.32374	0	0.31272	0	0	0	0	0	0	0	0	0	0	0	0	0	0	0	0	0
SAGC421	B215	0.87383	0.89044	0	0	0	0	0	0	0	0	0	0	0	0	0	0.13656	0	0	0.59336	0	NA	0	0.23077	0	0	0	0	0	0.75564	0	0.7434	0	0	0	0	0	0	0	0	0	0	0	0	0	0	0	0	0
SAGC001	A001	G:155,A:109	G:150,A:116	G:267,T:0	A:267,C:0	T:301,-:0	C:305,T:0	-:305,CAG:0	G:305,A:0	A:305,G:0	C:305,T:0	G:305,A:0	T:305,C:0	T:301,C:0	-:301,C:0	-:301,T:0	T:247,-:39	T:301,C:0	C:302,T:0	C:207,T:91	G:239,A:27		G:267,A:0	C:209,T:43	C:253,T:0	T:253,C:0	A:253,T:0	A:253,G:0	T:253,C:0	C:108,T:140	A:253,G:0	C:104,T:147	G:255,A:0	C:255,T:0	G:256,T:0	T:256,A:0	C:256,T:0	T:256,A:0	G:257,A:0	A:257,G:0	GGGACGTG:257,-:0	G:257,A:0	C:257,T:0	C:261,T:0	A:259,C:0	T:258,G:0	T:258,C:0	G:258,A:0	G:258,A:0
SAGC005	A003	G:202,A:208	G:191,A:221	G:415,T:0	A:415,C:0	T:628,-:0	C:639,T:0	-:638,CAG:0	G:639,A:0	A:639,G:0	C:639,T:0	G:639,A:0	T:640,C:0	T:637,C:0	-:637,C:0	-:637,T:0	T:522,-:73	T:637,C:0	C:637,T:0	C:279,T:345	G:415,A:0		G:415,A:0	C:415,T:107	C:528,T:0	T:528,C:0	A:528,T:0	A:528,G:0	T:528,C:0	C:173,T:349	A:528,G:0	C:168,T:352	G:528,A:0	C:528,T:0	G:528,T:0	T:528,A:0	C:528,T:0	T:528,A:0	G:528,A:0	A:528,G:0	GGGACGTG:528,-:0	G:528,A:0	C:528,T:0	C:529,T:0	A:529,C:0	T:529,G:0	T:529,C:0	G:529,A:0	G:529,A:0
SAGC007	A004	G:226,A:30	G:220,A:33	G:259,T:0	A:259,C:0	T:556,-:0	C:562,T:0	-:562,CAG:0	G:562,A:0	A:562,G:0	C:562,T:0	G:563,A:0	T:565,C:0	T:562,C:0	-:561,C:0	-:563,T:0	T:513,-:0	T:513,C:0	C:561,T:0	C:413,T:139	G:259,A:0		G:259,A:0	C:465,T:0	C:465,T:0	T:465,C:0	A:465,T:0	A:465,G:0	T:465,C:0	C:338,T:122	A:465,G:0	C:338,T:120	G:465,A:0	C:465,T:0	G:465,T:0	T:465,A:0	C:465,T:0	T:465,A:0	G:465,A:0	A:465,G:0	GGGACGTG:465,-:0	G:465,A:0	C:465,T:0	C:465,T:0	A:465,C:0	T:465,G:0	T:465,C:0	G:465,A:0	G:465,A:0
SAGC009	A006	G:41,A:280	G:32,A:288	G:323,T:0	A:323,C:0	T:487,-:0	C:499,T:0	-:499,CAG:0	G:499,A:0	A:499,G:0	C:499,T:0	G:500,A:0	T:504,C:0	T:499,C:0	-:499,C:0	-:499,T:0	T:385,-:85	T:499,C:0	C:498,T:0	C:168,T:321	G:280,A:42		G:323,A:0	C:429,T:240	C:672,T:0	T:671,C:0	A:671,T:0	A:671,G:0	T:671,C:0	C:72,T:591	A:671,G:0	C:59,T:602	G:671,A:0	C:671,T:0	G:671,T:0	T:671,A:0	C:671,T:0	T:671,A:0	G:671,A:0	A:671,G:0	GGGACGTG:671,-:0	G:671,A:0	C:671,T:0	C:674,T:0	A:673,C:0	T:673,G:0	T:673,C:0	G:673,A:0	G:673,A:0
SAGC018	A013	G:73,A:943	G:58,A:958	G:1032,T:0	A:1032,C:0	T:1207,-:0	C:1228,T:0	-:1228,CAG:0	G:1228,A:0	A:1228,G:0	C:1228,T:0	G:1229,A:0	T:1230,C:0	T:1226,C:0	-:1225,C:0	-:1225,T:0	T:978,-:166	T:1225,C:0	C:1222,T:0	C:260,T:939	G:861,A:167		G:1031,A:0	C:739,T:186	C:933,T:0	T:933,C:0	A:932,T:0	A:932,G:0	T:932,C:0	C:39,T:873	A:932,G:0	C:71,T:847	G:932,A:0	C:932,T:0	G:932,T:0	T:932,A:0	C:932,T:0	T:931,A:0	G:931,A:0	A:931,G:0	GGGACGTG:931,-:0	G:931,A:0	C:931,T:0	C:934,T:0	A:934,C:0	T:934,G:0	T:934,C:0	G:934,A:0	G:934,A:0
SAGC019	A014	G:47,A:342	G:43,A:344	G:398,T:0	A:398,C:0	T:852,-:0	C:872,T:0	-:871,CAG:0	G:872,A:0	A:872,G:0	C:872,T:0	G:874,A:0	T:875,C:0	T:867,C:0	-:867,C:0	-:867,T:0	T:673,-:130	T:867,C:0	C:865,T:0	C:341,T:517	G:398,A:0		G:397,A:0	C:447,T:114	C:567,T:0	T:567,C:0	A:567,T:0	A:567,G:0	T:567,C:0	C:78,T:481	A:568,G:0	C:83,T:478	G:568,A:0	C:568,T:0	G:568,T:0	T:569,A:0	C:569,T:0	T:569,A:0	G:569,A:0	A:569,G:0	GGGACGTG:569,-:0	G:569,A:0	C:566,T:0	C:570,T:0	A:570,C:0	T:570,G:0	T:570,C:0	G:570,A:0	G:570,A:0
SAGC021	A016	G:61,A:239	G:55,A:250	G:307,T:0	A:307,C:0	T:468,-:0	C:421,T:58	-:479,CAG:0	G:480,A:0	A:480,G:0	C:480,T:0	G:480,A:0	T:480,C:0	T:480,C:0	-:480,C:0	-:480,T:0	T:376,-:63	T:480,C:0	C:479,T:0	C:106,T:366	G:271,A:36		G:307,A:0	C:616,T:164	C:791,T:0	T:792,C:0	A:792,T:0	A:792,G:0	T:792,C:0	C:122,T:652	A:792,G:0	C:115,T:664	G:792,A:0	C:792,T:0	G:793,T:0	T:793,A:0	C:793,T:0	T:793,A:0	G:794,A:0	A:794,G:0	GGGACGTG:794,-:0	G:794,A:0	C:794,T:0	C:794,T:0	A:794,C:0	T:794,G:0	T:794,C:0	G:794,A:0	G:794,A:0
SAGC022	A017	G:174,A:734	G:129,A:779	G:925,T:0	A:925,C:0	T:2121,-:0	C:2160,T:0	-:2160,CAG:0	G:2160,A:0	A:2159,G:0	C:2159,T:0	G:2161,A:0	T:2165,C:0	T:2153,C:0	-:2152,C:0	-:2153,T:0	T:1667,-:305	T:2153,C:0	C:2153,T:0	C:519,T:1599	G:925,A:0		G:923,A:0	C:1482,T:219	C:1712,T:0	T:1712,C:0	A:1712,T:0	A:1712,G:0	T:1712,C:0	C:134,T:1550	A:1711,G:0	C:151,T:1548	G:1711,A:0	C:1711,T:0	G:1711,T:0	T:1711,A:0	C:1711,T:0	T:1713,A:0	G:1713,A:0	A:1713,G:0	GGGACGTG:1713,-:0	G:1713,A:0	C:1713,T:0	C:1717,T:0	A:1715,C:0	T:1715,G:0	T:1715,C:0	G:1715,A:0	G:1715,A:0
SAGC023	A018	G:476,A:0	G:421,A:52	G:476,T:0	A:476,C:0	T:1146,-:0	C:1161,T:0	-:1160,CAG:0	G:1161,A:0	A:1160,G:0	C:1160,T:0	G:1161,A:0	T:1162,C:0	T:1156,C:0	-:1156,C:0	-:1156,T:0	T:946,-:142	T:1156,C:0	C:1155,T:0	C:831,T:311	G:475,A:0		G:475,A:0	C:864,T:0	C:864,T:0	T:864,C:0	A:864,T:0	A:864,G:0	T:864,C:0	C:659,T:193	A:864,G:0	C:652,T:196	G:865,A:0	C:865,T:0	G:865,T:0	T:865,A:0	C:865,T:0	T:865,A:0	G:865,A:0	A:865,G:0	GGGACGTG:865,-:0	G:865,A:0	C:864,T:0	C:866,T:0	A:866,C:0	T:865,G:0	T:865,C:0	G:865,A:0	G:866,A:0
SAGC024	A019	G:127,A:421	G:100,A:449	G:556,T:0	A:556,C:0	T:1423,-:0	C:1455,T:0	-:1453,CAG:0	G:1455,A:0	A:1455,G:0	C:1455,T:0	G:1455,A:0	T:1457,C:0	T:1451,C:0	-:1451,C:0	-:1450,T:0	T:1126,-:198	T:1450,C:0	C:1452,T:0	C:397,T:1037	G:555,A:0		G:555,A:0	C:1225,T:231	C:1471,T:0	T:1471,C:0	A:1471,T:0	A:1471,G:0	T:1471,C:0	C:136,T:1303	A:1470,G:0	C:126,T:1322	G:1467,A:0	C:1468,T:0	G:1468,T:0	T:1467,A:0	C:1467,T:0	T:1467,A:0	G:1467,A:0	A:1467,G:0	GGGACGTG:1467,-:0	G:1467,A:0	C:1467,T:0	C:1475,T:0	A:1474,C:0	T:1474,G:0	T:1474,C:0	G:1474,A:0	G:1474,A:0
SAGC025	A020	G:33,A:117	G:24,A:126	G:152,T:0	A:152,C:0	T:357,-:0	C:361,T:0	-:361,CAG:0	G:361,A:0	A:361,G:0	C:361,T:0	G:361,A:0	T:362,C:0	T:360,C:0	-:361,C:0	-:361,T:0	T:274,-:59	T:361,C:0	C:360,T:0	C:106,T:248	G:152,A:0		G:152,A:0	C:295,T:90	C:387,T:0	T:387,C:0	A:387,T:0	A:387,G:0	T:387,C:0	C:31,T:349	A:387,G:0	C:28,T:352	G:386,A:0	C:386,T:0	G:386,T:0	T:386,A:0	C:386,T:0	T:386,A:0	G:386,A:0	A:386,G:0	GGGACGTG:386,-:0	G:386,A:0	C:386,T:0	C:389,T:0	A:389,C:0	T:388,G:0	T:388,C:0	G:388,A:0	G:388,A:0
SAGC027	A022	G:64,A:523	G:40,A:544	G:593,T:0	A:592,C:0	T:974,-:0	C:995,T:0	-:993,CAG:0	G:995,A:0	A:995,G:0	C:994,T:0	G:995,A:0	T:995,C:0	T:992,C:0	-:992,C:0	-:991,T:0	T:770,-:145	T:991,C:0	C:992,T:0	C:335,T:642	G:592,A:0		G:591,A:0	C:669,T:151	C:829,T:0	T:829,C:0	A:829,T:0	A:829,G:0	T:829,C:0	C:85,T:733	A:829,G:0	C:94,T:721	G:829,A:0	C:829,T:0	G:827,T:0	T:827,A:0	C:827,T:0	T:826,A:0	G:827,A:0	A:827,G:0	GGGACGTG:828,-:0	G:828,A:0	C:828,T:0	C:830,T:0	A:830,C:0	T:830,G:0	T:830,C:0	G:830,A:0	G:830,A:0
SAGC028	A023	G:441,A:245	G:433,A:256	G:693,T:0	A:693,C:0	T:620,-:0	C:630,T:0	-:630,CAG:0	G:630,A:0	A:629,G:0	C:629,T:0	G:629,A:0	T:629,C:0	T:627,C:0	-:626,C:0	-:627,T:0	T:485,-:92	T:627,C:0	C:626,T:0	C:431,T:187	G:694,A:0		G:694,A:0	C:332,T:60	C:395,T:0	T:395,C:0	A:395,T:0	A:395,G:0	T:395,C:0	C:258,T:134	A:395,G:0	C:259,T:133	G:395,A:0	C:395,T:0	G:395,T:0	T:395,A:0	C:395,T:0	T:395,A:0	G:395,A:0	A:395,G:0	GGGACGTG:395,-:0	G:395,A:0	C:395,T:0	C:395,T:0	A:395,C:0	T:395,G:0	T:395,C:0	G:395,A:0	G:395,A:0
SAGC030	A024	G:36,A:214	G:26,A:226	G:255,T:0	A:255,C:0	T:720,-:0	C:726,T:0	-:726,CAG:0	G:726,A:0	A:726,G:0	C:726,T:0	G:728,A:0	T:728,C:0	T:725,C:0	-:725,C:0	-:726,T:0	T:571,-:99	T:726,C:0	C:726,T:0	C:192,T:525	G:229,A:26		G:255,A:0	C:450,T:107	C:563,T:0	T:563,C:0	A:563,T:0	A:563,G:0	T:563,C:0	C:33,T:519	A:563,G:0	C:34,T:523	G:563,A:0	C:563,T:0	G:563,T:0	T:563,A:0	C:564,T:0	T:564,A:0	G:565,A:0	A:565,G:0	GGGACGTG:565,-:0	G:565,A:0	C:565,T:0	C:568,T:0	A:567,C:0	T:566,G:0	T:566,C:0	G:566,A:0	G:566,A:0
SAGC031	A025	G:443,A:662	G:424,A:683	G:1122,T:0	A:1122,C:0	T:1315,-:0	C:1339,T:0	-:1339,CAG:0	G:1339,A:0	A:1339,G:0	C:1339,T:0	G:1340,A:0	T:1341,C:0	T:1337,C:0	-:1337,C:0	-:1337,T:0	T:1059,-:187	T:1337,C:0	C:1333,T:0	C:851,T:471	G:1122,A:0		G:1120,A:0	C:1335,T:175	C:1523,T:0	T:1522,C:0	A:1522,T:0	A:1521,G:0	T:1519,C:0	C:642,T:860	A:1517,G:0	C:633,T:858	G:1516,A:0	C:1517,T:0	G:1517,T:0	T:1517,A:0	C:1517,T:0	T:1517,A:0	G:1517,A:0	A:1517,G:0	GGGACGTG:1517,-:0	G:1517,A:0	C:1518,T:0	C:1528,T:0	A:1527,C:0	T:1524,G:0	T:1524,C:0	G:1524,A:0	G:1524,A:0
SAGC032	A026	G:44,A:1258	G:30,A:1280	G:1324,T:0	A:1324,C:0	T:1354,-:0	C:1143,T:237	-:1390,CAG:0	G:1391,A:0	A:1391,G:0	C:1391,T:0	G:1391,A:0	T:1393,C:0	T:1389,C:0	-:1389,C:0	-:1389,T:0	T:1106,-:174	T:1389,C:0	C:1386,T:0	C:280,T:1092	G:1108,A:212		G:1323,A:0	C:965,T:326	C:1302,T:0	T:1302,C:0	A:1302,T:0	A:1301,G:0	T:1301,C:0	C:67,T:1216	A:1300,G:0	C:56,T:1230	G:1300,A:0	C:1300,T:0	G:1299,T:0	T:1299,A:0	C:1299,T:0	T:1299,A:0	G:1298,A:0	A:1298,G:0	GGGACGTG:1298,-:0	G:1298,A:0	C:1298,T:0	C:1309,T:0	A:1306,C:0	T:1305,G:0	T:1305,C:0	G:1305,A:0	G:1305,A:0
SAGC033	A027	G:441,A:177	G:431,A:188	G:625,T:0	A:625,C:0	T:1061,-:0	C:1080,T:0	-:1078,CAG:0	G:1080,A:0	A:1080,G:0	C:1080,T:0	G:1082,A:0	T:1084,C:0	T:1078,C:0	-:1077,C:0	-:1077,T:0	T:914,-:121	T:1077,C:0	C:1076,T:0	C:879,T:184	G:625,A:0		G:625,A:0	C:612,T:0	C:612,T:0	T:612,C:0	A:612,T:0	A:612,G:0	T:612,C:0	C:454,T:147	A:612,G:0	C:455,T:146	G:612,A:0	C:612,T:0	G:612,T:0	T:612,A:0	C:612,T:0	T:612,A:0	G:612,A:0	A:612,G:0	GGGACGTG:612,-:0	G:612,A:0	C:612,T:0	C:614,T:0	A:614,C:0	T:614,G:0	T:614,C:0	G:614,A:0	G:614,A:0
SAGC034	A028	G:50,A:387	G:21,A:418	G:443,T:0	A:443,C:0	T:498,-:0	C:506,T:0	-:505,CAG:0	G:506,A:0	A:506,G:0	C:506,T:0	G:506,A:0	T:507,C:0	T:503,C:0	-:503,C:0	-:503,T:0	T:393,-:72	T:503,C:0	C:504,T:0	C:97,T:397	G:372,A:71		G:443,A:0	C:333,T:99	C:435,T:0	T:435,C:0	A:435,T:0	A:435,G:0	T:435,C:0	C:25,T:400	A:435,G:0	C:23,T:408	G:435,A:0	C:435,T:0	G:435,T:0	T:435,A:0	C:435,T:0	T:435,A:0	G:435,A:0	A:435,G:0	GGGACGTG:435,-:0	G:435,A:0	C:435,T:0	C:435,T:0	A:435,C:0	T:435,G:0	T:435,C:0	G:435,A:0	G:435,A:0
SAGC044	A034	G:356,A:225	G:345,A:239	G:591,T:0	A:591,C:0	T:1525,-:0	C:1553,T:0	-:1553,CAG:0	G:1553,A:0	A:1553,G:0	C:1553,T:0	G:1556,A:0	T:1557,C:0	T:1545,C:0	-:1545,C:0	-:1546,T:0	T:1251,-:202	T:1546,C:0	C:1546,T:0	C:781,T:745	G:591,A:0		G:591,A:0	C:1115,T:261	C:1389,T:0	T:1389,C:0	A:1389,T:0	A:1389,G:0	T:1389,C:0	C:577,T:788	A:1389,G:0	C:591,T:783	G:1389,A:0	C:1389,T:0	G:1389,T:0	T:1389,A:0	C:1389,T:0	T:1389,A:0	G:1389,A:0	A:1389,G:0	GGGACGTG:1389,-:0	G:1389,A:0	C:1389,T:0	C:1393,T:0	A:1392,C:0	T:1392,G:0	T:1392,C:0	G:1392,A:0	G:1392,A:0
SAGC046	A036	G:23,A:378	G:14,A:388	G:411,T:0	A:411,C:0	T:331,-:0	C:296,T:37	-:336,CAG:0	G:336,A:0	A:336,G:0	C:336,T:0	G:337,A:0	T:337,C:0	T:334,C:0	-:335,C:0	-:335,T:0	T:253,-:55	T:335,C:0	C:334,T:0	C:88,T:245	G:351,A:53		G:410,A:0	C:167,T:74	C:242,T:0	T:242,C:0	A:242,T:0	A:242,G:0	T:242,C:0	C:28,T:207	A:242,G:0	C:26,T:214	G:242,A:0	C:242,T:0	G:242,T:0	T:242,A:0	C:242,T:0	T:242,A:0	G:242,A:0	A:242,G:0	GGGACGTG:242,-:0	G:242,A:0	C:242,T:0	C:242,T:0	A:242,C:0	T:242,G:0	T:242,C:0	G:242,A:0	G:242,A:0
SAGC047	A037	G:41,A:306	G:30,A:317	G:351,T:0	A:351,C:0	T:857,-:0	C:864,T:0	-:864,CAG:0	G:864,A:0	A:864,G:0	C:864,T:0	G:864,A:0	T:866,C:0	T:858,C:0	-:858,C:0	-:859,T:0	T:652,-:145	T:859,C:0	C:861,T:0	C:182,T:661	G:299,A:51		G:351,A:0	C:513,T:159	C:678,T:0	T:678,C:0	A:678,T:0	A:678,G:0	T:678,C:0	C:68,T:600	A:678,G:0	C:62,T:609	G:678,A:0	C:678,T:0	G:678,T:0	T:678,A:0	C:679,T:0	T:679,A:0	G:679,A:0	A:679,G:0	GGGACGTG:678,-:0	G:679,A:0	C:679,T:0	C:682,T:0	A:681,C:0	T:679,G:0	T:679,C:0	G:679,A:0	G:679,A:0
SAGC048	A038	G:47,A:218	G:27,A:242	G:269,T:0	A:269,C:0	T:634,-:0	C:647,T:0	-:645,CAG:0	G:647,A:0	A:647,G:0	C:647,T:0	G:647,A:0	T:648,C:0	T:646,C:0	-:646,C:0	-:646,T:0	T:521,-:87	T:646,C:0	C:641,T:0	C:173,T:457	G:269,A:0		G:269,A:0	C:430,T:200	C:641,T:0	T:641,C:0	A:641,T:0	A:641,G:0	T:641,C:0	C:44,T:592	A:640,G:0	C:59,T:574	G:640,A:0	C:640,T:0	G:640,T:0	T:640,A:0	C:640,T:0	T:640,A:0	G:640,A:0	A:640,G:0	GGGACGTG:640,-:0	G:640,A:0	C:640,T:0	C:641,T:0	A:641,C:0	T:641,G:0	T:641,C:0	G:641,A:0	G:641,A:0
SAGC049	A039	G:365,A:324	G:364,A:322	G:697,T:0	A:697,C:0	T:833,-:0	C:844,T:0	-:844,CAG:0	G:844,A:0	A:843,G:0	C:843,T:0	G:845,A:0	T:845,C:0	T:842,C:0	-:842,C:0	-:841,T:0	T:677,-:111	T:841,C:0	C:843,T:0	C:542,T:290	G:622,A:74		G:697,A:0	C:424,T:90	C:522,T:0	T:522,C:0	A:522,T:0	A:522,G:0	T:522,C:0	C:314,T:206	A:522,G:0	C:319,T:198	G:522,A:0	C:522,T:0	G:523,T:0	T:523,A:0	C:523,T:0	T:523,A:0	G:523,A:0	A:523,G:0	GGGACGTG:523,-:0	G:523,A:0	C:524,T:0	C:527,T:0	A:526,C:0	T:525,G:0	T:525,C:0	G:525,A:0	G:525,A:0
SAGC053	A043	G:46,A:201	G:31,A:217	G:253,T:0	A:252,C:0	T:670,-:0	C:679,T:0	-:679,CAG:0	G:679,A:0	A:679,G:0	C:679,T:0	G:679,A:0	T:679,C:0	T:677,C:0	-:677,C:0	-:677,T:0	T:499,-:123	T:677,C:0	C:677,T:0	C:238,T:435	G:252,A:0		G:252,A:0	C:401,T:125	C:532,T:0	T:532,C:0	A:532,T:0	A:532,G:0	T:532,C:0	C:64,T:463	A:532,G:0	C:66,T:459	G:531,A:0	C:531,T:0	G:531,T:0	T:531,A:0	C:531,T:0	T:531,A:0	G:531,A:0	A:531,G:0	GGGACGTG:531,-:0	G:531,A:0	C:531,T:0	C:535,T:0	A:533,C:0	T:533,G:0	T:533,C:0	G:533,A:0	G:533,A:0
SAGC054	A044	G:34,A:222	G:25,A:234	G:262,T:0	A:262,C:0	T:544,-:0	C:486,T:62	-:552,CAG:0	G:553,A:0	A:552,G:0	C:552,T:0	G:553,A:0	T:554,C:0	T:551,C:0	-:551,C:0	-:551,T:0	T:421,-:93	T:551,C:0	C:551,T:0	C:106,T:439	G:218,A:43		G:262,A:0	C:213,T:126	C:345,T:0	T:345,C:0	A:345,T:0	A:345,G:0	T:345,C:0	C:13,T:325	A:345,G:0	C:22,T:319	G:345,A:0	C:345,T:0	G:345,T:0	T:345,A:0	C:345,T:0	T:345,A:0	G:345,A:0	A:346,G:0	GGGACGTG:347,-:0	G:347,A:0	C:347,T:0	C:348,T:0	A:348,C:0	T:348,G:0	T:348,C:0	G:348,A:0	G:348,A:0
SAGC055	A045	G:41,A:91	G:27,A:106	G:133,T:0	A:133,C:0	T:320,-:0	C:327,T:0	-:327,CAG:0	G:327,A:0	A:327,G:0	C:327,T:0	G:329,A:0	T:330,C:0	T:326,C:0	-:326,C:0	-:326,T:0	T:256,-:43	T:326,C:0	C:327,T:0	C:69,T:251	G:133,A:0		G:133,A:0	C:152,T:54	C:208,T:0	T:208,C:0	A:208,T:0	A:207,G:0	T:207,C:0	C:17,T:187	A:207,G:0	C:17,T:185	G:207,A:0	C:207,T:0	G:207,T:0	T:207,A:0	C:207,T:0	T:207,A:0	G:207,A:0	A:207,G:0	GGGACGTG:207,-:0	G:207,A:0	C:207,T:0	C:211,T:0	A:210,C:0	T:210,G:0	T:210,C:0	G:210,A:0	G:210,A:0
SAGC058	A046	G:265,A:458	G:249,A:480	G:734,T:0	A:734,C:0	T:1112,-:0	C:1133,T:0	-:1133,CAG:0	G:1133,A:0	A:1133,G:0	C:1133,T:0	G:1134,A:0	T:1135,C:0	T:1131,C:0	-:1131,C:0	-:1130,T:0	T:850,-:184	T:1130,C:0	C:1131,T:0	C:473,T:638	G:625,A:108		G:733,A:0	C:707,T:383	C:1097,T:0	T:1097,C:0	A:1097,T:0	A:1097,G:0	T:1097,C:0	C:293,T:786	A:1098,G:0	C:302,T:782	G:1098,A:0	C:1098,T:0	G:1098,T:0	T:1098,A:0	C:1098,T:0	T:1098,A:0	G:1098,A:0	A:1098,G:0	GGGACGTG:1098,-:0	G:1098,A:0	C:1098,T:0	C:1103,T:0	A:1104,C:0	T:1102,G:0	T:1102,C:0	G:1102,A:0	G:1102,A:0
SAGC059	A047	G:53,A:395	G:34,A:419	G:458,T:0	A:458,C:0	T:856,-:0	C:765,T:112	-:884,CAG:0	G:884,A:0	A:884,G:0	C:884,T:0	G:884,A:0	T:884,C:0	T:879,C:0	-:879,C:0	-:876,T:0	T:694,-:116	T:876,C:0	C:880,T:0	C:181,T:684	G:374,A:81		G:457,A:0	C:321,T:134	C:459,T:0	T:459,C:0	A:459,T:0	A:459,G:0	T:458,C:0	C:28,T:419	A:458,G:0	C:32,T:422	G:458,A:0	C:458,T:0	G:457,T:0	T:457,A:0	C:457,T:0	T:457,A:0	G:457,A:0	A:457,G:0	GGGACGTG:457,-:0	G:457,A:0	C:457,T:0	C:463,T:0	A:464,C:0	T:463,G:0	T:463,C:0	G:463,A:0	G:463,A:0
SAGC060	A048	G:37,A:100	G:32,A:105	G:141,T:0	A:141,C:0	T:1209,-:0	C:1006,T:219	-:1230,CAG:0	G:1230,A:0	A:1230,G:0	C:1230,T:0	G:1232,A:0	T:1234,C:0	T:1225,C:0	-:1225,C:0	-:1226,T:0	T:992,-:147	T:1226,C:0	C:1224,T:0	C:189,T:1028	G:114,A:26		G:139,A:0	C:478,T:366	C:849,T:0	T:849,C:0	A:849,T:0	A:849,G:0	T:849,C:0	C:64,T:772	A:849,G:0	C:62,T:774	G:849,A:0	C:849,T:0	G:849,T:0	T:849,A:0	C:849,T:0	T:849,A:0	G:848,A:0	A:848,G:0	GGGACGTG:848,-:0	G:848,A:0	C:848,T:0	C:850,T:0	A:849,C:0	T:849,G:0	T:849,C:0	G:849,A:0	G:849,A:0
SAGC061	A049	G:31,A:195	G:18,A:210	G:230,T:0	A:230,C:0	T:1208,-:0	C:999,T:209	-:1216,CAG:0	G:1219,A:0	A:1219,G:0	C:1219,T:0	G:1219,A:0	T:1222,C:0	T:1215,C:0	-:1215,C:0	-:1215,T:0	T:987,-:140	T:1215,C:0	C:1214,T:0	C:178,T:1019	G:198,A:32		G:229,A:0	C:320,T:402	C:729,T:0	T:729,C:0	A:729,T:0	A:729,G:0	T:729,C:0	C:34,T:681	A:729,G:0	C:38,T:679	G:730,A:0	C:730,T:0	G:730,T:0	T:730,A:0	C:730,T:0	T:730,A:0	G:730,A:0	A:730,G:0	GGGACGTG:730,-:0	G:730,A:0	C:730,T:0	C:732,T:0	A:731,C:0	T:730,G:0	T:730,C:0	G:729,A:0	G:730,A:0
SAGC069	A050	G:48,A:541	G:23,A:571	G:597,T:0	A:597,C:0	T:1749,-:0	C:1509,T:251	-:1772,CAG:0	G:1773,A:0	A:1772,G:0	C:1771,T:0	G:1780,A:0	T:1780,C:0	T:1770,C:0	-:1769,C:0	-:1771,T:0	T:1422,-:223	T:1771,C:0	C:1769,T:0	C:324,T:1415	G:500,A:94		G:597,A:0	C:993,T:617	C:1625,T:0	T:1625,C:0	A:1625,T:0	A:1625,G:0	T:1624,C:0	C:72,T:1531	A:1624,G:0	C:75,T:1533	G:1624,A:0	C:1624,T:0	G:1625,T:0	T:1625,A:0	C:1625,T:0	T:1625,A:0	G:1624,A:0	A:1625,G:0	GGGACGTG:1623,-:0	G:1623,A:0	C:1623,T:0	C:1633,T:0	A:1631,C:0	T:1631,G:0	T:1631,C:0	G:1631,A:0	G:1631,A:0
SAGC075	A052	G:213,A:391	G:132,A:469	G:614,T:0	A:614,C:0	T:1967,-:0	C:2020,T:0	-:2019,CAG:0	G:2020,A:0	A:2020,G:0	C:2020,T:0	G:2025,A:0	T:2025,C:0	T:2012,C:0	-:2012,C:0	-:2010,T:0	T:1584,-:280	T:2010,C:0	C:2007,T:0	C:406,T:1575	G:614,A:0		G:614,A:0	C:933,T:396	C:1337,T:0	T:1337,C:0	A:1337,T:0	A:1337,G:0	T:1336,C:0	C:105,T:1203	A:1335,G:0	C:122,T:1202	G:1335,A:0	C:1335,T:0	G:1337,T:0	T:1337,A:0	C:1337,T:0	T:1337,A:0	G:1337,A:0	A:1337,G:0	GGGACGTG:1337,-:0	G:1337,A:0	C:1337,T:0	C:1342,T:0	A:1341,C:0	T:1341,G:0	T:1341,C:0	G:1341,A:0	G:1341,A:0
SAGC078	A053	G:70,A:307	G:51,A:328	G:389,T:0	A:389,C:0	T:714,-:0	C:730,T:0	-:730,CAG:0	G:730,A:0	A:730,G:0	C:730,T:0	G:732,A:0	T:732,C:0	T:727,C:0	-:727,C:0	-:727,T:0	T:579,-:92	T:727,C:0	C:724,T:0	C:186,T:519	G:389,A:0		G:388,A:0	C:694,T:304	C:1013,T:0	T:1013,C:0	A:1013,T:0	A:1013,G:0	T:1013,C:0	C:64,T:930	A:1013,G:0	C:69,T:925	G:1013,A:0	C:1013,T:0	G:1013,T:0	T:1013,A:0	C:1013,T:0	T:1012,A:0	G:1012,A:0	A:1012,G:0	GGGACGTG:1012,-:0	G:1013,A:0	C:1013,T:0	C:1018,T:0	A:1017,C:0	T:1016,G:0	T:1016,C:0	G:1016,A:0	G:1016,A:0
SAGC080	A055	G:66,A:447	G:60,A:451	G:517,T:0	A:517,C:0	T:428,-:0	C:433,T:0	-:433,CAG:0	G:433,A:0	A:433,G:0	C:433,T:0	G:433,A:0	T:434,C:0	T:431,C:0	-:431,C:0	-:432,T:0	T:349,-:51	T:432,C:0	C:432,T:0	C:135,T:292	G:517,A:0		G:517,A:0	C:473,T:168	C:647,T:0	T:647,C:0	A:647,T:0	A:647,G:0	T:647,C:0	C:74,T:557	A:646,G:0	C:64,T:575	G:647,A:0	C:647,T:0	G:647,T:0	T:647,A:0	C:647,T:0	T:647,A:0	G:647,A:0	A:647,G:0	GGGACGTG:647,-:0	G:647,A:0	C:647,T:0	C:649,T:0	A:649,C:0	T:649,G:0	T:649,C:0	G:649,A:0	G:649,A:0
SAGC082	A057	G:732,A:102	G:729,A:109	G:846,T:0	A:846,C:0	T:1153,-:0	C:1177,T:0	-:1177,CAG:0	G:1177,A:0	A:1177,G:0	C:1177,T:0	G:1178,A:0	T:1179,C:0	T:1173,C:0	-:1173,C:0	-:1174,T:0	T:965,-:143	T:1174,C:0	C:1174,T:0	C:1175,T:0	G:846,A:0		G:844,A:0	C:1068,T:0	C:1068,T:0	T:1068,C:0	A:1068,T:0	A:1068,G:0	T:1067,C:0	C:821,T:225	A:1067,G:0	C:827,T:229	G:1067,A:0	C:1067,T:0	G:1067,T:0	T:1067,A:0	C:1067,T:0	T:1067,A:0	G:1067,A:0	A:1067,G:0	GGGACGTG:1067,-:0	G:1067,A:0	C:1066,T:0	C:1071,T:0	A:1070,C:0	T:1068,G:0	T:1068,C:0	G:1068,A:0	G:1068,A:0
SAGC084	A059	G:31,A:83	G:24,A:92	G:116,T:0	A:116,C:0	T:268,-:0	C:270,T:0	-:270,CAG:0	G:270,A:0	A:270,G:0	C:270,T:0	G:270,A:0	T:271,C:0	T:270,C:0	-:270,C:0	-:270,T:0	T:211,-:45	T:270,C:0	C:269,T:0	C:123,T:138	G:116,A:0		G:116,A:0	C:210,T:75	C:286,T:0	T:286,C:0	A:286,T:0	A:286,G:0	T:286,C:0	C:80,T:202	A:286,G:0	C:77,T:208	G:286,A:0	C:286,T:0	G:286,T:0	T:286,A:0	C:286,T:0	T:286,A:0	G:286,A:0	A:286,G:0	GGGACGTG:286,-:0	G:286,A:0	C:286,T:0	C:287,T:0	A:286,C:0	T:286,G:0	T:286,C:0	G:286,A:0	G:286,A:0
SAGC085	A060	G:165,A:306	G:93,A:380	G:479,T:0	A:479,C:0	T:779,-:0	C:803,T:0	-:803,CAG:0	G:803,A:0	A:803,G:0	C:803,T:0	G:804,A:0	T:806,C:0	T:799,C:0	-:799,C:0	-:800,T:0	T:618,-:112	T:800,C:0	C:801,T:0	C:228,T:565	G:479,A:0		G:479,A:0	C:828,T:217	C:1053,T:0	T:1053,C:0	A:1051,T:0	A:1053,G:0	T:1053,C:0	C:67,T:971	A:1053,G:0	C:65,T:970	G:1052,A:0	C:1052,T:0	G:1053,T:0	T:1053,A:0	C:1053,T:0	T:1053,A:0	G:1053,A:0	A:1053,G:0	GGGACGTG:1053,-:0	G:1053,A:0	C:1053,T:0	C:1060,T:0	A:1058,C:0	T:1057,G:0	T:1057,C:0	G:1057,A:0	G:1056,A:0
SAGC089	A062	G:117,A:413	G:52,A:485	G:545,T:0	A:545,C:0	T:613,-:0	C:631,T:0	-:629,CAG:0	G:631,A:0	A:631,G:0	C:631,T:0	G:632,A:0	T:633,C:0	T:630,C:0	-:629,C:0	-:629,T:0	T:490,-:93	T:629,C:0	C:630,T:0	C:163,T:454	G:545,A:0		G:545,A:0	C:356,T:109	C:469,T:0	T:469,C:0	A:469,T:0	A:468,G:0	T:467,C:0	C:39,T:421	A:467,G:0	C:38,T:424	G:467,A:0	C:467,T:0	G:467,T:0	T:467,A:0	C:468,T:0	T:468,A:0	G:468,A:0	A:468,G:0	GGGACGTG:468,-:0	G:468,A:0	C:468,T:0	C:470,T:0	A:470,C:0	T:470,G:0	T:470,C:0	G:470,A:0	G:470,A:0
SAGC091	A063	G:77,A:342	G:26,A:399	G:429,T:0	A:429,C:0	T:451,-:0	C:455,T:0	-:454,CAG:0	G:455,A:0	A:455,G:0	C:455,T:0	G:455,A:0	T:456,C:0	T:453,C:0	-:453,C:0	-:454,T:0	T:365,-:53	T:454,C:0	C:451,T:0	C:99,T:347	G:430,A:0		G:430,A:0	C:388,T:109	C:503,T:0	T:503,C:0	A:503,T:0	A:503,G:0	T:503,C:0	C:39,T:458	A:502,G:0	C:33,T:463	G:502,A:0	C:502,T:0	G:502,T:0	T:502,A:0	C:502,T:0	T:502,A:0	G:502,A:0	A:502,G:0	GGGACGTG:502,-:0	G:502,A:0	C:503,T:0	C:505,T:0	A:505,C:0	T:505,G:0	T:505,C:0	G:505,A:0	G:505,A:0
SAGC096	A066	G:201,A:1018	G:86,A:1152	G:1248,T:0	A:1248,C:0	T:933,-:0	C:958,T:0	-:958,CAG:0	G:958,A:0	A:958,G:0	C:958,T:0	G:960,A:0	T:961,C:0	T:955,C:0	-:956,C:0	-:958,T:0	T:752,-:136	T:958,C:0	C:955,T:0	C:202,T:738	G:1246,A:0		G:1246,A:0	C:851,T:291	C:1158,T:0	T:1158,C:0	A:1158,T:0	A:1158,G:0	T:1158,C:0	C:145,T:992	A:1158,G:0	C:132,T:1014	G:1158,A:0	C:1158,T:0	G:1158,T:0	T:1157,A:0	C:1157,T:0	T:1157,A:0	G:1157,A:0	A:1157,G:0	GGGACGTG:1157,-:0	G:1157,A:0	C:1157,T:0	C:1159,T:0	A:1159,C:0	T:1159,G:0	T:1159,C:0	G:1159,A:0	G:1159,A:0
SAGC098	A067	G:86,A:331	G:43,A:375	G:424,T:0	A:424,C:0	T:1093,-:0	C:1109,T:0	-:1108,CAG:0	G:1109,A:0	A:1109,G:0	C:1109,T:0	G:1112,A:0	T:1111,C:0	T:1103,C:0	-:1104,C:0	-:1104,T:0	T:868,-:151	T:1104,C:0	C:1102,T:0	C:254,T:833	G:361,A:55		G:422,A:0	C:435,T:299	C:739,T:0	T:739,C:0	A:739,T:0	A:739,G:0	T:739,C:0	C:68,T:663	A:740,G:0	C:60,T:671	G:740,A:0	C:740,T:0	G:740,T:0	T:740,A:0	C:740,T:0	T:740,A:0	G:740,A:0	A:740,G:0	GGGACGTG:740,-:0	G:740,A:0	C:740,T:0	C:741,T:0	A:740,C:0	T:740,G:0	T:740,C:0	G:740,A:0	G:740,A:0
SAGC099	A068	G:41,A:323	G:31,A:336	G:371,T:0	A:371,C:0	T:726,-:0	C:736,T:0	-:736,CAG:0	G:736,A:0	A:736,G:0	C:734,T:0	G:737,A:0	T:738,C:0	T:729,C:0	-:730,C:0	-:730,T:0	T:580,-:86	T:730,C:0	C:731,T:0	C:185,T:537	G:371,A:0		G:370,A:0	C:291,T:105	C:400,T:0	T:400,C:0	A:400,T:0	A:400,G:0	T:400,C:0	C:92,T:300	A:400,G:0	C:99,T:297	G:400,A:0	C:400,T:0	G:400,T:0	T:400,A:0	C:400,T:0	T:400,A:0	G:400,A:0	A:400,G:0	GGGACGTG:400,-:0	G:400,A:0	C:400,T:0	C:401,T:0	A:401,C:0	T:401,G:0	T:401,C:0	G:401,A:0	G:401,A:0
SAGC100	A069	G:833,A:173	G:817,A:191	G:1020,T:0	A:1020,C:0	T:1439,-:0	C:1467,T:0	-:1467,CAG:0	G:1467,A:0	A:1466,G:0	C:1467,T:0	G:1469,A:0	T:1472,C:0	T:1465,C:0	-:1465,C:0	-:1465,T:0	T:1176,-:183	T:1465,C:0	C:1463,T:0	C:1087,T:357	G:1018,A:0		G:1018,A:0	C:1201,T:0	C:1201,T:0	T:1201,C:0	A:1201,T:0	A:1202,G:0	T:1203,C:0	C:858,T:334	A:1203,G:0	C:852,T:332	G:1203,A:0	C:1204,T:0	G:1205,T:0	T:1205,A:0	C:1205,T:0	T:1205,A:0	G:1205,A:0	A:1205,G:0	GGGACGTG:1205,-:0	G:1205,A:0	C:1205,T:0	C:1207,T:0	A:1207,C:0	T:1205,G:0	T:1205,C:0	G:1205,A:0	G:1205,A:0
SAGC109	A075	G:24,A:251	G:12,A:264	G:277,T:0	A:277,C:0	T:816,-:0	C:835,T:0	-:835,CAG:0	G:835,A:0	A:835,G:0	C:835,T:0	G:835,A:0	T:836,C:0	T:833,C:0	-:833,C:0	-:833,T:0	T:642,-:114	T:833,C:0	C:833,T:0	C:182,T:641	G:221,A:55		G:277,A:0	C:475,T:53	C:533,T:0	T:533,C:0	A:532,T:0	A:533,G:0	T:533,C:0	C:41,T:485	A:532,G:0	C:45,T:482	G:532,A:0	C:532,T:0	G:532,T:0	T:532,A:0	C:532,T:0	T:532,A:0	G:532,A:0	A:532,G:0	GGGACGTG:532,-:0	G:532,A:0	C:532,T:0	C:535,T:0	A:535,C:0	T:534,G:0	T:534,C:0	G:534,A:0	G:534,A:0
SAGC110	A076	G:538,A:330	G:536,A:337	G:885,T:0	A:885,C:0	T:838,-:0	C:851,T:0	-:851,CAG:0	G:851,A:0	A:850,G:0	C:850,T:0	G:852,A:0	T:854,C:0	T:847,C:0	-:847,C:0	-:847,T:0	T:711,-:84	T:847,C:0	C:848,T:0	C:718,T:123	G:885,A:0		G:885,A:0	C:753,T:0	C:753,T:0	T:753,C:0	A:753,T:0	A:753,G:0	T:753,C:0	C:597,T:143	A:753,G:0	C:591,T:149	G:753,A:0	C:753,T:0	G:753,T:0	T:753,A:0	C:753,T:0	T:753,A:0	G:753,A:0	A:753,G:0	GGGACGTG:753,-:0	G:753,A:0	C:753,T:0	C:755,T:0	A:753,C:0	T:753,G:0	T:753,C:0	G:753,A:0	G:753,A:0
SAGC112	A078	G:436,A:119	G:429,A:130	G:568,T:0	A:568,C:0	T:1240,-:0	C:1264,T:0	-:1263,CAG:0	G:1264,A:0	A:1264,G:0	C:1264,T:0	G:1265,A:0	T:1266,C:0	T:1261,C:0	-:1261,C:0	-:1261,T:0	T:1007,-:171	T:1261,C:0	C:1262,T:0	C:776,T:472	G:567,A:0		G:566,A:0	C:726,T:143	C:880,T:0	T:880,C:0	A:880,T:0	A:880,G:0	T:880,C:0	C:485,T:382	A:879,G:0	C:493,T:374	G:879,A:0	C:879,T:0	G:879,T:0	T:879,A:0	C:879,T:0	T:879,A:0	G:879,A:0	A:879,G:0	GGGACGTG:879,-:0	G:879,A:0	C:879,T:0	C:881,T:0	A:881,C:0	T:881,G:0	T:881,C:0	G:881,A:0	G:881,A:0
SAGC129	A083	G:72,A:151	G:64,A:155	G:239,T:0	A:239,C:0	T:404,-:0	C:410,T:0	-:409,CAG:0	G:410,A:0	A:408,G:0	C:407,T:0	G:415,A:0	T:423,C:0	T:399,C:0	-:399,C:0	-:399,T:0	T:291,-:53	T:399,C:0	C:402,T:0	C:140,T:199	G:196,A:33		G:236,A:0	C:66,T:19	C:99,T:0	T:99,C:0	A:99,T:0	A:98,G:0	T:98,C:0	C:22,T:43	A:98,G:0	C:25,T:53	G:91,A:0	C:91,T:0	G:53,T:6	T:46,A:7	C:91,T:0	T:91,A:0	G:89,A:0	A:89,G:0	GGGACGTG:80,-:0	G:80,A:0	C:81,T:0	C:109,T:0	A:108,C:0	T:107,G:0	T:108,C:0	G:108,A:0	G:108,A:0
SAGC132	A084	G:10,A:372	G:6,A:374	G:387,T:0	A:387,C:0	T:178,-:0	C:162,T:23	-:188,CAG:0	G:188,A:0	A:188,G:0	C:188,T:0	G:189,A:0	T:190,C:0	T:186,C:0	-:186,C:0	-:186,T:0	T:140,-:31	T:186,C:0	C:185,T:0	C:36,T:145	G:312,A:74		G:386,A:0	C:140,T:57	C:200,T:0	T:200,C:0	A:200,T:0	A:200,G:0	T:200,C:0	C:28,T:166	A:200,G:0	C:27,T:168	G:200,A:0	C:201,T:0	G:201,T:0	T:201,A:0	C:201,T:0	T:201,A:0	G:201,A:0	A:201,G:0	GGGACGTG:201,-:0	G:201,A:0	C:201,T:0	C:203,T:0	A:202,C:0	T:202,G:0	T:202,C:0	G:202,A:0	G:202,A:0
SAGC138	A086	G:16,A:154	G:16,A:157	G:175,T:0	A:175,C:0	T:209,-:0	C:174,T:36	-:212,CAG:0	G:212,A:0	A:211,G:0	C:211,T:0	G:212,A:0	T:212,C:0	T:210,C:0	-:210,C:0	-:210,T:0	T:168,-:25	T:210,C:0	C:210,T:0	C:23,T:179	G:139,A:36		G:175,A:0	C:58,T:46	C:104,T:0	T:104,C:0	A:104,T:0	A:104,G:0	T:104,C:0	C:11,T:86	A:104,G:0	C:12,T:91	G:104,A:0	C:104,T:0	G:104,T:0	T:104,A:0	C:104,T:0	T:104,A:0	G:104,A:0	A:104,G:0	GGGACGTG:104,-:0	G:104,A:0	C:104,T:0	C:105,T:0	A:105,C:0	T:104,G:0	T:104,C:0	G:104,A:0	G:104,A:0
SAGC147	A088	G:26,A:119	G:23,A:124	G:147,T:0	A:147,C:0	T:337,-:0	C:300,T:39	-:336,CAG:0	G:339,A:0	A:339,G:0	C:339,T:0	G:339,A:0	T:339,C:0	T:338,C:0	-:338,C:0	-:338,T:0	T:258,-:58	T:338,C:0	C:336,T:0	C:99,T:230	G:125,A:22		G:147,A:0	C:164,T:64	C:230,T:0	T:230,C:0	A:229,T:0	A:231,G:0	T:230,C:0	C:49,T:178	A:230,G:0	C:50,T:177	G:231,A:0	C:231,T:0	G:231,T:0	T:231,A:0	C:231,T:0	T:231,A:0	G:231,A:0	A:231,G:0	GGGACGTG:231,-:0	G:231,A:0	C:231,T:0	C:234,T:0	A:233,C:0	T:233,G:0	T:233,C:0	G:233,A:0	G:233,A:0
SAGC151	A090	G:60,A:121	G:58,A:123	G:182,T:0	A:182,C:0	T:591,-:0	C:598,T:0	-:598,CAG:0	G:598,A:0	A:598,G:0	C:598,T:0	G:600,A:0	T:600,C:0	T:598,C:0	-:599,C:0	-:598,T:0	T:472,-:81	T:598,C:0	C:597,T:0	C:344,T:245	G:150,A:31		G:182,A:0	C:533,T:123	C:666,T:0	T:666,C:0	A:666,T:0	A:666,G:0	T:665,C:0	C:231,T:424	A:665,G:0	C:224,T:430	G:665,A:0	C:665,T:0	G:665,T:0	T:665,A:0	C:665,T:0	T:665,A:0	G:665,A:0	A:665,G:0	GGGACGTG:666,-:0	G:666,A:0	C:666,T:0	C:669,T:0	A:668,C:0	T:668,G:0	T:668,C:0	G:668,A:0	G:668,A:0
SAGC153	A091	G:129,A:926	G:98,A:965	G:1076,T:0	A:1076,C:0	T:1571,-:0	C:1603,T:0	-:1603,CAG:0	G:1603,A:0	A:1603,G:0	C:1603,T:0	G:1604,A:0	T:1609,C:0	T:1596,C:0	-:1596,C:0	-:1596,T:0	T:1251,-:239	T:1596,C:0	C:1600,T:0	C:407,T:1165	G:958,A:113		G:1074,A:0	C:916,T:348	C:1278,T:0	T:1278,C:0	A:1278,T:0	A:1278,G:0	T:1278,C:0	C:106,T:1151	A:1278,G:0	C:138,T:1121	G:1278,A:0	C:1278,T:0	G:1278,T:0	T:1278,A:0	C:1278,T:0	T:1278,A:0	G:1278,A:0	A:1278,G:0	GGGACGTG:1278,-:0	G:1278,A:0	C:1277,T:0	C:1284,T:0	A:1281,C:0	T:1280,G:0	T:1280,C:0	G:1280,A:0	G:1280,A:0
SAGC155	A092	G:181,A:774	G:157,A:794	G:964,T:0	A:964,C:0	T:1679,-:0	C:1708,T:0	-:1705,CAG:0	G:1708,A:0	A:1707,G:0	C:1705,T:0	G:1709,A:0	T:1709,C:0	T:1698,C:0	-:1699,C:0	-:1699,T:0	T:1311,-:247	T:1699,C:0	C:1699,T:0	C:411,T:1262	G:966,A:0		G:963,A:0	C:812,T:181	C:1000,T:0	T:1000,C:0	A:1000,T:0	A:1000,G:0	T:1000,C:0	C:184,T:799	A:1000,G:0	C:202,T:787	G:1000,A:0	C:1000,T:0	G:1000,T:0	T:1000,A:0	C:1000,T:0	T:1000,A:0	G:1000,A:0	A:1000,G:0	GGGACGTG:1000,-:0	G:1000,A:0	C:1001,T:0	C:1004,T:0	A:1004,C:0	T:1004,G:0	T:1004,C:0	G:1004,A:0	G:1004,A:0
SAGC156	A093	G:104,A:1226	G:57,A:1286	G:1360,T:0	A:1360,C:0	T:1084,-:0	C:1108,T:0	-:1108,CAG:0	G:1108,A:0	A:1108,G:0	C:1108,T:0	G:1111,A:0	T:1112,C:0	T:1106,C:0	-:1106,C:0	-:1106,T:0	T:866,-:139	T:1106,C:0	C:1105,T:0	C:238,T:851	G:1175,A:183		G:1359,A:0	C:653,T:235	C:894,T:0	T:894,C:0	A:894,T:0	A:893,G:0	T:893,C:0	C:111,T:767	A:893,G:0	C:91,T:791	G:892,A:0	C:893,T:0	G:893,T:0	T:893,A:0	C:893,T:0	T:893,A:0	G:893,A:0	A:893,G:0	GGGACGTG:893,-:0	G:893,A:0	C:893,T:0	C:899,T:0	A:898,C:0	T:896,G:0	T:896,C:0	G:896,A:0	G:896,A:0
SAGC157	A094	G:14,A:84	G:7,A:93	G:105,T:0	A:105,C:0	T:423,-:0	C:379,T:50	-:429,CAG:0	G:429,A:0	A:429,G:0	C:429,T:0	G:430,A:0	T:430,C:0	T:428,C:0	-:428,C:0	-:428,T:0	T:343,-:66	T:428,C:0	C:429,T:0	C:60,T:357	G:105,A:0		G:103,A:0	C:327,T:111	C:443,T:0	T:443,C:0	A:443,T:0	A:443,G:0	T:443,C:0	C:17,T:415	A:443,G:0	C:10,T:426	G:442,A:0	C:442,T:0	G:442,T:0	T:442,A:0	C:442,T:0	T:442,A:0	G:442,A:0	A:442,G:0	GGGACGTG:442,-:0	G:442,A:0	C:442,T:0	C:446,T:0	A:444,C:0	T:444,G:0	T:444,C:0	G:444,A:0	G:444,A:0
SAGC158	A095	G:757,A:244	G:755,A:253	G:1015,T:0	A:1015,C:0	T:1721,-:0	C:1758,T:0	-:1758,CAG:0	G:1758,A:0	A:1758,G:0	C:1758,T:0	G:1761,A:0	T:1764,C:0	T:1751,C:0	-:1753,C:0	-:1751,T:0	T:1402,-:236	T:1751,C:0	C:1751,T:0	C:1126,T:606	G:1015,A:0		G:1015,A:0	C:1270,T:0	C:1270,T:0	T:1271,C:0	A:1271,T:0	A:1271,G:0	T:1270,C:0	C:824,T:426	A:1270,G:0	C:827,T:422	G:1268,A:0	C:1268,T:0	G:1268,T:0	T:1268,A:0	C:1268,T:0	T:1268,A:0	G:1268,A:0	A:1267,G:0	GGGACGTG:1267,-:0	G:1267,A:0	C:1267,T:0	C:1274,T:0	A:1272,C:0	T:1272,G:0	T:1272,C:0	G:1272,A:0	G:1272,A:0
SAGC166	A098	G:49,A:411	G:34,A:428	G:469,T:0	A:469,C:0	T:654,-:0	C:665,T:0	-:665,CAG:0	G:665,A:0	A:665,G:0	C:665,T:0	G:667,A:0	T:668,C:0	T:663,C:0	-:663,C:0	-:664,T:0	T:519,-:92	T:664,C:0	C:665,T:0	C:235,T:415	G:411,A:58		G:468,A:0	C:522,T:121	C:650,T:0	T:650,C:0	A:650,T:0	A:650,G:0	T:649,C:0	C:74,T:562	A:650,G:0	C:74,T:562	G:650,A:0	C:650,T:0	G:650,T:0	T:650,A:0	C:650,T:0	T:650,A:0	G:650,A:0	A:650,G:0	GGGACGTG:650,-:0	G:650,A:0	C:651,T:0	C:652,T:0	A:652,C:0	T:652,G:0	T:652,C:0	G:652,A:0	G:652,A:0
SAGC167	A099	G:39,A:227	G:33,A:232	G:269,T:0	A:269,C:0	T:973,-:0	C:985,T:0	-:985,CAG:0	G:985,A:0	A:985,G:0	C:985,T:0	G:985,A:0	T:986,C:0	T:980,C:0	-:978,C:0	-:979,T:0	T:776,-:128	T:979,C:0	C:980,T:0	C:174,T:785	G:234,A:34		G:269,A:0	C:858,T:201	C:1073,T:0	T:1073,C:0	A:1073,T:0	A:1073,G:0	T:1073,C:0	C:71,T:982	A:1073,G:0	C:48,T:1008	G:1074,A:0	C:1074,T:0	G:1075,T:0	T:1075,A:0	C:1075,T:0	T:1075,A:0	G:1075,A:0	A:1075,G:0	GGGACGTG:1075,-:0	G:1075,A:0	C:1074,T:0	C:1079,T:0	A:1077,C:0	T:1077,G:0	T:1077,C:0	G:1077,A:0	G:1077,A:0
SAGC168	A100	G:417,A:450	G:401,A:471	G:888,T:0	A:888,C:0	T:1078,-:0	C:1103,T:0	-:1103,CAG:0	G:1103,A:0	A:1103,G:0	C:1103,T:0	G:1106,A:0	T:1108,C:0	T:1100,C:0	-:1100,C:0	-:1100,T:0	T:882,-:146	T:1100,C:0	C:1101,T:0	C:519,T:562	G:888,A:0		G:886,A:0	C:1382,T:0	C:1385,T:0	T:1385,C:0	A:1385,T:0	A:1383,G:0	T:1383,C:0	C:321,T:1029	A:1383,G:0	C:318,T:1039	G:1382,A:0	C:1382,T:0	G:1382,T:0	T:1382,A:0	C:1381,T:0	T:1382,A:0	G:1383,A:0	A:1383,G:0	GGGACGTG:1383,-:0	G:1383,A:0	C:1383,T:0	C:1388,T:0	A:1388,C:0	T:1386,G:0	T:1386,C:0	G:1386,A:0	G:1386,A:0
SAGC169	A101	G:248,A:298	G:221,A:325	G:548,T:0	A:548,C:0	T:1244,-:0	C:1262,T:0	-:1258,CAG:0	G:1262,A:0	A:1262,G:0	C:1262,T:0	G:1263,A:0	T:1263,C:0	T:1259,C:0	-:1259,C:0	-:1260,T:0	T:1010,-:164	T:1260,C:0	C:1258,T:0	C:388,T:850	G:548,A:0		G:548,A:0	C:1052,T:0	C:1052,T:0	T:1052,C:0	A:1052,T:0	A:1052,G:0	T:1052,C:0	C:224,T:815	A:1050,G:0	C:219,T:819	G:1051,A:0	C:1051,T:0	G:1052,T:0	T:1052,A:0	C:1053,T:0	T:1053,A:0	G:1054,A:0	A:1054,G:0	GGGACGTG:1054,-:0	G:1054,A:0	C:1054,T:0	C:1060,T:0	A:1059,C:0	T:1057,G:0	T:1057,C:0	G:1057,A:0	G:1057,A:0
SAGC170	A102	G:50,A:24	G:49,A:24	G:76,T:0	A:76,C:0	T:338,-:0	C:342,T:0	-:342,CAG:0	G:342,A:0	A:342,G:0	C:342,T:0	G:343,A:0	T:343,C:0	T:338,C:0	-:338,C:0	-:338,T:0	T:264,-:47	T:338,C:0	C:338,T:0	C:108,T:221	G:76,A:0		G:76,A:0	C:286,T:38	C:328,T:0	T:328,C:0	A:328,T:0	A:328,G:0	T:328,C:0	C:91,T:228	A:328,G:0	C:90,T:232	G:327,A:0	C:327,T:0	G:327,T:0	T:327,A:0	C:327,T:0	T:327,A:0	G:327,A:0	A:327,G:0	GGGACGTG:327,-:0	G:327,A:0	C:327,T:0	C:329,T:0	A:328,C:0	T:328,G:0	T:328,C:0	G:328,A:0	G:328,A:0
SAGC173	A103	G:48,A:22	G:49,A:21	G:70,T:0	A:70,C:0	T:197,-:0	C:200,T:0	-:200,CAG:0	G:200,A:0	A:200,G:0	C:200,T:0	G:201,A:0	T:201,C:0	T:199,C:0	-:199,C:0	-:199,T:0	T:168,-:26	T:199,C:0	C:200,T:0	C:200,T:0	G:70,A:0		G:70,A:0	C:166,T:0	C:166,T:0	T:166,C:0	A:166,T:0	A:166,G:0	T:166,C:0	C:139,T:26	A:166,G:0	C:140,T:26	G:166,A:0	C:166,T:0	G:166,T:0	T:166,A:0	C:166,T:0	T:166,A:0	G:166,A:0	A:166,G:0	GGGACGTG:166,-:0	G:166,A:0	C:166,T:0	C:166,T:0	A:166,C:0	T:166,G:0	T:166,C:0	G:166,A:0	G:166,A:0
SAGC174	A104	G:77,A:1159	G:59,A:1180	G:1252,T:0	A:1252,C:0	T:950,-:0	C:960,T:0	-:958,CAG:0	G:960,A:0	A:960,G:0	C:960,T:0	G:960,A:0	T:960,C:0	T:957,C:0	-:957,C:0	-:957,T:0	T:764,-:132	T:957,C:0	C:956,T:0	C:216,T:719	G:1101,A:147		G:1252,A:0	C:1224,T:157	C:1386,T:0	T:1386,C:0	A:1386,T:0	A:1386,G:0	T:1386,C:0	C:93,T:1275	A:1386,G:0	C:98,T:1270	G:1385,A:0	C:1385,T:0	G:1385,T:0	T:1385,A:0	C:1385,T:0	T:1386,A:0	G:1386,A:0	A:1386,G:0	GGGACGTG:1385,-:0	G:1385,A:0	C:1385,T:0	C:1388,T:0	A:1388,C:0	T:1388,G:0	T:1388,C:0	G:1388,A:0	G:1388,A:0
SAGC187	A107	G:75,A:209	G:66,A:217	G:289,T:0	A:289,C:0	T:1404,-:0	C:1436,T:0	-:1436,CAG:0	G:1436,A:0	A:1436,G:0	C:1436,T:0	G:1439,A:0	T:1439,C:0	T:1432,C:0	-:1432,C:0	-:1432,T:0	T:1129,-:212	T:1432,C:0	C:1430,T:0	C:527,T:882	G:289,A:0		G:288,A:0	C:917,T:218	C:1141,T:0	T:1141,C:0	A:1141,T:0	A:1140,G:0	T:1140,C:0	C:120,T:1007	A:1140,G:0	C:126,T:995	G:1140,A:0	C:1140,T:0	G:1140,T:0	T:1140,A:0	C:1140,T:0	T:1140,A:0	G:1140,A:0	A:1140,G:0	GGGACGTG:1140,-:0	G:1140,A:0	C:1140,T:0	C:1145,T:0	A:1145,C:0	T:1144,G:0	T:1144,C:0	G:1144,A:0	G:1144,A:0
SAGC188	A108	G:43,A:524	G:30,A:540	G:582,T:0	A:582,C:0	T:878,-:0	C:888,T:0	-:888,CAG:0	G:888,A:0	A:888,G:0	C:888,T:0	G:889,A:0	T:891,C:0	T:885,C:0	-:884,C:0	-:884,T:0	T:699,-:134	T:884,C:0	C:883,T:0	C:181,T:687	G:510,A:66		G:580,A:0	C:818,T:305	C:1132,T:0	T:1132,C:0	A:1132,T:0	A:1132,G:0	T:1132,C:0	C:78,T:1037	A:1132,G:0	C:73,T:1043	G:1133,A:0	C:1133,T:0	G:1133,T:0	T:1133,A:0	C:1133,T:0	T:1133,A:0	G:1133,A:0	A:1133,G:0	GGGACGTG:1133,-:0	G:1133,A:0	C:1134,T:0	C:1138,T:0	A:1137,C:0	T:1137,G:0	T:1137,C:0	G:1137,A:0	G:1137,A:0
SAGC191	A110	G:49,A:645	G:39,A:660	G:707,T:0	A:707,C:0	T:1007,-:0	C:836,T:176	-:1022,CAG:0	G:1022,A:0	A:1021,G:0	C:1020,T:0	G:1026,A:0	T:1026,C:0	T:1016,C:0	-:1016,C:0	-:1016,T:0	T:817,-:128	T:1016,C:0	C:1013,T:0	C:129,T:872	G:581,A:124		G:704,A:0	C:1016,T:238	C:1267,T:0	T:1267,C:0	A:1266,T:0	A:1266,G:0	T:1266,C:0	C:100,T:1134	A:1266,G:0	C:96,T:1149	G:1266,A:0	C:1266,T:0	G:1266,T:0	T:1266,A:0	C:1266,T:0	T:1266,A:0	G:1266,A:0	A:1266,G:0	GGGACGTG:1266,-:0	G:1266,A:0	C:1267,T:0	C:1276,T:0	A:1274,C:0	T:1271,G:0	T:1271,C:0	G:1271,A:0	G:1271,A:0
SAGC192	A111	G:271,A:782	G:219,A:843	G:1074,T:0	A:1074,C:0	T:1484,-:0	C:1510,T:0	-:1510,CAG:0	G:1510,A:0	A:1510,G:0	C:1510,T:0	G:1512,A:0	T:1513,C:0	T:1509,C:0	-:1509,C:0	-:1509,T:0	T:1187,-:211	T:1509,C:0	C:1506,T:0	C:557,T:925	G:1072,A:0		G:1071,A:0	C:1491,T:172	C:1673,T:0	T:1673,C:0	A:1673,T:0	A:1673,G:0	T:1673,C:0	C:191,T:1462	A:1673,G:0	C:190,T:1457	G:1673,A:0	C:1674,T:0	G:1674,T:0	T:1674,A:0	C:1674,T:0	T:1674,A:0	G:1674,A:0	A:1674,G:0	GGGACGTG:1674,-:0	G:1674,A:0	C:1674,T:0	C:1679,T:0	A:1678,C:0	T:1677,G:0	T:1677,C:0	G:1677,A:0	G:1677,A:0
SAGC195	A113	G:88,A:215	G:71,A:233	G:308,T:0	A:308,C:0	T:1635,-:0	C:1464,T:202	-:1672,CAG:0	G:1672,A:0	A:1672,G:0	C:1672,T:0	G:1674,A:0	T:1675,C:0	T:1663,C:0	-:1663,C:0	-:1663,T:0	T:1303,-:235	T:1663,C:0	C:1665,T:0	C:271,T:1365	G:308,A:0	A:0,C:5	G:307,A:0	C:1198,T:246	C:1461,T:0	T:1461,C:0	A:1460,T:0	A:1460,G:0	T:1460,C:0	C:140,T:1296	A:1461,G:0	C:139,T:1307	G:1461,A:0	C:1461,T:0	G:1461,T:0	T:1461,A:0	C:1461,T:0	T:1460,A:0	G:1460,A:0	A:1461,G:0	GGGACGTG:1461,-:0	G:1462,A:0	C:1462,T:0	C:1472,T:0	A:1469,C:0	T:1468,G:0	T:1468,C:0	G:1468,A:0	G:1468,A:0
SAGC206	A115	G:86,A:99	G:82,A:107	G:192,T:0	A:192,C:0	T:397,-:0	C:408,T:0	-:407,CAG:0	G:408,A:0	A:408,G:0	C:408,T:0	G:408,A:0	T:408,C:0	T:406,C:0	-:406,C:0	-:406,T:0	T:317,-:52	T:406,C:0	C:405,T:0	C:132,T:269	G:192,A:0		G:192,A:0	C:395,T:130	C:534,T:0	T:534,C:0	A:534,T:0	A:534,G:0	T:534,C:0	C:168,T:360	A:534,G:0	C:170,T:358	G:534,A:0	C:534,T:0	G:535,T:0	T:535,A:0	C:535,T:0	T:535,A:0	G:535,A:0	A:535,G:0	GGGACGTG:534,-:0	G:534,A:0	C:534,T:0	C:535,T:0	A:535,C:0	T:535,G:0	T:535,C:0	G:535,A:0	G:534,A:0
SAGC207	A116	G:689,A:312	G:660,A:343	G:1025,T:0	A:1025,C:0	T:1394,-:0	C:1407,T:0	-:1405,CAG:0	G:1407,A:0	A:1407,G:0	C:1407,T:0	G:1408,A:0	T:1410,C:0	T:1401,C:0	-:1402,C:0	-:1403,T:0	T:1150,-:163	T:1403,C:0	C:1402,T:0	C:862,T:524	G:1024,A:0		G:1023,A:0	C:1168,T:198	C:1378,T:0	T:1378,C:0	A:1378,T:0	A:1378,G:0	T:1378,C:0	C:544,T:807	A:1378,G:0	C:557,T:799	G:1379,A:0	C:1379,T:0	G:1379,T:0	T:1379,A:0	C:1379,T:0	T:1379,A:0	G:1378,A:0	A:1378,G:0	GGGACGTG:1378,-:0	G:1378,A:0	C:1378,T:0	C:1386,T:0	A:1382,C:0	T:1382,G:0	T:1382,C:0	G:1382,A:0	G:1382,A:0
SAGC209	A118	G:231,A:79	G:224,A:86	G:314,T:0	A:314,C:0	T:722,-:0	C:737,T:0	-:736,CAG:0	G:737,A:0	A:737,G:0	C:737,T:0	G:737,A:0	T:738,C:0	T:734,C:0	-:733,C:0	-:735,T:0	T:593,-:89	T:735,C:0	C:733,T:0	C:429,T:297	G:313,A:0		G:313,A:0	C:714,T:0	C:714,T:0	T:714,C:0	A:714,T:0	A:714,G:0	T:714,C:0	C:349,T:355	A:714,G:0	C:341,T:363	G:714,A:0	C:714,T:0	G:714,T:0	T:714,A:0	C:714,T:0	T:714,A:0	G:714,A:0	A:714,G:0	GGGACGTG:714,-:0	G:714,A:0	C:714,T:0	C:719,T:0	A:717,C:0	T:716,G:0	T:716,C:0	G:716,A:0	G:716,A:0
SAGC212	A119	G:7,A:116	G:4,A:120	G:125,T:0	A:125,C:0	T:387,-:0	C:308,T:83	-:396,CAG:0	G:396,A:0	A:396,G:0	C:396,T:0	G:397,A:0	T:398,C:0	T:395,C:0	-:395,C:0	-:395,T:0	T:309,-:52	T:395,C:0	C:395,T:0	C:43,T:345	G:85,A:37		G:124,A:0	C:169,T:58	C:229,T:0	T:229,C:0	A:228,T:0	A:229,G:0	T:229,C:0	C:15,T:212	A:229,G:0	C:14,T:211	G:229,A:0	C:229,T:0	G:229,T:0	T:229,A:0	C:229,T:0	T:229,A:0	G:229,A:0	A:229,G:0	GGGACGTG:229,-:0	G:229,A:0	C:229,T:0	C:229,T:0	A:229,C:0	T:229,G:0	T:229,C:0	G:229,A:0	G:229,A:0
SAGC214	A121	G:386,A:232	G:366,A:254	G:628,T:0	A:628,C:0	T:1387,-:0	C:1407,T:0	-:1407,CAG:0	G:1407,A:0	A:1407,G:0	C:1407,T:0	G:1409,A:0	T:1409,C:0	T:1403,C:0	-:1403,C:0	-:1402,T:0	T:1146,-:175	T:1402,C:0	C:1402,T:0	C:666,T:728	G:627,A:0		G:627,A:0	C:1416,T:179	C:1611,T:0	T:1611,C:0	A:1611,T:0	A:1611,G:0	T:1611,C:0	C:410,T:1180	A:1611,G:0	C:406,T:1192	G:1613,A:0	C:1613,T:0	G:1613,T:0	T:1613,A:0	C:1613,T:0	T:1613,A:0	G:1613,A:0	A:1613,G:0	GGGACGTG:1613,-:0	G:1613,A:0	C:1613,T:0	C:1614,T:0	A:1613,C:0	T:1613,G:0	T:1613,C:0	G:1613,A:0	G:1613,A:0
SAGC215	A122	G:346,A:74	G:333,A:89	G:425,T:0	A:425,C:0	T:785,-:0	C:798,T:0	-:798,CAG:0	G:798,A:0	A:798,G:0	C:798,T:0	G:800,A:0	T:800,C:0	T:796,C:0	-:795,C:0	-:795,T:0	T:628,-:118	T:795,C:0	C:795,T:0	C:466,T:318	G:425,A:0		G:424,A:0	C:517,T:0	C:517,T:0	T:517,C:0	A:517,T:0	A:517,G:0	T:517,C:0	C:333,T:181	A:517,G:0	C:325,T:183	G:518,A:0	C:518,T:0	G:518,T:0	T:518,A:0	C:518,T:0	T:518,A:0	G:518,A:0	A:518,G:0	GGGACGTG:518,-:0	G:518,A:0	C:519,T:0	C:520,T:0	A:520,C:0	T:520,G:0	T:520,C:0	G:520,A:0	G:520,A:0
SAGC217	A124	G:112,A:649	G:93,A:676	G:782,T:0	A:782,C:0	T:1469,-:0	C:1491,T:0	-:1491,CAG:0	G:1491,A:0	A:1491,G:0	C:1491,T:0	G:1495,A:0	T:1496,C:0	T:1489,C:0	-:1489,C:0	-:1489,T:0	T:1152,-:194	T:1489,C:0	C:1490,T:0	C:506,T:966	G:781,A:0		G:780,A:0	C:784,T:500	C:1300,T:0	T:1299,C:0	A:1299,T:0	A:1299,G:0	T:1299,C:0	C:128,T:1147	A:1298,G:0	C:149,T:1133	G:1299,A:0	C:1299,T:0	G:1299,T:0	T:1299,A:0	C:1297,T:0	T:1298,A:0	G:1298,A:0	A:1298,G:0	GGGACGTG:1297,-:0	G:1298,A:0	C:1298,T:0	C:1304,T:0	A:1304,C:0	T:1302,G:0	T:1302,C:0	G:1302,A:0	G:1302,A:0
SAGC223	A130	G:22,A:126	G:19,A:126	G:165,T:0	A:165,C:0	T:245,-:0	C:244,T:0	-:244,CAG:0	G:244,A:0	A:243,G:0	C:243,T:0	G:249,A:0	T:251,C:0	T:240,C:0	-:240,C:0	-:241,T:0	T:175,-:30	T:241,C:0	C:244,T:0	C:64,T:153	G:143,A:18		G:161,A:0	C:179,T:0	C:179,T:0	T:179,C:0	A:179,T:0	A:179,G:0	T:179,C:0	C:13,T:84	A:179,G:0	C:21,T:122	G:39,A:11	C:170,T:0	G:71,T:11	T:68,A:15	C:171,T:0	T:171,A:0	G:166,A:0	A:166,G:0	GGGACGTG:138,-:0	G:138,A:0	C:138,T:0	C:194,T:0	A:194,C:0	T:194,G:0	T:194,C:0	G:194,A:0	G:194,A:0
SAGC228	A134	G:68,A:342	G:55,A:357	G:416,T:0	A:415,C:0	T:720,-:0	C:733,T:0	-:733,CAG:0	G:733,A:0	A:733,G:0	C:733,T:0	G:734,A:0	T:737,C:0	T:730,C:0	-:730,C:0	-:729,T:0	T:555,-:115	T:729,C:0	C:731,T:0	C:277,T:434	G:415,A:0		G:414,A:0	C:366,T:68	C:440,T:0	T:440,C:0	A:440,T:0	A:440,G:0	T:440,C:0	C:84,T:349	A:440,G:0	C:87,T:343	G:440,A:0	C:440,T:0	G:441,T:0	T:441,A:0	C:441,T:0	T:441,A:0	G:441,A:0	A:441,G:0	GGGACGTG:441,-:0	G:441,A:0	C:441,T:0	C:442,T:0	A:442,C:0	T:442,G:0	T:442,C:0	G:442,A:0	G:442,A:0
SAGC236	A135	G:748,A:0	G:748,A:0	G:752,T:0	A:752,C:0	T:1149,-:0	C:1159,T:0	-:1159,CAG:0	G:1159,A:0	A:1159,G:0	C:1159,T:0	G:1162,A:0	T:1166,C:0	T:1155,C:0	-:1155,C:0	-:1155,T:0	T:928,-:144	T:1155,C:0	C:1153,T:0	C:926,T:210	G:753,A:0		G:751,A:0	C:919,T:0	C:919,T:0	T:919,C:0	A:917,T:0	A:919,G:0	T:919,C:0	C:757,T:154	A:919,G:0	C:752,T:154	G:919,A:0	C:919,T:0	G:919,T:0	T:919,A:0	C:919,T:0	T:919,A:0	G:919,A:0	A:919,G:0	GGGACGTG:919,-:0	G:919,A:0	C:919,T:0	C:920,T:0	A:919,C:0	T:919,G:0	T:919,C:0	G:919,A:0	G:919,A:0
SAGC274	A136	G:84,A:287	G:71,A:305	G:381,T:0	A:381,C:0	T:813,-:0	C:824,T:0	-:823,CAG:0	G:824,A:0	A:824,G:0	C:824,T:0	G:825,A:0	T:827,C:0	T:823,C:0	-:823,C:0	-:823,T:0	T:644,-:103	T:823,C:0	C:823,T:0	C:223,T:585	G:337,A:43		G:382,A:0	C:490,T:120	C:617,T:0	T:617,C:0	A:617,T:0	A:617,G:0	T:617,C:0	C:103,T:504	A:618,G:0	C:104,T:504	G:618,A:0	C:618,T:0	G:618,T:0	T:618,A:0	C:618,T:0	T:618,A:0	G:618,A:0	A:618,G:0	GGGACGTG:618,-:0	G:618,A:0	C:618,T:0	C:620,T:0	A:618,C:0	T:618,G:0	T:618,C:0	G:618,A:0	G:618,A:0
SAGC276	A137	G:76,A:297	G:73,A:298	G:377,T:0	A:377,C:0	T:987,-:0	C:1008,T:0	-:1007,CAG:0	G:1008,A:0	A:1008,G:0	C:1008,T:0	G:1009,A:0	T:1010,C:0	T:1008,C:0	-:1008,C:0	-:1008,T:0	T:797,-:137	T:1008,C:0	C:1008,T:0	C:281,T:713	G:329,A:47		G:377,A:0	C:723,T:220	C:949,T:0	T:949,C:0	A:948,T:0	A:949,G:0	T:949,C:0	C:121,T:814	A:949,G:0	C:119,T:822	G:949,A:0	C:950,T:0	G:950,T:0	T:950,A:0	C:949,T:0	T:950,A:0	G:950,A:0	A:950,G:0	GGGACGTG:950,-:0	G:950,A:0	C:950,T:0	C:953,T:0	A:952,C:0	T:950,G:0	T:951,C:0	G:951,A:0	G:951,A:0
SAGC277	A138	G:86,A:325	G:70,A:339	G:414,T:0	A:414,C:0	T:837,-:0	C:848,T:0	-:847,CAG:0	G:849,A:0	A:849,G:0	C:849,T:0	G:851,A:0	T:851,C:0	T:845,C:0	-:845,C:0	-:846,T:0	T:637,-:140	T:846,C:0	C:845,T:0	C:248,T:586	G:364,A:50		G:414,A:0	C:638,T:366	C:1019,T:0	T:1019,C:0	A:1019,T:0	A:1019,G:0	T:1019,C:0	C:143,T:859	A:1017,G:0	C:141,T:862	G:1018,A:0	C:1019,T:0	G:1019,T:0	T:1019,A:0	C:1019,T:0	T:1019,A:0	G:1019,A:0	A:1019,G:0	GGGACGTG:1019,-:0	G:1019,A:0	C:1019,T:0	C:1026,T:0	A:1023,C:0	T:1023,G:0	T:1023,C:0	G:1023,A:0	G:1023,A:0
SAGC278	A139	G:42,A:41	G:44,A:41	G:85,T:0	A:85,C:0	T:265,-:0	C:277,T:0	-:276,CAG:0	G:277,A:0	A:276,G:0	C:274,T:0	G:277,A:0	T:277,C:0	T:275,C:0	-:276,C:0	-:276,T:0	T:216,-:36	T:276,C:0	C:277,T:0	C:132,T:139	G:85,A:0		G:85,A:0	C:236,T:59	C:296,T:0	T:296,C:0	A:296,T:0	A:296,G:0	T:296,C:0	C:103,T:190	A:296,G:0	C:104,T:190	G:296,A:0	C:296,T:0	G:296,T:0	T:296,A:0	C:296,T:0	T:296,A:0	G:296,A:0	A:296,G:0	GGGACGTG:296,-:0	G:296,A:0	C:296,T:0	C:298,T:0	A:297,C:0	T:297,G:0	T:297,C:0	G:297,A:0	G:297,A:0
SAGC291	A148	G:193,A:204	G:148,A:254	G:405,T:0	A:405,C:0	T:1376,-:0	C:1165,T:218	-:1392,CAG:0	G:1393,A:0	A:1393,G:0	C:1392,T:0	G:1397,A:0	T:1399,C:0	T:1387,C:0	-:1387,C:0	-:1385,T:0	T:1090,-:187	T:1385,C:0	C:1384,T:0	C:307,T:1062	G:405,A:0		G:405,A:0	C:1421,T:483	C:1926,T:0	T:1925,C:0	A:1925,T:0	A:1925,G:0	T:1924,C:0	C:132,T:1761	A:1923,G:0	C:128,T:1769	G:1925,A:0	C:1925,T:0	G:1925,T:0	T:1925,A:0	C:1925,T:0	T:1925,A:0	G:1925,A:0	A:1924,G:0	GGGACGTG:1924,-:0	G:1924,A:0	C:1924,T:0	C:1936,T:0	A:1933,C:0	T:1930,G:0	T:1930,C:0	G:1930,A:0	G:1930,A:0
SAGC293	A150	G:701,A:347	G:674,A:373	G:1067,T:0	A:1067,C:0	T:1283,-:0	C:1301,T:0	-:1300,CAG:0	G:1301,A:0	A:1301,G:0	C:1301,T:0	G:1303,A:0	T:1307,C:0	T:1293,C:0	-:1293,C:0	-:1294,T:0	T:1026,-:181	T:1294,C:0	C:1292,T:0	C:985,T:297	G:1068,A:0		G:1066,A:0	C:1358,T:0	C:1358,T:0	T:1358,C:0	A:1358,T:0	A:1357,G:0	T:1357,C:0	C:684,T:657	A:1356,G:0	C:672,T:665	G:1355,A:0	C:1355,T:0	G:1354,T:0	T:1354,A:0	C:1355,T:0	T:1354,A:0	G:1354,A:0	A:1354,G:0	GGGACGTG:1354,-:0	G:1354,A:0	C:1354,T:0	C:1361,T:0	A:1361,C:0	T:1360,G:0	T:1360,C:0	G:1360,A:0	G:1360,A:0
SAGC296	A152	G:288,A:257	G:240,A:309	G:552,T:0	A:552,C:0	T:2338,-:0	C:2373,T:0	-:2373,CAG:0	G:2373,A:0	A:2373,G:0	C:2373,T:0	G:2375,A:0	T:2377,C:0	T:2359,C:0	-:2358,C:0	-:2360,T:0	T:1850,-:323	T:2360,C:0	C:2346,T:0	C:624,T:1701	G:552,A:0		G:552,A:0	C:1821,T:448	C:2280,T:0	T:2280,C:0	A:2280,T:0	A:2280,G:0	T:2279,C:0	C:212,T:2034	A:2278,G:0	C:211,T:2039	G:2279,A:0	C:2279,T:0	G:2280,T:0	T:2280,A:0	C:2280,T:0	T:2281,A:0	G:2281,A:0	A:2281,G:0	GGGACGTG:2281,-:0	G:2281,A:0	C:2281,T:0	C:2288,T:0	A:2284,C:0	T:2284,G:0	T:2285,C:0	G:2285,A:0	G:2285,A:0
SAGC303	A158	G:103,A:369	G:78,A:396	G:483,T:0	A:483,C:0	T:1336,-:0	C:1192,T:159	-:1355,CAG:0	G:1356,A:0	A:1356,G:0	C:1356,T:0	G:1357,A:0	T:1358,C:0	T:1349,C:0	-:1349,C:0	-:1349,T:0	T:1033,-:216	T:1349,C:0	C:1349,T:0	C:309,T:1014	G:428,A:53		G:482,A:0	C:1151,T:507	C:1672,T:0	T:1671,C:0	A:1671,T:0	A:1671,G:0	T:1670,C:0	C:170,T:1477	A:1670,G:0	C:174,T:1482	G:1672,A:0	C:1673,T:0	G:1673,T:0	T:1673,A:0	C:1673,T:0	T:1673,A:0	G:1673,A:0	A:1673,G:0	GGGACGTG:1673,-:0	G:1673,A:0	C:1673,T:0	C:1676,T:0	A:1677,C:0	T:1676,G:0	T:1676,C:0	G:1676,A:0	G:1676,A:0
SAGC313	A162	G:212,A:42	G:214,A:43	G:260,T:0	A:260,C:0	T:545,-:0	C:553,T:0	-:553,CAG:0	G:553,A:0	A:553,G:0	C:553,T:0	G:553,A:0	T:555,C:0	T:549,C:0	-:549,C:0	-:548,T:0	T:456,-:68	T:548,C:0	C:552,T:0	C:466,T:74	G:260,A:0		G:260,A:0	C:572,T:0	C:572,T:0	T:572,C:0	A:572,T:0	A:572,G:0	T:572,C:0	C:429,T:139	A:572,G:0	C:427,T:143	G:572,A:0	C:572,T:0	G:572,T:0	T:572,A:0	C:572,T:0	T:572,A:0	G:572,A:0	A:572,G:0	GGGACGTG:572,-:0	G:572,A:0	C:572,T:0	C:575,T:0	A:574,C:0	T:574,G:0	T:574,C:0	G:574,A:0	G:574,A:0
SAGC315	A163	G:104,A:478	G:86,A:497	G:593,T:0	A:593,C:0	T:846,-:0	C:760,T:93	-:862,CAG:0	G:862,A:0	A:862,G:0	C:862,T:0	G:862,A:0	T:864,C:0	T:861,C:0	-:861,C:0	-:861,T:0	T:666,-:121	T:861,C:0	C:860,T:0	C:219,T:629	G:514,A:79		G:593,A:0	C:1081,T:438	C:1541,T:0	T:1540,C:0	A:1540,T:0	A:1540,G:0	T:1540,C:0	C:86,T:1432	A:1540,G:0	C:76,T:1439	G:1538,A:0	C:1538,T:0	G:1539,T:0	T:1539,A:0	C:1539,T:0	T:1538,A:0	G:1538,A:0	A:1538,G:0	GGGACGTG:1538,-:0	G:1538,A:0	C:1538,T:0	C:1552,T:0	A:1551,C:0	T:1547,G:0	T:1548,C:0	G:1548,A:0	G:1548,A:0
SAGC317	A165	G:58,A:297	G:51,A:304	G:358,T:0	A:358,C:0	T:808,-:0	C:739,T:88	-:827,CAG:0	G:829,A:0	A:829,G:0	C:829,T:0	G:830,A:0	T:830,C:0	T:828,C:0	-:828,C:0	-:828,T:0	T:657,-:110	T:828,C:0	C:829,T:0	C:148,T:666	G:358,A:0		G:357,A:0	C:588,T:177	C:770,T:0	T:770,C:0	A:770,T:0	A:770,G:0	T:770,C:0	C:47,T:713	A:770,G:0	C:47,T:713	G:768,A:0	C:768,T:0	G:769,T:0	T:769,A:0	C:769,T:0	T:769,A:0	G:769,A:0	A:769,G:0	GGGACGTG:769,-:0	G:769,A:0	C:770,T:0	C:775,T:0	A:774,C:0	T:774,G:0	T:774,C:0	G:774,A:0	G:774,A:0
SAGC321	A167	G:19,A:84	G:13,A:90	G:104,T:0	A:104,C:0	T:189,-:0	C:192,T:0	-:192,CAG:0	G:192,A:0	A:192,G:0	C:192,T:0	G:193,A:0	T:194,C:0	T:191,C:0	-:191,C:0	-:191,T:0	T:145,-:25	T:191,C:0	C:192,T:0	C:55,T:135	G:84,A:19		G:104,A:0	C:159,T:64	C:224,T:0	T:224,C:0	A:224,T:0	A:224,G:0	T:224,C:0	C:36,T:186	A:224,G:0	C:34,T:188	G:224,A:0	C:224,T:0	G:224,T:0	T:224,A:0	C:223,T:0	T:223,A:0	G:223,A:0	A:223,G:0	GGGACGTG:223,-:0	G:223,A:0	C:223,T:0	C:224,T:0	A:224,C:0	T:224,G:0	T:224,C:0	G:224,A:0	G:224,A:0
SAGC322	A168	G:318,A:460	G:248,A:537	G:794,T:0	A:794,C:0	T:1049,-:0	C:1068,T:0	-:1068,CAG:0	G:1068,A:0	A:1068,G:0	C:1067,T:0	G:1069,A:0	T:1069,C:0	T:1065,C:0	-:1064,C:0	-:1064,T:0	T:838,-:143	T:1064,C:0	C:1067,T:0	C:489,T:559	G:794,A:0		G:794,A:0	C:844,T:141	C:992,T:0	T:992,C:0	A:992,T:0	A:992,G:0	T:992,C:0	C:311,T:667	A:991,G:0	C:304,T:677	G:991,A:0	C:991,T:0	G:991,T:0	T:991,A:0	C:991,T:0	T:991,A:0	G:991,A:0	A:991,G:0	GGGACGTG:991,-:0	G:990,A:0	C:990,T:0	C:993,T:0	A:993,C:0	T:992,G:0	T:992,C:0	G:992,A:0	G:992,A:0
SAGC323	A169	G:51,A:666	G:30,A:690	G:732,T:0	A:732,C:0	T:798,-:0	C:676,T:131	-:811,CAG:0	G:813,A:0	A:813,G:0	C:813,T:0	G:814,A:0	T:814,C:0	T:807,C:0	-:807,C:0	-:808,T:0	T:665,-:84	T:808,C:0	C:805,T:0	C:152,T:642	G:561,A:167		G:729,A:0	C:660,T:282	C:951,T:0	T:951,C:0	A:951,T:0	A:951,G:0	T:950,C:0	C:45,T:887	A:950,G:0	C:15,T:920	G:950,A:0	C:950,T:0	G:951,T:0	T:951,A:0	C:951,T:0	T:950,A:0	G:950,A:0	A:950,G:0	GGGACGTG:950,-:0	G:950,A:0	C:950,T:0	C:956,T:0	A:953,C:0	T:953,G:0	T:953,C:0	G:953,A:0	G:953,A:0
SAGC324	A170	G:61,A:229	G:23,A:268	G:298,T:0	A:298,C:0	T:877,-:0	C:896,T:0	-:895,CAG:0	G:896,A:0	A:896,G:0	C:896,T:0	G:896,A:0	T:896,C:0	T:893,C:0	-:893,C:0	-:894,T:0	T:720,-:115	T:894,C:0	C:893,T:0	C:191,T:683	G:247,A:50		G:298,A:0	C:382,T:288	C:676,T:0	T:676,C:0	A:676,T:0	A:676,G:0	T:676,C:0	C:63,T:607	A:676,G:0	C:54,T:613	G:676,A:0	C:676,T:0	G:676,T:0	T:676,A:0	C:676,T:0	T:676,A:0	G:676,A:0	A:676,G:0	GGGACGTG:676,-:0	G:676,A:0	C:676,T:0	C:678,T:0	A:677,C:0	T:677,G:0	T:677,C:0	G:677,A:0	G:677,A:0
SAGC325	A171	G:31,A:126	G:18,A:137	G:162,T:0	A:162,C:0	T:416,-:0	C:370,T:56	-:431,CAG:0	G:431,A:0	A:431,G:0	C:431,T:0	G:431,A:0	T:435,C:0	T:428,C:0	-:428,C:0	-:429,T:0	T:341,-:51	T:429,C:0	C:430,T:0	C:67,T:355	G:126,A:35		G:161,A:0	C:183,T:105	C:292,T:0	T:292,C:0	A:292,T:0	A:292,G:0	T:292,C:0	C:28,T:258	A:292,G:0	C:26,T:260	G:292,A:0	C:292,T:0	G:292,T:0	T:292,A:0	C:292,T:0	T:292,A:0	G:292,A:0	A:292,G:0	GGGACGTG:292,-:0	G:292,A:0	C:292,T:0	C:294,T:0	A:294,C:0	T:294,G:0	T:294,C:0	G:294,A:0	G:294,A:0
SAGC330	A173	G:11,A:174	G:8,A:178	G:186,T:0	A:186,C:0	T:381,-:0	C:340,T:48	-:394,CAG:0	G:394,A:0	A:394,G:0	C:394,T:0	G:394,A:0	T:394,C:0	T:392,C:0	-:392,C:0	-:392,T:0	T:316,-:51	T:392,C:0	C:392,T:0	C:56,T:330	G:160,A:25		G:187,A:0	C:340,T:109	C:455,T:0	T:455,C:0	A:455,T:0	A:455,G:0	T:455,C:0	C:35,T:416	A:455,G:0	C:29,T:419	G:454,A:0	C:454,T:0	G:454,T:0	T:454,A:0	C:454,T:0	T:454,A:0	G:454,A:0	A:454,G:0	GGGACGTG:454,-:0	G:454,A:0	C:454,T:0	C:455,T:0	A:455,C:0	T:455,G:0	T:455,C:0	G:455,A:0	G:452,A:0
SAGC353	A177	G:314,A:381	G:294,A:402	G:705,T:0	A:704,C:0	T:1606,-:0	C:1636,T:0	-:1634,CAG:0	G:1636,A:0	A:1636,G:0	C:1636,T:0	G:1640,A:0	T:1641,C:0	T:1635,C:0	-:1635,C:0	-:1635,T:0	T:1302,-:196	T:1635,C:0	C:1633,T:0	C:657,T:952	G:622,A:78		G:703,A:0	C:1188,T:397	C:1605,T:0	T:1603,C:0	A:1603,T:0	A:1602,G:0	T:1600,C:0	C:490,T:1088	A:1598,G:0	C:481,T:1100	G:1598,A:0	C:1598,T:0	G:1598,T:0	T:1598,A:0	C:1598,T:0	T:1598,A:0	G:1598,A:0	A:1598,G:0	GGGACGTG:1597,-:0	G:1596,A:0	C:1597,T:0	C:1607,T:0	A:1607,C:0	T:1607,G:0	T:1607,C:0	G:1607,A:0	G:1607,A:0
SAGC354	A178	G:93,A:333	G:83,A:345	G:435,T:0	A:435,C:0	T:1199,-:0	C:1231,T:0	-:1231,CAG:0	G:1231,A:0	A:1231,G:0	C:1230,T:0	G:1236,A:0	T:1237,C:0	T:1224,C:0	-:1224,C:0	-:1224,T:0	T:931,-:204	T:1224,C:0	C:1224,T:0	C:433,T:769	G:356,A:77		G:435,A:0	C:543,T:145	C:696,T:0	T:696,C:0	A:696,T:0	A:696,G:0	T:696,C:0	C:112,T:576	A:696,G:0	C:92,T:596	G:696,A:0	C:696,T:0	G:696,T:0	T:696,A:0	C:696,T:0	T:696,A:0	G:696,A:0	A:696,G:0	GGGACGTG:696,-:0	G:696,A:0	C:696,T:0	C:699,T:0	A:699,C:0	T:696,G:0	T:696,C:0	G:696,A:0	G:696,A:0
SAGC355	A179	G:49,A:430	G:34,A:447	G:489,T:0	A:489,C:0	T:691,-:0	C:706,T:0	-:706,CAG:0	G:706,A:0	A:706,G:0	C:705,T:0	G:706,A:0	T:706,C:0	T:703,C:0	-:703,C:0	-:703,T:0	T:567,-:96	T:703,C:0	C:701,T:0	C:272,T:423	G:427,A:60		G:488,A:0	C:407,T:95	C:505,T:0	T:505,C:0	A:505,T:0	A:505,G:0	T:505,C:0	C:37,T:458	A:505,G:0	C:27,T:469	G:505,A:0	C:505,T:0	G:505,T:0	T:505,A:0	C:505,T:0	T:505,A:0	G:505,A:0	A:505,G:0	GGGACGTG:505,-:0	G:505,A:0	C:505,T:0	C:507,T:0	A:507,C:0	T:506,G:0	T:506,C:0	G:506,A:0	G:506,A:0
SAGC356	A180	G:121,A:142	G:104,A:158	G:269,T:0	A:269,C:0	T:910,-:0	C:808,T:114	-:925,CAG:0	G:925,A:0	A:925,G:0	C:925,T:0	G:926,A:0	T:928,C:0	T:922,C:0	-:922,C:0	-:922,T:0	T:755,-:112	T:922,C:0	C:923,T:0	C:333,T:570	G:269,A:0		G:269,A:0	C:655,T:179	C:845,T:0	T:844,C:0	A:844,T:0	A:844,G:0	T:843,C:0	C:188,T:639	A:843,G:0	C:199,T:630	G:842,A:0	C:842,T:0	G:842,T:0	T:842,A:0	C:842,T:0	T:842,A:0	G:842,A:0	A:842,G:0	GGGACGTG:842,-:0	G:842,A:0	C:842,T:0	C:845,T:0	A:846,C:0	T:845,G:0	T:845,C:0	G:845,A:0	G:845,A:0
SAGC365	A182	G:13,A:219	G:8,A:228	G:239,T:0	A:239,C:0	T:636,-:0	C:642,T:0	-:642,CAG:0	G:642,A:0	A:642,G:0	C:642,T:0	G:642,A:0	T:642,C:0	T:638,C:0	-:638,C:0	-:639,T:0	T:506,-:91	T:639,C:0	C:639,T:0	C:154,T:471	G:201,A:36		G:238,A:0	C:426,T:238	C:669,T:0	T:669,C:0	A:669,T:0	A:669,G:0	T:669,C:0	C:38,T:618	A:670,G:0	C:23,T:636	G:671,A:0	C:671,T:0	G:671,T:0	T:670,A:0	C:671,T:0	T:671,A:0	G:671,A:0	A:671,G:0	GGGACGTG:671,-:0	G:671,A:0	C:671,T:0	C:672,T:0	A:672,C:0	T:672,G:0	T:672,C:0	G:672,A:0	G:672,A:0
SAGC373	A184	G:474,A:723	G:451,A:748	G:1212,T:0	A:1212,C:0	T:1773,-:0	C:1589,T:192	-:1793,CAG:0	G:1794,A:0	A:1794,G:0	C:1794,T:0	G:1797,A:0	T:1797,C:0	T:1785,C:0	-:1785,C:0	-:1784,T:0	T:1465,-:218	T:1784,C:0	C:1786,T:0	C:916,T:841	G:1072,A:135		G:1210,A:0	C:1375,T:449	C:1845,T:0	T:1845,C:0	A:1844,T:0	A:1844,G:0	T:1844,C:0	C:698,T:1119	A:1842,G:0	C:679,T:1145	G:1840,A:0	C:1840,T:0	G:1840,T:0	T:1840,A:0	C:1841,T:0	T:1841,A:0	G:1841,A:0	A:1841,G:0	GGGACGTG:1841,-:0	G:1841,A:0	C:1841,T:0	C:1851,T:0	A:1850,C:0	T:1849,G:0	T:1849,C:0	G:1849,A:0	G:1849,A:0
SAGC425	A186	G:265,A:750	G:244,A:779	G:1037,T:0	A:1037,C:0	T:770,-:0	C:787,T:0	-:787,CAG:0	G:787,A:0	A:787,G:0	C:787,T:0	G:788,A:0	T:789,C:0	T:786,C:0	-:786,C:0	-:787,T:0	T:639,-:97	T:787,C:0	C:787,T:0	C:381,T:398	G:903,A:130		G:1036,A:0	C:1034,T:201	C:1244,T:0	T:1244,C:0	A:1243,T:0	A:1243,G:0	T:1243,C:0	C:420,T:799	A:1243,G:0	C:397,T:823	G:1243,A:0	C:1243,T:0	G:1243,T:0	T:1243,A:0	C:1240,T:0	T:1243,A:0	G:1243,A:0	A:1243,G:0	GGGACGTG:1243,-:0	G:1243,A:0	C:1243,T:0	C:1247,T:0	A:1245,C:0	T:1245,G:0	T:1245,C:0	G:1245,A:0	G:1245,A:0
SAGC380	A187	G:73,A:767	G:30,A:811	G:851,T:0	A:851,C:0	T:849,-:0	C:755,T:110	-:869,CAG:0	G:869,A:0	A:868,G:0	C:868,T:0	G:873,A:0	T:872,C:0	T:866,C:0	-:866,C:0	-:866,T:0	T:711,-:95	T:866,C:0	C:863,T:0	C:114,T:741	G:758,A:91		G:849,A:0	C:252,T:156	C:409,T:0	T:409,C:0	A:409,T:0	A:408,G:0	T:408,C:0	C:30,T:372	A:408,G:0	C:24,T:379	G:409,A:0	C:409,T:0	G:409,T:0	T:409,A:0	C:409,T:0	T:409,A:0	G:409,A:0	A:409,G:0	GGGACGTG:409,-:0	G:409,A:0	C:409,T:0	C:412,T:0	A:412,C:0	T:411,G:0	T:411,C:0	G:411,A:0	G:411,A:0
SAGC381	A188	G:51,A:408	G:42,A:415	G:466,T:0	A:466,C:0	T:457,-:0	C:397,T:57	-:459,CAG:0	G:459,A:0	A:459,G:0	C:459,T:0	G:459,A:0	T:459,C:0	T:458,C:0	-:458,C:0	-:458,T:0	T:361,-:60	T:458,C:0	C:459,T:0	C:157,T:288	G:409,A:56		G:466,A:0	C:413,T:153	C:573,T:0	T:574,C:0	A:573,T:0	A:574,G:0	T:574,C:0	C:82,T:479	A:574,G:0	C:75,T:491	G:574,A:0	C:574,T:0	G:574,T:0	T:574,A:0	C:574,T:0	T:574,A:0	G:574,A:0	A:574,G:0	GGGACGTG:574,-:0	G:574,A:0	C:574,T:0	C:575,T:0	A:575,C:0	T:575,G:0	T:575,C:0	G:575,A:0	G:575,A:0
SAGC382	A189	G:23,A:587	G:18,A:596	G:624,T:0	A:624,C:0	T:966,-:0	C:786,T:200	-:991,CAG:0	G:993,A:0	A:993,G:0	C:993,T:0	G:994,A:0	T:994,C:0	T:991,C:0	-:991,C:0	-:991,T:0	T:799,-:126	T:991,C:0	C:987,T:0	C:173,T:800	G:482,A:139		G:624,A:0	C:777,T:391	C:1179,T:0	T:1179,C:0	A:1179,T:0	A:1178,G:0	T:1176,C:0	C:76,T:1077	A:1177,G:0	C:38,T:1128	G:1178,A:0	C:1179,T:0	G:1179,T:0	T:1179,A:0	C:1179,T:0	T:1179,A:0	G:1179,A:0	A:1179,G:0	GGGACGTG:1179,-:0	G:1179,A:0	C:1179,T:0	C:1183,T:0	A:1182,C:0	T:1182,G:0	T:1182,C:0	G:1182,A:0	G:1182,A:0
SAGC384	A191	G:30,A:553	G:13,A:571	G:593,T:0	A:593,C:0	T:690,-:0	C:584,T:126	-:714,CAG:0	G:715,A:0	A:715,G:0	C:715,T:0	G:715,A:0	T:716,C:0	T:714,C:0	-:714,C:0	-:714,T:0	T:557,-:98	T:714,C:0	C:714,T:0	C:172,T:530	G:499,A:90		G:590,A:0	C:350,T:272	C:627,T:0	T:627,C:0	A:625,T:0	A:627,G:0	T:627,C:0	C:37,T:574	A:627,G:0	C:37,T:582	G:627,A:0	C:627,T:0	G:627,T:0	T:627,A:0	C:627,T:0	T:627,A:0	G:627,A:0	A:627,G:0	GGGACGTG:627,-:0	G:627,A:0	C:627,T:0	C:631,T:0	A:629,C:0	T:628,G:0	T:628,C:0	G:628,A:0	G:628,A:0
SAGC387	A194	G:100,A:500	G:54,A:547	G:605,T:0	A:605,C:0	T:950,-:0	C:977,T:0	-:973,CAG:0	G:977,A:0	A:977,G:0	C:977,T:0	G:977,A:0	T:977,C:0	T:975,C:0	-:976,C:0	-:976,T:0	T:783,-:125	T:976,C:0	C:977,T:0	C:206,T:757	G:605,A:0		G:605,A:0	C:723,T:242	C:976,T:0	T:976,C:0	A:976,T:0	A:976,G:0	T:975,C:0	C:73,T:883	A:974,G:0	C:64,T:898	G:973,A:0	C:973,T:0	G:973,T:0	T:973,A:0	C:973,T:0	T:973,A:0	G:973,A:0	A:973,G:0	GGGACGTG:974,-:0	G:974,A:0	C:974,T:0	C:980,T:0	A:979,C:0	T:979,G:0	T:979,C:0	G:979,A:0	G:979,A:0
SAGC388	A195	G:69,A:429	G:61,A:435	G:505,T:0	A:505,C:0	T:486,-:0	C:427,T:66	-:495,CAG:0	G:495,A:0	A:495,G:0	C:495,T:0	G:495,A:0	T:495,C:0	T:495,C:0	-:495,C:0	-:495,T:0	T:390,-:57	T:495,C:0	C:492,T:0	C:133,T:355	G:440,A:65		G:505,A:0	C:227,T:117	C:349,T:0	T:349,C:0	A:349,T:0	A:349,G:0	T:349,C:0	C:71,T:268	A:349,G:0	C:64,T:283	G:350,A:0	C:350,T:0	G:350,T:0	T:350,A:0	C:350,T:0	T:350,A:0	G:350,A:0	A:350,G:0	GGGACGTG:350,-:0	G:350,A:0	C:350,T:0	C:351,T:0	A:350,C:0	T:350,G:0	T:350,C:0	G:350,A:0	G:350,A:0
SAGC391	A196	G:161,A:41	G:157,A:44	G:205,T:0	A:205,C:0	T:645,-:0	C:648,T:0	-:648,CAG:0	G:648,A:0	A:648,G:0	C:648,T:0	G:650,A:0	T:651,C:0	T:645,C:0	-:645,C:0	-:645,T:0	T:524,-:76	T:645,C:0	C:647,T:0	C:392,T:249	G:205,A:0		G:205,A:0	C:465,T:81	C:553,T:0	T:553,C:0	A:553,T:0	A:553,G:0	T:553,C:0	C:257,T:286	A:552,G:0	C:265,T:282	G:552,A:0	C:552,T:0	G:552,T:0	T:552,A:0	C:552,T:0	T:552,A:0	G:552,A:0	A:552,G:0	GGGACGTG:552,-:0	G:552,A:0	C:552,T:0	C:554,T:0	A:554,C:0	T:552,G:0	T:553,C:0	G:553,A:0	G:553,A:0
SAGC393	A198	G:18,A:167	G:12,A:177	G:189,T:0	A:189,C:0	T:557,-:0	C:567,T:0	-:567,CAG:0	G:567,A:0	A:567,G:0	C:567,T:0	G:567,A:0	T:567,C:0	T:565,C:0	-:565,C:0	-:565,T:0	T:432,-:83	T:565,C:0	C:567,T:0	C:135,T:422	G:158,A:31		G:189,A:0	C:399,T:165	C:571,T:0	T:570,C:0	A:570,T:0	A:569,G:0	T:569,C:0	C:36,T:524	A:568,G:0	C:37,T:524	G:567,A:0	C:567,T:0	G:567,T:0	T:567,A:0	C:567,T:0	T:567,A:0	G:566,A:0	A:566,G:0	GGGACGTG:565,-:0	G:566,A:0	C:566,T:0	C:573,T:0	A:574,C:0	T:574,G:0	T:574,C:0	G:574,A:0	G:574,A:0
SAGC395	A199	G:50,A:567	G:42,A:581	G:631,T:0	A:631,C:0	T:410,-:0	C:367,T:52	-:419,CAG:0	G:420,A:0	A:420,G:0	C:420,T:0	G:422,A:0	T:422,C:0	T:421,C:0	-:421,C:0	-:421,T:0	T:320,-:72	T:421,C:0	C:421,T:0	C:89,T:323	G:545,A:86		G:629,A:0	C:403,T:87	C:492,T:0	T:492,C:0	A:492,T:0	A:492,G:0	T:492,C:0	C:73,T:410	A:492,G:0	C:70,T:412	G:492,A:0	C:492,T:0	G:491,T:0	T:491,A:0	C:491,T:0	T:491,A:0	G:491,A:0	A:491,G:0	GGGACGTG:491,-:0	G:491,A:0	C:491,T:0	C:496,T:0	A:495,C:0	T:493,G:0	T:493,C:0	G:493,A:0	G:493,A:0
SAGC396	A200	G:19,A:157	G:14,A:163	G:179,T:0	A:179,C:0	T:285,-:0	C:238,T:54	-:293,CAG:0	G:293,A:0	A:293,G:0	C:293,T:0	G:294,A:0	T:294,C:0	T:293,C:0	-:293,C:0	-:293,T:0	T:240,-:41	T:293,C:0	C:292,T:0	C:40,T:249	G:155,A:23		G:179,A:0	C:319,T:88	C:411,T:0	T:411,C:0	A:411,T:0	A:411,G:0	T:411,C:0	C:17,T:389	A:411,G:0	C:16,T:388	G:411,A:0	C:412,T:0	G:412,T:0	T:412,A:0	C:412,T:0	T:412,A:0	G:412,A:0	A:412,G:0	GGGACGTG:412,-:0	G:412,A:0	C:412,T:0	C:415,T:0	A:415,C:0	T:414,G:0	T:414,C:0	G:414,A:0	G:414,A:0
SAGC397	A201	G:95,A:1580	G:52,A:1623	G:1696,T:0	A:1696,C:0	T:947,-:0	C:781,T:179	-:966,CAG:0	G:966,A:0	A:965,G:0	C:965,T:0	G:968,A:0	T:968,C:0	T:963,C:0	-:963,C:0	-:963,T:0	T:733,-:129	T:963,C:0	C:963,T:0	C:128,T:813	G:1350,A:341		G:1696,A:0	C:732,T:457	C:1198,T:0	T:1198,C:0	A:1198,T:0	A:1198,G:0	T:1198,C:0	C:132,T:1052	A:1199,G:0	C:72,T:1113	G:1199,A:0	C:1199,T:0	G:1199,T:0	T:1199,A:0	C:1199,T:0	T:1199,A:0	G:1199,A:0	A:1199,G:0	GGGACGTG:1200,-:0	G:1200,A:0	C:1200,T:0	C:1200,T:0	A:1200,C:0	T:1200,G:0	T:1200,C:0	G:1200,A:0	G:1200,A:0
SAGC398	A202	G:110,A:841	G:82,A:872	G:969,T:0	A:969,C:0	T:1140,-:0	C:1033,T:116	-:1155,CAG:0	G:1157,A:0	A:1157,G:0	C:1157,T:0	G:1159,A:0	T:1162,C:0	T:1148,C:0	-:1147,C:0	-:1147,T:0	T:899,-:144	T:1147,C:0	C:1146,T:0	C:248,T:880	G:826,A:141		G:967,A:0	C:945,T:334	C:1288,T:0	T:1288,C:0	A:1288,T:0	A:1288,G:0	T:1287,C:0	C:145,T:1119	A:1286,G:0	C:127,T:1142	G:1289,A:0	C:1289,T:0	G:1289,T:0	T:1289,A:0	C:1289,T:0	T:1289,A:0	G:1289,A:0	A:1289,G:0	GGGACGTG:1289,-:0	G:1289,A:0	C:1289,T:0	C:1295,T:0	A:1292,C:0	T:1292,G:0	T:1292,C:0	G:1292,A:0	G:1292,A:0
SAGC400	A204	G:156,A:71	G:150,A:80	G:241,T:0	A:242,C:0	T:368,-:0	C:373,T:0	-:371,CAG:0	G:373,A:0	A:373,G:0	C:373,T:0	G:381,A:0	T:385,C:0	T:370,C:0	-:370,C:0	-:370,T:0	T:285,-:35	T:370,C:0	C:372,T:0	C:213,T:113	G:244,A:0		G:241,A:0	C:185,T:0	C:185,T:0	T:185,C:0	A:185,T:0	A:185,G:0	T:185,C:0	C:100,T:45	A:184,G:0	C:96,T:63	G:177,A:0	C:177,T:0	G:176,T:0	T:177,A:0	C:177,T:0	T:177,A:0	G:175,A:0	A:174,G:0	GGGACGTG:164,-:0	G:164,A:0	C:164,T:0	C:189,T:0	A:191,C:0	T:188,G:0	T:188,C:0	G:188,A:0	G:188,A:0
SAGC402	A206	G:352,A:343	G:313,A:380	G:703,T:0	A:703,C:0	T:1821,-:0	C:1850,T:0	-:1848,CAG:0	G:1850,A:0	A:1850,G:0	C:1850,T:0	G:1852,A:0	T:1853,C:0	T:1835,C:0	-:1835,C:0	-:1837,T:0	T:1512,-:214	T:1837,C:0	C:1837,T:0	C:712,T:1098	G:703,A:0		G:703,A:0	C:839,T:237	C:1088,T:0	T:1088,C:0	A:1088,T:0	A:1088,G:0	T:1087,C:0	C:211,T:853	A:1087,G:0	C:204,T:871	G:1087,A:0	C:1089,T:0	G:1090,T:0	T:1090,A:0	C:1090,T:0	T:1090,A:0	G:1090,A:0	A:1090,G:0	GGGACGTG:1090,-:0	G:1090,A:0	C:1090,T:0	C:1094,T:0	A:1094,C:0	T:1094,G:0	T:1094,C:0	G:1094,A:0	G:1094,A:0
SAGC403	A207	G:50,A:808	G:31,A:828	G:869,T:0	A:869,C:0	T:868,-:0	C:723,T:172	-:900,CAG:0	G:900,A:0	A:900,G:0	C:900,T:0	G:901,A:0	T:902,C:0	T:898,C:0	-:898,C:0	-:897,T:0	T:718,-:116	T:897,C:0	C:899,T:0	C:137,T:747	G:765,A:102		G:869,A:0	C:872,T:306	C:1187,T:0	T:1187,C:0	A:1187,T:0	A:1187,G:0	T:1187,C:0	C:54,T:1112	A:1185,G:0	C:44,T:1125	G:1184,A:0	C:1184,T:0	G:1184,T:0	T:1184,A:0	C:1184,T:0	T:1184,A:0	G:1184,A:0	A:1184,G:0	GGGACGTG:1184,-:0	G:1184,A:0	C:1184,T:0	C:1192,T:0	A:1190,C:0	T:1188,G:0	T:1188,C:0	G:1188,A:0	G:1188,A:0
SAGC404	A208	G:19,A:121	G:11,A:130	G:142,T:0	A:142,C:0	T:301,-:0	C:307,T:0	-:307,CAG:0	G:307,A:0	A:307,G:0	C:307,T:0	G:308,A:0	T:309,C:0	T:307,C:0	-:307,C:0	-:307,T:0	T:242,-:46	T:307,C:0	C:306,T:0	C:56,T:247	G:143,A:0		G:142,A:0	C:363,T:110	C:477,T:0	T:477,C:0	A:477,T:0	A:477,G:0	T:477,C:0	C:38,T:431	A:477,G:0	C:25,T:443	G:477,A:0	C:477,T:0	G:477,T:0	T:477,A:0	C:477,T:0	T:478,A:0	G:478,A:0	A:478,G:0	GGGACGTG:478,-:0	G:478,A:0	C:478,T:0	C:482,T:0	A:480,C:0	T:479,G:0	T:479,C:0	G:479,A:0	G:479,A:0
SAGC405	A209	G:20,A:412	G:20,A:404	G:456,T:0	A:456,C:0	T:504,-:0	C:388,T:96	-:512,CAG:0	G:512,A:0	A:511,G:0	C:511,T:0	G:518,A:0	T:521,C:0	T:500,C:0	-:500,C:0	-:502,T:0	T:363,-:68	T:502,C:0	C:503,T:0	C:64,T:369	G:373,A:63		G:448,A:0	C:189,T:65	C:328,T:0	T:328,C:0	A:328,T:0	A:328,G:0	T:328,C:0	C:16,T:148	A:327,G:0	C:15,T:246	G:54,A:26	C:313,T:0	G:111,T:30	T:105,A:33	C:311,T:0	T:310,A:0	G:60,A:17	A:293,G:0	GGGACGTG:116,-:18	G:226,A:0	C:228,T:0	C:359,T:0	A:363,C:0	T:361,G:0	T:361,C:0	G:361,A:0	G:362,A:0
SAGC406	A210	G:342,A:842	G:331,A:856	G:1206,T:0	A:1206,C:0	T:691,-:0	C:590,T:119	-:712,CAG:0	G:712,A:0	A:712,G:0	C:712,T:0	G:713,A:0	T:715,C:0	T:710,C:0	-:710,C:0	-:710,T:0	T:552,-:107	T:710,C:0	C:709,T:0	C:143,T:563	G:1028,A:171		G:1201,A:0	C:1008,T:260	C:1281,T:0	T:1281,C:0	A:1282,T:0	A:1282,G:0	T:1282,C:0	C:428,T:830	A:1281,G:0	C:423,T:836	G:1281,A:0	C:1281,T:0	G:1281,T:0	T:1281,A:0	C:1281,T:0	T:1281,A:0	G:1281,A:0	A:1280,G:0	GGGACGTG:1280,-:0	G:1280,A:0	C:1281,T:0	C:1287,T:0	A:1285,C:0	T:1283,G:0	T:1283,C:0	G:1283,A:0	G:1283,A:0
SAGC407	A211	G:33,A:608	G:24,A:626	G:656,T:0	A:656,C:0	T:950,-:0	C:862,T:110	-:975,CAG:0	G:975,A:0	A:974,G:0	C:974,T:0	G:976,A:0	T:976,C:0	T:971,C:0	-:971,C:0	-:971,T:0	T:756,-:138	T:971,C:0	C:968,T:0	C:225,T:717	G:483,A:169		G:655,A:0	C:1064,T:442	C:1520,T:0	T:1520,C:0	A:1520,T:0	A:1520,G:0	T:1519,C:0	C:109,T:1385	A:1518,G:0	C:107,T:1396	G:1519,A:0	C:1519,T:0	G:1519,T:0	T:1519,A:0	C:1518,T:0	T:1519,A:0	G:1520,A:0	A:1520,G:0	GGGACGTG:1520,-:0	G:1520,A:0	C:1520,T:0	C:1526,T:0	A:1525,C:0	T:1525,G:0	T:1525,C:0	G:1524,A:0	G:1525,A:0
SAGC418	A213	G:12,A:6	G:12,A:5	G:18,T:0	A:18,C:0	T:56,-:0	C:49,T:6	-:56,CAG:0	G:56,A:0	A:56,G:0	C:56,T:0	G:56,A:0	T:56,C:0	T:56,C:0	-:56,C:0	-:56,T:0	T:42,-:8	T:56,C:0	C:56,T:0	C:18,T:37	G:18,A:0		G:13,A:5	C:18,T:11	C:29,T:0	T:29,C:0	A:29,T:0	A:29,G:0	T:29,C:0	C:2,T:27	A:29,G:0	C:2,T:26	G:29,A:0	C:29,T:0	G:29,T:0	T:29,A:0	C:29,T:0	T:29,A:0	G:29,A:0	A:29,G:0	GGGACGTG:29,-:0	G:29,A:0	C:29,T:0	C:29,T:0	A:29,C:0	T:29,G:0	T:29,C:0	G:29,A:0	G:29,A:0
SAGC420	A214	G:46,A:223	G:31,A:237	G:271,T:0	A:271,C:0	T:418,-:0	C:423,T:0	-:423,CAG:0	G:423,A:0	A:423,G:0	C:423,T:0	G:423,A:0	T:423,C:0	T:423,C:0	-:423,C:0	-:423,T:0	T:330,-:60	T:423,C:0	C:423,T:0	C:182,T:233	G:236,A:32		G:270,A:0	C:257,T:62	C:321,T:0	T:321,C:0	A:321,T:0	A:321,G:0	T:321,C:0	C:42,T:275	A:321,G:0	C:55,T:261	G:321,A:0	C:321,T:0	G:321,T:0	T:321,A:0	C:321,T:0	T:321,A:0	G:321,A:0	A:321,G:0	GGGACGTG:321,-:0	G:321,A:0	C:321,T:0	C:321,T:0	A:321,C:0	T:321,G:0	T:321,C:0	G:321,A:0	G:321,A:0
SAGC421	A215	G:87,A:55	G:83,A:61	G:146,T:0	A:146,C:0	T:274,-:0	C:276,T:0	-:276,CAG:0	G:276,A:0	A:276,G:0	C:276,T:0	G:276,A:0	T:276,C:0	T:274,C:0	-:274,C:0	-:274,T:0	T:219,-:42	T:274,C:0	C:274,T:0	C:168,T:102	G:146,A:0		G:146,A:0	C:244,T:74	C:318,T:0	T:318,C:0	A:318,T:0	A:318,G:0	T:318,C:0	C:168,T:144	A:318,G:0	C:167,T:149	G:318,A:0	C:318,T:0	G:318,T:0	T:318,A:0	C:318,T:0	T:318,A:0	G:318,A:0	A:318,G:0	GGGACGTG:318,-:0	G:318,A:0	C:318,T:0	C:318,T:0	A:318,C:0	T:318,G:0	T:318,C:0	G:318,A:0	G:318,A:0
SAGC001	B001	G:9,A:1058	G:6,A:1064	G:1091,T:0	A:1091,C:0	T:656,-:0	C:593,T:74	-:670,CAG:0	G:671,A:0	A:671,G:0	C:671,T:0	G:673,A:0	T:676,C:0	T:667,C:0	-:666,C:0	-:667,T:0	T:534,-:84	T:667,C:0	C:666,T:0	C:49,T:604	G:812,A:276		G:1089,A:0	C:624,T:111	C:740,T:0	T:740,C:0	A:740,T:0	A:740,G:0	T:740,C:0	C:36,T:690	A:740,G:0	C:24,T:706	G:740,A:0	C:740,T:0	G:740,T:0	T:740,A:0	C:740,T:0	T:740,A:0	G:740,A:0	A:740,G:0	GGGACGTG:740,-:0	G:740,A:0	C:740,T:0	C:742,T:0	A:740,C:0	T:740,G:0	T:740,C:0	G:740,A:0	G:740,A:0
SAGC005	B003	G:571,A:0	G:571,A:0	G:572,T:0	A:572,C:0	T:656,-:0	C:658,T:0	-:658,CAG:0	G:658,A:0	A:658,G:0	C:658,T:0	G:658,A:0	T:659,C:0	T:654,C:0	-:654,C:0	-:654,T:0	T:588,-:0	T:588,C:0	C:656,T:0	C:656,T:0	G:573,A:0		G:574,A:0	C:674,T:0	C:675,T:0	T:675,C:0	A:675,T:0	A:675,G:0	T:675,C:0	C:528,T:135	A:675,G:0	C:529,T:139	G:675,A:0	C:674,T:0	G:674,T:0	T:674,A:0	C:674,T:0	T:675,A:0	G:675,A:0	A:675,G:0	GGGACGTG:675,-:0	G:675,A:0	C:674,T:0	C:683,T:0	A:679,C:0	T:679,G:0	T:679,C:0	G:679,A:0	G:679,A:0
SAGC007	B004	G:590,A:0	G:590,A:0	G:590,T:0	A:590,C:0	T:633,-:0	C:640,T:0	-:637,CAG:0	G:640,A:0	A:640,G:0	C:640,T:0	G:642,A:0	T:644,C:0	T:638,C:0	-:638,C:0	-:639,T:0	T:513,-:86	T:639,C:0	C:639,T:0	C:557,T:79	G:589,A:0		G:589,A:0	C:555,T:0	C:555,T:0	T:555,C:0	A:555,T:0	A:555,G:0	T:555,C:0	C:464,T:84	A:555,G:0	C:459,T:82	G:555,A:0	C:555,T:0	G:555,T:0	T:555,A:0	C:555,T:0	T:554,A:0	G:554,A:0	A:554,G:0	GGGACGTG:554,-:0	G:554,A:0	C:554,T:0	C:557,T:0	A:557,C:0	T:556,G:0	T:556,C:0	G:556,A:0	G:556,A:0
SAGC009	B006	G:695,A:0	G:695,A:0	G:697,T:0	A:697,C:0	T:1221,-:0	C:1240,T:0	-:1238,CAG:0	G:1240,A:0	A:1240,G:0	C:1240,T:0	G:1240,A:0	T:1241,C:0	T:1235,C:0	-:1235,C:0	-:1235,T:0	T:1002,-:158	T:1235,C:0	C:1232,T:0	C:1055,T:161	G:696,A:0		G:693,A:0	C:1031,T:0	C:1031,T:0	T:1030,C:0	A:1030,T:0	A:1030,G:0	T:1030,C:0	C:815,T:199	A:1029,G:0	C:811,T:201	G:1029,A:0	C:1029,T:0	G:1029,T:0	T:1029,A:0	C:1029,T:0	T:1029,A:0	G:1029,A:0	A:1029,G:0	GGGACGTG:1029,-:0	G:1029,A:0	C:1028,T:0	C:1038,T:0	A:1034,C:0	T:1031,G:0	T:1031,C:0	G:1031,A:0	G:1031,A:0
SAGC018	B013	G:29,A:278	G:21,A:290	G:315,T:0	A:315,C:0	T:255,-:0	C:212,T:49	-:261,CAG:0	G:261,A:0	A:261,G:0	C:257,T:0	G:261,A:0	T:262,C:0	T:261,C:0	-:261,C:0	-:261,T:0	T:215,-:30	T:261,C:0	C:261,T:0	C:38,T:220	G:271,A:44		G:315,A:0	C:230,T:62	C:295,T:0	T:295,C:0	A:295,T:0	A:295,G:0	T:295,C:0	C:27,T:264	A:295,G:0	C:38,T:253	G:295,A:0	C:295,T:0	G:295,T:0	T:295,A:0	C:295,T:0	T:295,A:0	G:295,A:0	A:295,G:0	GGGACGTG:295,-:0	G:295,A:0	C:295,T:0	C:296,T:0	A:296,C:0	T:296,G:0	T:296,C:0	G:296,A:0	G:296,A:0
SAGC019	B014	G:423,A:117	G:397,A:140	G:547,T:0	A:547,C:0	T:986,-:0	C:993,T:0	-:993,CAG:0	G:993,A:0	A:993,G:0	C:992,T:0	G:998,A:0	T:999,C:0	T:994,C:0	-:994,C:0	-:992,T:0	T:790,-:133	T:992,C:0	C:991,T:0	C:669,T:308	G:547,A:0		G:544,A:0	C:641,T:85	C:731,T:0	T:730,C:0	A:730,T:0	A:730,G:0	T:730,C:0	C:327,T:391	A:730,G:0	C:326,T:393	G:730,A:0	C:731,T:0	G:731,T:0	T:731,A:0	C:731,T:0	T:731,A:0	G:731,A:0	A:731,G:0	GGGACGTG:731,-:0	G:731,A:0	C:731,T:0	C:735,T:0	A:735,C:0	T:734,G:0	T:734,C:0	G:734,A:0	G:734,A:0
SAGC021	B016	G:64,A:242	G:44,A:265	G:313,T:0	A:313,C:0	T:642,-:0	C:660,T:0	-:660,CAG:0	G:660,A:0	A:660,G:0	C:660,T:0	G:660,A:0	T:661,C:0	T:659,C:0	-:659,C:0	-:659,T:0	T:516,-:89	T:659,C:0	C:657,T:0	C:143,T:505	G:313,A:0		G:313,A:0	C:649,T:186	C:843,T:0	T:843,C:0	A:842,T:0	A:843,G:0	T:843,C:0	C:61,T:772	A:843,G:0	C:64,T:766	G:843,A:0	C:843,T:0	G:843,T:0	T:843,A:0	C:843,T:0	T:844,A:0	G:844,A:0	A:844,G:0	GGGACGTG:844,-:0	G:844,A:0	C:844,T:0	C:845,T:0	A:844,C:0	T:844,G:0	T:844,C:0	G:844,A:0	G:844,A:0
SAGC022	B017	G:59,A:128	G:46,A:139	G:189,T:0	A:189,C:0	T:737,-:0	C:745,T:0	-:743,CAG:0	G:745,A:0	A:745,G:0	C:745,T:0	G:745,A:0	T:745,C:0	T:738,C:0	-:738,C:0	-:738,T:0	T:580,-:100	T:738,C:0	C:737,T:0	C:128,T:606	G:189,A:0		G:189,A:0	C:492,T:152	C:648,T:0	T:648,C:0	A:648,T:0	A:648,G:0	T:648,C:0	C:43,T:593	A:648,G:0	C:65,T:576	G:648,A:0	C:648,T:0	G:649,T:0	T:649,A:0	C:649,T:0	T:649,A:0	G:649,A:0	A:649,G:0	GGGACGTG:650,-:0	G:650,A:0	C:650,T:0	C:651,T:0	A:651,C:0	T:651,G:0	T:651,C:0	G:651,A:0	G:651,A:0
SAGC023	B018	G:32,A:110	G:26,A:118	G:145,T:0	A:145,C:0	T:413,-:0	C:368,T:51	-:420,CAG:0	G:421,A:0	A:421,G:0	C:421,T:0	G:421,A:0	T:422,C:0	T:418,C:0	-:417,C:0	-:417,T:0	T:315,-:72	T:417,C:0	C:416,T:0	C:96,T:314	G:145,A:0		G:145,A:0	C:565,T:135	C:708,T:0	T:707,C:0	A:707,T:0	A:707,G:0	T:707,C:0	C:43,T:657	A:706,G:0	C:53,T:642	G:704,A:0	C:704,T:0	G:704,T:0	T:704,A:0	C:704,T:0	T:704,A:0	G:704,A:0	A:704,G:0	GGGACGTG:702,-:0	G:704,A:0	C:704,T:0	C:709,T:0	A:708,C:0	T:708,G:0	T:708,C:0	G:708,A:0	G:708,A:0
SAGC024	B019	G:14,A:941	G:12,A:941	G:963,T:0	A:963,C:0	T:444,-:0	C:362,T:86	-:452,CAG:0	G:452,A:0	A:452,G:0	C:452,T:0	G:454,A:0	T:455,C:0	T:452,C:0	-:452,C:0	-:452,T:0	T:360,-:67	T:452,C:0	C:451,T:0	C:55,T:391	G:785,A:175		G:962,A:0	C:589,T:203	C:797,T:0	T:797,C:0	A:796,T:0	A:797,G:0	T:797,C:0	C:26,T:755	A:797,G:0	C:57,T:724	G:797,A:0	C:797,T:0	G:797,T:0	T:797,A:0	C:797,T:0	T:797,A:0	G:797,A:0	A:798,G:0	GGGACGTG:798,-:0	G:798,A:0	C:798,T:0	C:802,T:0	A:802,C:0	T:802,G:0	T:802,C:0	G:802,A:0	G:802,A:0
SAGC025	B020	G:569,A:0	G:569,A:0	G:571,T:0	A:571,C:0	T:655,-:0	C:670,T:0	-:669,CAG:0	G:670,A:0	A:670,G:0	C:670,T:0	G:671,A:0	T:672,C:0	T:664,C:0	-:665,C:0	-:665,T:0	T:536,-:97	T:665,C:0	C:665,T:0	C:585,T:75	G:571,A:0		G:570,A:0	C:589,T:0	C:589,T:0	T:589,C:0	A:589,T:0	A:589,G:0	T:589,C:0	C:411,T:169	A:588,G:0	C:417,T:160	G:588,A:0	C:588,T:0	G:588,T:0	T:588,A:0	C:588,T:0	T:588,A:0	G:588,A:0	A:588,G:0	GGGACGTG:588,-:0	G:588,A:0	C:588,T:0	C:590,T:0	A:590,C:0	T:590,G:0	T:590,C:0	G:590,A:0	G:590,A:0
SAGC027	B022	G:158,A:403	G:144,A:424	G:573,T:0	A:573,C:0	T:1525,-:0	C:1561,T:0	-:1560,CAG:0	G:1561,A:0	A:1561,G:0	C:1560,T:0	G:1564,A:0	T:1568,C:0	T:1556,C:0	-:1556,C:0	-:1556,T:0	T:1234,-:207	T:1556,C:0	C:1554,T:0	C:603,T:930	G:572,A:0		G:572,A:0	C:531,T:139	C:677,T:0	T:677,C:0	A:677,T:0	A:677,G:0	T:676,C:0	C:111,T:553	A:676,G:0	C:122,T:542	G:676,A:0	C:676,T:0	G:677,T:0	T:677,A:0	C:677,T:0	T:677,A:0	G:677,A:0	A:677,G:0	GGGACGTG:677,-:0	G:677,A:0	C:677,T:0	C:682,T:0	A:680,C:0	T:679,G:0	T:679,C:0	G:679,A:0	G:679,A:0
SAGC028	B023	G:266,A:52	G:260,A:54	G:320,T:0	A:320,C:0	T:628,-:0	C:641,T:0	-:641,CAG:0	G:641,A:0	A:641,G:0	C:641,T:0	G:642,A:0	T:642,C:0	T:641,C:0	-:641,C:0	-:641,T:0	T:511,-:94	T:641,C:0	C:641,T:0	C:556,T:78	G:320,A:0		G:320,A:0	C:583,T:0	C:583,T:0	T:583,C:0	A:583,T:0	A:583,G:0	T:583,C:0	C:475,T:92	A:582,G:0	C:482,T:89	G:582,A:0	C:582,T:0	G:582,T:0	T:582,A:0	C:582,T:0	T:582,A:0	G:583,A:0	A:583,G:0	GGGACGTG:583,-:0	G:583,A:0	C:583,T:0	C:586,T:0	A:586,C:0	T:586,G:0	T:586,C:0	G:586,A:0	G:586,A:0
SAGC030	B024	G:36,A:162	G:28,A:170	G:200,T:0	A:200,C:0	T:289,-:0	C:292,T:0	-:292,CAG:0	G:292,A:0	A:292,G:0	C:290,T:0	G:293,A:0	T:294,C:0	T:291,C:0	-:291,C:0	-:291,T:0	T:236,-:32	T:291,C:0	C:291,T:0	C:106,T:182	G:200,A:0		G:200,A:0	C:259,T:57	C:316,T:0	T:316,C:0	A:316,T:0	A:316,G:0	T:316,C:0	C:51,T:254	A:316,G:0	C:51,T:262	G:316,A:0	C:316,T:0	G:316,T:0	T:316,A:0	C:316,T:0	T:316,A:0	G:316,A:0	A:316,G:0	GGGACGTG:316,-:0	G:316,A:0	C:316,T:0	C:318,T:0	A:318,C:0	T:317,G:0	T:317,C:0	G:317,A:0	G:317,A:0
SAGC031	B025	G:580,A:85	G:574,A:93	G:674,T:0	A:674,C:0	T:800,-:0	C:806,T:0	-:803,CAG:0	G:806,A:0	A:806,G:0	C:806,T:0	G:806,A:0	T:807,C:0	T:802,C:0	-:802,C:0	-:802,T:0	T:640,-:112	T:802,C:0	C:803,T:0	C:640,T:154	G:675,A:0		G:672,A:0	C:735,T:0	C:736,T:0	T:736,C:0	A:736,T:0	A:736,G:0	T:736,C:0	C:513,T:217	A:736,G:0	C:514,T:214	G:736,A:0	C:736,T:0	G:736,T:0	T:736,A:0	C:736,T:0	T:737,A:0	G:737,A:0	A:737,G:0	GGGACGTG:737,-:0	G:737,A:0	C:737,T:0	C:740,T:0	A:737,C:0	T:737,G:0	T:737,C:0	G:737,A:0	G:737,A:0
SAGC032	B026	G:19,A:1020	G:12,A:1028	G:1051,T:0	A:1051,C:0	T:378,-:0	C:338,T:45	-:386,CAG:0	G:386,A:0	A:386,G:0	C:386,T:0	G:387,A:0	T:387,C:0	T:386,C:0	-:386,C:0	-:386,T:0	T:298,-:55	T:386,C:0	C:386,T:0	C:53,T:322	G:881,A:167		G:1051,A:0	C:359,T:70	C:432,T:0	T:432,C:0	A:432,T:0	A:432,G:0	T:432,C:0	C:19,T:403	A:432,G:0	C:18,T:408	G:432,A:0	C:432,T:0	G:432,T:0	T:432,A:0	C:432,T:0	T:432,A:0	G:432,A:0	A:432,G:0	GGGACGTG:432,-:0	G:432,A:0	C:432,T:0	C:432,T:0	A:432,C:0	T:432,G:0	T:432,C:0	G:432,A:0	G:432,A:0
SAGC033	B027	G:31,A:156	G:26,A:161	G:189,T:0	A:189,C:0	T:521,-:0	C:470,T:58	-:532,CAG:0	G:532,A:0	A:532,G:0	C:532,T:0	G:532,A:0	T:534,C:0	T:530,C:0	-:530,C:0	-:531,T:0	T:391,-:98	T:531,C:0	C:532,T:0	C:84,T:439	G:157,A:32		G:189,A:0	C:462,T:108	C:576,T:0	T:576,C:0	A:576,T:0	A:576,G:0	T:576,C:0	C:30,T:539	A:576,G:0	C:28,T:533	G:576,A:0	C:576,T:0	G:576,T:0	T:576,A:0	C:576,T:0	T:576,A:0	G:575,A:0	A:575,G:0	GGGACGTG:575,-:0	G:575,A:0	C:575,T:0	C:579,T:0	A:578,C:0	T:578,G:0	T:578,C:0	G:578,A:0	G:578,A:0
SAGC034	B028	G:29,A:1345	G:14,A:1373	G:1402,T:0	A:1402,C:0	T:140,-:0	C:124,T:19	-:144,CAG:0	G:144,A:0	A:144,G:0	C:144,T:0	G:144,A:0	T:144,C:0	T:144,C:0	-:144,C:0	-:144,T:0	T:110,-:24	T:144,C:0	C:144,T:0	C:23,T:119	G:1163,A:234		G:1401,A:0	C:164,T:24	C:189,T:0	T:189,C:0	A:189,T:0	A:189,G:0	T:189,C:0	C:3,T:182	A:189,G:0	C:6,T:180	G:190,A:0	C:190,T:0	G:190,T:0	T:190,A:0	C:190,T:0	T:190,A:0	G:190,A:0	A:190,G:0	GGGACGTG:190,-:0	G:190,A:0	C:190,T:0	C:190,T:0	A:190,C:0	T:190,G:0	T:190,C:0	G:190,A:0	G:190,A:0
SAGC044	B034	G:420,A:47	G:414,A:52	G:475,T:0	A:475,C:0	T:657,-:0	C:670,T:0	-:670,CAG:0	G:670,A:0	A:670,G:0	C:670,T:0	G:671,A:0	T:673,C:0	T:667,C:0	-:666,C:0	-:667,T:0	T:557,-:71	T:667,C:0	C:665,T:0	C:496,T:163	G:475,A:0		G:474,A:0	C:507,T:0	C:508,T:0	T:508,C:0	A:508,T:0	A:508,G:0	T:508,C:0	C:418,T:80	A:508,G:0	C:419,T:82	G:508,A:0	C:507,T:0	G:507,T:0	T:507,A:0	C:507,T:0	T:507,A:0	G:507,A:0	A:507,G:0	GGGACGTG:507,-:0	G:507,A:0	C:507,T:0	C:510,T:0	A:510,C:0	T:510,G:0	T:510,C:0	G:510,A:0	G:510,A:0
SAGC046	B036	G:158,A:0	G:158,A:0	G:160,T:0	A:160,C:0	T:385,-:0	C:390,T:0	-:390,CAG:0	G:390,A:0	A:390,G:0	C:390,T:0	G:390,A:0	T:390,C:0	T:390,C:0	-:390,C:0	-:390,T:0	T:353,-:0	T:353,C:0	C:389,T:0	C:321,T:69	G:160,A:0		G:160,A:0	C:246,T:28	C:277,T:0	T:277,C:0	A:277,T:0	A:277,G:0	T:277,C:0	C:178,T:96	A:277,G:0	C:173,T:105	G:278,A:0	C:278,T:0	G:278,T:0	T:278,A:0	C:278,T:0	T:278,A:0	G:278,A:0	A:278,G:0	GGGACGTG:278,-:0	G:278,A:0	C:278,T:0	C:279,T:0	A:278,C:0	T:278,G:0	T:278,C:0	G:278,A:0	G:278,A:0
SAGC047	B037	G:336,A:81	G:329,A:85	G:428,T:0	A:428,C:0	T:1069,-:0	C:1085,T:0	-:1084,CAG:0	G:1085,A:0	A:1085,G:0	C:1085,T:0	G:1088,A:0	T:1088,C:0	T:1083,C:0	-:1084,C:0	-:1083,T:0	T:879,-:111	T:1083,C:0	C:1083,T:0	C:665,T:398	G:427,A:0		G:426,A:0	C:704,T:112	C:834,T:0	T:834,C:0	A:834,T:0	A:834,G:0	T:834,C:0	C:438,T:380	A:834,G:0	C:430,T:386	G:834,A:0	C:834,T:0	G:834,T:0	T:834,A:0	C:834,T:0	T:834,A:0	G:834,A:0	A:834,G:0	GGGACGTG:834,-:0	G:834,A:0	C:834,T:0	C:837,T:0	A:836,C:0	T:836,G:0	T:836,C:0	G:836,A:0	G:836,A:0
SAGC048	B038	G:466,A:0	G:466,A:0	G:467,T:0	A:467,C:0	T:1102,-:0	C:1118,T:0	-:1116,CAG:0	G:1118,A:0	A:1118,G:0	C:1117,T:0	G:1119,A:0	T:1119,C:0	T:1116,C:0	-:1116,C:0	-:1117,T:0	T:903,-:150	T:1117,C:0	C:1117,T:0	C:976,T:134	G:467,A:0		G:467,A:0	C:728,T:0	C:728,T:0	T:728,C:0	A:727,T:0	A:728,G:0	T:728,C:0	C:638,T:76	A:728,G:0	C:728,T:0	G:728,A:0	C:729,T:0	G:728,T:0	T:728,A:0	C:728,T:0	T:728,A:0	G:728,A:0	A:728,G:0	GGGACGTG:728,-:0	G:728,A:0	C:728,T:0	C:735,T:0	A:733,C:0	T:732,G:0	T:732,C:0	G:732,A:0	G:732,A:0
SAGC049	B039	G:125,A:225	G:117,A:233	G:353,T:0	A:353,C:0	T:546,-:0	C:562,T:0	-:562,CAG:0	G:562,A:0	A:562,G:0	C:562,T:0	G:563,A:0	T:563,C:0	T:560,C:0	-:560,C:0	-:561,T:0	T:447,-:67	T:561,C:0	C:559,T:0	C:204,T:342	G:290,A:62		G:353,A:0	C:294,T:76	C:372,T:0	T:372,C:0	A:372,T:0	A:371,G:0	T:371,C:0	C:149,T:218	A:371,G:0	C:143,T:226	G:371,A:0	C:371,T:0	G:371,T:0	T:371,A:0	C:371,T:0	T:371,A:0	G:371,A:0	A:371,G:0	GGGACGTG:371,-:0	G:371,A:0	C:371,T:0	C:373,T:0	A:372,C:0	T:372,G:0	T:372,C:0	G:372,A:0	G:372,A:0
SAGC053	B043	G:850,A:0	G:850,A:0	G:851,T:0	A:851,C:0	T:1461,-:0	C:1488,T:0	-:1488,CAG:0	G:1488,A:0	A:1488,G:0	C:1488,T:0	G:1489,A:0	T:1491,C:0	T:1483,C:0	-:1482,C:0	-:1483,T:0	T:1314,-:0	T:1314,C:0	C:1484,T:0	C:1484,T:0	G:850,A:0		G:850,A:0	C:1206,T:0	C:1206,T:0	T:1206,C:0	A:1206,T:0	A:1206,G:0	T:1206,C:0	C:1206,T:0	A:1206,G:0	C:1206,T:0	G:1206,A:0	C:1206,T:0	G:1205,T:0	T:1205,A:0	C:1205,T:0	T:1205,A:0	G:1205,A:0	A:1204,G:0	GGGACGTG:1204,-:0	G:1204,A:0	C:1204,T:0	C:1209,T:0	A:1207,C:0	T:1207,G:0	T:1207,C:0	G:1207,A:0	G:1207,A:0
SAGC054	B044	G:608,A:0	G:609,A:0	G:610,T:0	A:610,C:0	T:724,-:0	C:738,T:0	-:738,CAG:0	G:738,A:0	A:738,G:0	C:738,T:0	G:740,A:0	T:741,C:0	T:733,C:0	-:733,C:0	-:734,T:0	T:594,-:94	T:734,C:0	C:735,T:0	C:735,T:0	G:609,A:0		G:609,A:0	C:570,T:0	C:570,T:0	T:570,C:0	A:570,T:0	A:570,G:0	T:570,C:0	C:570,T:0	A:570,G:0	C:570,T:0	G:570,A:0	C:570,T:0	G:570,T:0	T:570,A:0	C:570,T:0	T:570,A:0	G:570,A:0	A:570,G:0	GGGACGTG:570,-:0	G:570,A:0	C:570,T:0	C:572,T:0	A:570,C:0	T:570,G:0	T:570,C:0	G:570,A:0	G:570,A:0
SAGC055	B045	G:37,A:100	G:31,A:107	G:140,T:0	A:140,C:0	T:570,-:0	C:517,T:59	-:579,CAG:0	G:579,A:0	A:579,G:0	C:579,T:0	G:580,A:0	T:581,C:0	T:579,C:0	-:579,C:0	-:579,T:0	T:436,-:97	T:579,C:0	C:580,T:0	C:136,T:435	G:118,A:19		G:140,A:0	C:269,T:99	C:368,T:0	T:368,C:0	A:368,T:0	A:368,G:0	T:368,C:0	C:64,T:302	A:368,G:0	C:65,T:300	G:368,A:0	C:368,T:0	G:367,T:0	T:367,A:0	C:367,T:0	T:367,A:0	G:367,A:0	A:367,G:0	GGGACGTG:367,-:0	G:367,A:0	C:367,T:0	C:369,T:0	A:369,C:0	T:368,G:0	T:368,C:0	G:368,A:0	G:368,A:0
SAGC058	B046	G:747,A:0	G:748,A:0	G:750,T:0	A:750,C:0	T:768,-:0	C:769,T:0	-:767,CAG:0	G:769,A:0	A:769,G:0	C:769,T:0	G:771,A:0	T:771,C:0	T:769,C:0	-:769,C:0	-:769,T:0	T:639,-:91	T:769,C:0	C:768,T:0	C:770,T:0	G:749,A:0		G:749,A:0	C:695,T:0	C:695,T:0	T:695,C:0	A:695,T:0	A:695,G:0	T:695,C:0	C:695,T:0	A:695,G:0	C:695,T:0	G:695,A:0	C:695,T:0	G:695,T:0	T:695,A:0	C:695,T:0	T:694,A:0	G:694,A:0	A:694,G:0	GGGACGTG:694,-:0	G:694,A:0	C:694,T:0	C:698,T:0	A:697,C:0	T:696,G:0	T:696,C:0	G:696,A:0	G:696,A:0
SAGC059	B047	G:88,A:111	G:75,A:123	G:202,T:0	A:202,C:0	T:836,-:0	C:846,T:0	-:844,CAG:0	G:846,A:0	A:846,G:0	C:846,T:0	G:847,A:0	T:847,C:0	T:844,C:0	-:844,C:0	-:844,T:0	T:679,-:96	T:844,C:0	C:843,T:0	C:334,T:495	G:202,A:0		G:202,A:0	C:359,T:107	C:473,T:0	T:473,C:0	A:473,T:0	A:473,G:0	T:473,C:0	C:150,T:321	A:473,G:0	C:164,T:303	G:473,A:0	C:473,T:0	G:473,T:0	T:472,A:0	C:472,T:0	T:472,A:0	G:473,A:0	A:473,G:0	GGGACGTG:473,-:0	G:474,A:0	C:474,T:0	C:478,T:0	A:478,C:0	T:475,G:0	T:475,C:0	G:475,A:0	G:475,A:0
SAGC060	B048	G:347,A:75	G:339,A:75	G:421,T:0	A:421,C:0	T:607,-:0	C:622,T:0	-:622,CAG:0	G:622,A:0	A:622,G:0	C:622,T:0	G:624,A:0	T:624,C:0	T:621,C:0	-:621,C:0	-:621,T:0	T:501,-:79	T:621,C:0	C:622,T:0	C:426,T:184	G:421,A:0		G:422,A:0	C:469,T:0	C:470,T:0	T:470,C:0	A:470,T:0	A:470,G:0	T:470,C:0	C:311,T:153	A:470,G:0	C:301,T:162	G:470,A:0	C:470,T:0	G:470,T:0	T:470,A:0	C:470,T:0	T:471,A:0	G:471,A:0	A:471,G:0	GGGACGTG:471,-:0	G:471,A:0	C:471,T:0	C:471,T:0	A:471,C:0	T:471,G:0	T:471,C:0	G:471,A:0	G:471,A:0
SAGC061	B049	G:32,A:76	G:23,A:85	G:110,T:0	A:110,C:0	T:500,-:0	C:443,T:60	-:508,CAG:0	G:509,A:0	A:509,G:0	C:509,T:0	G:509,A:0	T:509,C:0	T:506,C:0	-:506,C:0	-:506,T:0	T:389,-:79	T:506,C:0	C:506,T:0	C:119,T:378	G:110,A:0		G:110,A:0	C:148,T:62	C:211,T:0	T:211,C:0	A:211,T:0	A:211,G:0	T:211,C:0	C:32,T:176	A:211,G:0	C:36,T:173	G:211,A:0	C:211,T:0	G:211,T:0	T:211,A:0	C:211,T:0	T:211,A:0	G:211,A:0	A:211,G:0	GGGACGTG:211,-:0	G:211,A:0	C:211,T:0	C:211,T:0	A:211,C:0	T:211,G:0	T:211,C:0	G:211,A:0	G:211,A:0
SAGC069	B050	G:406,A:0	G:406,A:0	G:406,T:0	A:406,C:0	T:401,-:0	C:407,T:0	-:407,CAG:0	G:407,A:0	A:407,G:0	C:407,T:0	G:407,A:0	T:407,C:0	T:406,C:0	-:406,C:0	-:406,T:0	T:344,-:45	T:406,C:0	C:406,T:0	C:406,T:0	G:407,A:0		G:406,A:0	C:325,T:0	C:325,T:0	T:325,C:0	A:325,T:0	A:325,G:0	T:325,C:0	C:325,T:0	A:325,G:0	C:325,T:0	G:325,A:0	C:325,T:0	G:325,T:0	T:325,A:0	C:325,T:0	T:325,A:0	G:325,A:0	A:325,G:0	GGGACGTG:325,-:0	G:325,A:0	C:325,T:0	C:328,T:0	A:328,C:0	T:327,G:0	T:327,C:0	G:327,A:0	G:327,A:0
SAGC075	B052	G:424,A:132	G:405,A:151	G:567,T:0	A:567,C:0	T:694,-:0	C:701,T:0	-:701,CAG:0	G:701,A:0	A:701,G:0	C:701,T:0	G:702,A:0	T:703,C:0	T:698,C:0	-:698,C:0	-:698,T:0	T:552,-:109	T:698,C:0	C:696,T:0	C:490,T:197	G:567,A:0		G:566,A:0	C:408,T:54	C:470,T:0	T:470,C:0	A:470,T:0	A:470,G:0	T:470,C:0	C:285,T:173	A:470,G:0	C:297,T:166	G:470,A:0	C:470,T:0	G:470,T:0	T:470,A:0	C:470,T:0	T:470,A:0	G:470,A:0	A:470,G:0	GGGACGTG:470,-:0	G:470,A:0	C:470,T:0	C:471,T:0	A:471,C:0	T:471,G:0	T:471,C:0	G:471,A:0	G:471,A:0
SAGC078	B053	G:111,A:166	G:108,A:172	G:280,T:0	A:280,C:0	T:776,-:0	C:794,T:0	-:791,CAG:0	G:794,A:0	A:794,G:0	C:794,T:0	G:794,A:0	T:794,C:0	T:793,C:0	-:792,C:0	-:792,T:0	T:609,-:123	T:792,C:0	C:787,T:0	C:255,T:523	G:280,A:0		G:280,A:0	C:470,T:127	C:602,T:0	T:602,C:0	A:602,T:0	A:602,G:0	T:602,C:0	C:127,T:466	A:602,G:0	C:145,T:452	G:602,A:0	C:602,T:0	G:602,T:0	T:602,A:0	C:602,T:0	T:602,A:0	G:602,A:0	A:603,G:0	GGGACGTG:603,-:0	G:603,A:0	C:603,T:0	C:604,T:0	A:603,C:0	T:603,G:0	T:603,C:0	G:603,A:0	G:603,A:0
SAGC080	B055	G:418,A:63	G:412,A:75	G:489,T:0	A:489,C:0	T:770,-:0	C:782,T:0	-:782,CAG:0	G:782,A:0	A:782,G:0	C:782,T:0	G:782,A:0	T:784,C:0	T:778,C:0	-:778,C:0	-:778,T:0	T:617,-:107	T:778,C:0	C:779,T:0	C:577,T:192	G:489,A:0		G:489,A:0	C:581,T:67	C:655,T:0	T:655,C:0	A:655,T:0	A:655,G:0	T:655,C:0	C:414,T:225	A:655,G:0	C:420,T:228	G:655,A:0	C:655,T:0	G:656,T:0	T:656,A:0	C:656,T:0	T:656,A:0	G:656,A:0	A:656,G:0	GGGACGTG:656,-:0	G:656,A:0	C:656,T:0	C:659,T:0	A:657,C:0	T:657,G:0	T:657,C:0	G:657,A:0	G:657,A:0
SAGC082	B057	G:179,A:82	G:179,A:87	G:266,T:0	A:266,C:0	T:555,-:0	C:568,T:0	-:568,CAG:0	G:568,A:0	A:567,G:0	C:567,T:0	G:568,A:0	T:569,C:0	T:565,C:0	-:565,C:0	-:565,T:0	T:457,-:65	T:565,C:0	C:565,T:0	C:342,T:219	G:266,A:0		G:266,A:0	C:397,T:57	C:458,T:0	T:458,C:0	A:458,T:0	A:457,G:0	T:457,C:0	C:246,T:199	A:458,G:0	C:249,T:206	G:455,A:0	C:458,T:0	G:458,T:0	T:458,A:0	C:458,T:0	T:458,A:0	G:458,A:0	A:458,G:0	GGGACGTG:458,-:0	G:458,A:0	C:458,T:0	C:461,T:0	A:459,C:0	T:459,G:0	T:459,C:0	G:459,A:0	G:459,A:0
SAGC084	B059	G:9,A:5	G:9,A:5	G:14,T:0	A:14,C:0	T:67,-:10	C:78,T:0	-:78,CAG:0	G:78,A:0	A:78,G:0	C:78,T:0	G:78,A:0	T:78,C:0	T:68,C:9	-:78,C:0	-:78,T:0	T:67,-:10	T:78,C:0	C:78,T:0	C:23,T:55	G:14,A:0		G:14,A:0	C:40,T:5	C:46,T:0	T:46,C:0	A:46,T:0	A:46,G:0	T:46,C:0	C:7,T:36	A:41,G:5	C:11,T:34	G:46,A:0	C:46,T:0	G:46,T:0	T:46,A:0	C:46,T:0	T:46,A:0	G:46,A:0	A:46,G:0	GGGACGTG:46,-:0	G:46,A:0	C:46,T:0	C:46,T:0	A:46,C:0	T:46,G:0	T:46,C:0	G:46,A:0	G:46,A:0
SAGC085	B060	G:147,A:155	G:143,A:161	G:306,T:0	A:306,C:0	T:1578,-:0	C:1600,T:0	-:1598,CAG:0	G:1600,A:0	A:1597,G:0	C:1596,T:0	G:1608,A:0	T:1612,C:0	T:1589,C:0	-:1588,C:0	-:1590,T:0	T:1242,-:204	T:1590,C:0	C:1587,T:0	C:648,T:918	G:306,A:0		G:306,A:0	C:901,T:310	C:1230,T:0	T:1230,C:0	A:1230,T:0	A:1228,G:0	T:1228,C:0	C:206,T:988	A:1227,G:0	C:220,T:990	G:1228,A:0	C:1228,T:0	G:1229,T:0	T:1229,A:0	C:1229,T:0	T:1230,A:0	G:1229,A:0	A:1229,G:0	GGGACGTG:1229,-:0	G:1230,A:0	C:1230,T:0	C:1242,T:0	A:1241,C:0	T:1234,G:0	T:1235,C:0	G:1235,A:0	G:1235,A:0
SAGC089	B062	G:293,A:131	G:260,A:167	G:431,T:0	A:431,C:0	T:2235,-:0	C:2284,T:0	-:2282,CAG:0	G:2284,A:0	A:2282,G:0	C:2281,T:0	G:2294,A:0	T:2297,C:0	T:2273,C:0	-:2273,C:0	-:2274,T:0	T:1777,-:288	T:2274,C:0	C:2269,T:0	C:751,T:1486	G:431,A:0		G:430,A:0	C:1266,T:205	C:1497,T:0	T:1497,C:0	A:1497,T:0	A:1497,G:0	T:1497,C:0	C:413,T:1048	A:1497,G:0	C:416,T:1049	G:1495,A:0	C:1497,T:0	G:1497,T:0	T:1497,A:0	C:1497,T:0	T:1497,A:0	G:1499,A:0	A:1499,G:0	GGGACGTG:1498,-:0	G:1498,A:0	C:1498,T:0	C:1510,T:0	A:1510,C:0	T:1506,G:0	T:1506,C:0	G:1506,A:0	G:1506,A:0
SAGC091	B063	G:528,A:0	G:527,A:0	G:529,T:0	A:530,C:0	T:2006,-:0	C:2032,T:0	-:2024,CAG:0	G:2032,A:0	A:2031,G:0	C:2028,T:0	G:2036,A:0	T:2044,C:0	T:2024,C:0	-:2026,C:0	-:2027,T:0	T:1572,-:279	T:2027,C:0	C:2021,T:0	C:2022,T:0	G:530,A:0		G:528,A:0	C:1415,T:0	C:1418,T:0	T:1418,C:0	A:1414,T:0	A:1418,G:0	T:1418,C:0	C:1135,T:229	A:1418,G:0	C:1134,T:238	G:1416,A:0	C:1418,T:0	G:1418,T:0	T:1418,A:0	C:1418,T:0	T:1418,A:0	G:1418,A:0	A:1418,G:0	GGGACGTG:1417,-:0	G:1418,A:0	C:1418,T:0	C:1425,T:0	A:1425,C:0	T:1421,G:0	T:1421,C:0	G:1421,A:0	G:1421,A:0
SAGC096	B066	G:140,A:325	G:87,A:379	G:473,T:0	A:473,C:0	T:2444,-:0	C:2496,T:0	-:2492,CAG:0	G:2496,A:0	A:2492,G:0	C:2491,T:0	G:2503,A:0	T:2505,C:0	T:2485,C:0	-:2484,C:0	-:2486,T:0	T:1885,-:372	T:2486,C:0	C:2479,T:0	C:537,T:1911	G:472,A:0		G:469,A:0	C:1728,T:558	C:2321,T:0	T:2321,C:0	A:2321,T:0	A:2321,G:0	T:2319,C:0	C:199,T:2072	A:2318,G:0	C:201,T:2085	G:2318,A:0	C:2318,T:0	G:2319,T:0	T:2319,A:0	C:2319,T:0	T:2319,A:0	G:2321,A:0	A:2321,G:0	GGGACGTG:2321,-:0	G:2321,A:0	C:2321,T:0	C:2337,T:0	A:2338,C:0	T:2331,G:0	T:2334,C:0	G:2334,A:0	G:2334,A:0
SAGC098	B067	G:100,A:284	G:88,A:300	G:393,T:0	A:393,C:0	T:1888,-:0	C:1929,T:0	-:1927,CAG:0	G:1929,A:0	A:1926,G:0	C:1925,T:0	G:1933,A:0	T:1940,C:0	T:1916,C:0	-:1916,C:0	-:1915,T:0	T:1429,-:297	T:1915,C:0	C:1914,T:0	C:348,T:1535	G:392,A:0		G:391,A:0	C:1332,T:508	C:1866,T:0	T:1864,C:0	A:1864,T:0	A:1863,G:0	T:1863,C:0	C:141,T:1682	A:1861,G:0	C:156,T:1679	G:1861,A:0	C:1861,T:0	G:1861,T:0	T:1861,A:0	C:1861,T:0	T:1861,A:0	G:1861,A:0	A:1861,G:0	GGGACGTG:1860,-:0	G:1860,A:0	C:1860,T:0	C:1873,T:0	A:1872,C:0	T:1868,G:0	T:1869,C:0	G:1869,A:0	G:1869,A:0
SAGC099	B068	G:255,A:128	G:224,A:153	G:387,T:0	A:387,C:0	T:2051,-:0	C:2097,T:0	-:2091,CAG:0	G:2096,A:0	A:2097,G:0	C:2096,T:0	G:2103,A:0	T:2108,C:0	T:2086,C:0	-:2086,C:0	-:2086,T:0	T:1600,-:256	T:2086,C:0	C:2081,T:0	C:798,T:1243	G:386,A:0		G:385,A:0	C:1286,T:482	C:1800,T:0	T:1800,C:0	A:1796,T:0	A:1799,G:0	T:1798,C:0	C:451,T:1308	A:1797,G:0	C:450,T:1311	G:1797,A:0	C:1797,T:0	G:1799,T:0	T:1799,A:0	C:1799,T:0	T:1798,A:0	G:1798,A:0	A:1798,G:0	GGGACGTG:1797,-:0	G:1798,A:0	C:1798,T:0	C:1814,T:0	A:1809,C:0	T:1804,G:0	T:1805,C:0	G:1805,A:0	G:1805,A:0
SAGC100	B069	G:453,A:89	G:442,A:101	G:551,T:0	A:551,C:0	T:1904,-:0	C:1949,T:0	-:1945,CAG:0	G:1949,A:0	A:1948,G:0	C:1946,T:0	G:1954,A:0	T:1958,C:0	T:1940,C:0	-:1941,C:0	-:1940,T:0	T:1523,-:251	T:1940,C:0	C:1939,T:0	C:1294,T:607	G:552,A:0		G:550,A:0	C:1441,T:197	C:1661,T:0	T:1661,C:0	A:1661,T:0	A:1661,G:0	T:1658,C:0	C:740,T:868	A:1659,G:0	C:748,T:874	G:1659,A:0	C:1659,T:0	G:1658,T:0	T:1658,A:0	C:1657,T:0	T:1657,A:0	G:1657,A:0	A:1657,G:0	GGGACGTG:1657,-:0	G:1657,A:0	C:1657,T:0	C:1678,T:0	A:1679,C:0	T:1670,G:0	T:1670,C:0	G:1670,A:0	G:1671,A:0
SAGC109	B075	G:162,A:249	G:140,A:273	G:418,T:0	A:418,C:0	T:1308,-:0	C:1329,T:0	-:1329,CAG:0	G:1329,A:0	A:1329,G:0	C:1329,T:0	G:1330,A:0	T:1330,C:0	T:1325,C:0	-:1325,C:0	-:1325,T:0	T:1044,-:195	T:1325,C:0	C:1315,T:0	C:325,T:966	G:417,A:0		G:417,A:0	C:778,T:179	C:969,T:0	T:969,C:0	A:969,T:0	A:969,G:0	T:968,C:0	C:122,T:829	A:968,G:0	C:133,T:816	G:969,A:0	C:969,T:0	G:969,T:0	T:969,A:0	C:969,T:0	T:969,A:0	G:970,A:0	A:970,G:0	GGGACGTG:970,-:0	G:970,A:0	C:970,T:0	C:973,T:0	A:972,C:0	T:971,G:0	T:971,C:0	G:971,A:0	G:971,A:0
SAGC110	B076	G:164,A:224	G:131,A:255	G:393,T:0	A:393,C:0	T:447,-:0	C:452,T:0	-:452,CAG:0	G:452,A:0	A:452,G:0	C:452,T:0	G:454,A:0	T:456,C:0	T:446,C:0	-:447,C:0	-:447,T:0	T:356,-:60	T:447,C:0	C:448,T:0	C:130,T:313	G:393,A:0		G:392,A:0	C:458,T:78	C:546,T:0	T:545,C:0	A:545,T:0	A:545,G:0	T:545,C:0	C:98,T:442	A:545,G:0	C:98,T:438	G:544,A:0	C:544,T:0	G:544,T:0	T:544,A:0	C:544,T:0	T:544,A:0	G:544,A:0	A:543,G:0	GGGACGTG:543,-:0	G:543,A:0	C:543,T:0	C:548,T:0	A:547,C:0	T:547,G:0	T:547,C:0	G:547,A:0	G:547,A:0
SAGC112	B078	G:264,A:0	G:264,A:0	G:264,T:0	A:264,C:0	T:575,-:0	C:585,T:0	-:585,CAG:0	G:585,A:0	A:585,G:0	C:585,T:0	G:586,A:0	T:587,C:0	T:582,C:0	-:582,C:0	-:582,T:0	T:465,-:83	T:582,C:0	C:584,T:0	C:584,T:0	G:264,A:0		G:264,A:0	C:528,T:0	C:528,T:0	T:528,C:0	A:528,T:0	A:528,G:0	T:528,C:0	C:528,T:0	A:528,G:0	C:529,T:0	G:529,A:0	C:529,T:0	G:529,T:0	T:529,A:0	C:529,T:0	T:529,A:0	G:529,A:0	A:529,G:0	GGGACGTG:529,-:0	G:528,A:0	C:528,T:0	C:531,T:0	A:531,C:0	T:530,G:0	T:530,C:0	G:530,A:0	G:530,A:0
SAGC129	B083	G:22,A:369	G:19,A:373	G:394,T:0	A:394,C:0	T:820,-:0	C:691,T:137	-:833,CAG:0	G:833,A:0	A:833,G:0	C:833,T:0	G:833,A:0	T:835,C:0	T:829,C:0	-:829,C:0	-:829,T:0	T:638,-:117	T:829,C:0	C:827,T:0	C:94,T:724	G:328,A:65		G:394,A:0	C:584,T:213	C:803,T:0	T:803,C:0	A:803,T:0	A:802,G:0	T:802,C:0	C:34,T:754	A:803,G:0	C:49,T:740	G:801,A:0	C:801,T:0	G:801,T:0	T:801,A:0	C:801,T:0	T:801,A:0	G:800,A:0	A:800,G:0	GGGACGTG:800,-:0	G:800,A:0	C:800,T:0	C:804,T:0	A:805,C:0	T:805,G:0	T:805,C:0	G:805,A:0	G:805,A:0
SAGC132	B084	G:17,A:475	G:12,A:480	G:505,T:0	A:505,C:0	T:770,-:0	C:624,T:148	-:777,CAG:0	G:777,A:0	A:777,G:0	C:777,T:0	G:778,A:0	T:779,C:0	T:775,C:0	-:774,C:0	-:774,T:0	T:586,-:128	T:774,C:0	C:774,T:0	C:101,T:656	G:399,A:104		G:505,A:0	C:518,T:229	C:750,T:0	T:750,C:0	A:750,T:0	A:749,G:0	T:749,C:0	C:28,T:712	A:750,G:0	C:22,T:717	G:750,A:0	C:750,T:0	G:750,T:0	T:750,A:0	C:750,T:0	T:751,A:0	G:751,A:0	A:751,G:0	GGGACGTG:751,-:0	G:751,A:0	C:751,T:0	C:755,T:0	A:753,C:0	T:753,G:0	T:753,C:0	G:753,A:0	G:752,A:0
SAGC138	B086	G:11,A:151	G:11,A:151	G:167,T:0	A:167,C:0	T:448,-:0	C:379,T:75	-:459,CAG:0	G:459,A:0	A:459,G:0	C:459,T:0	G:460,A:0	T:461,C:0	T:459,C:0	-:458,C:0	-:458,T:0	T:364,-:52	T:458,C:0	C:458,T:0	C:55,T:395	G:130,A:35		G:166,A:0	C:446,T:113	C:564,T:0	T:564,C:0	A:564,T:0	A:564,G:0	T:564,C:0	C:35,T:517	A:564,G:0	C:50,T:511	G:564,A:0	C:564,T:0	G:564,T:0	T:564,A:0	C:564,T:0	T:564,A:0	G:564,A:0	A:564,G:0	GGGACGTG:564,-:0	G:564,A:0	C:564,T:0	C:565,T:0	A:565,C:0	T:564,G:0	T:564,C:0	G:564,A:0	G:564,A:0
SAGC147	B088	G:19,A:524	G:19,A:527	G:552,T:0	A:552,C:0	T:297,-:0	C:260,T:45	-:307,CAG:0	G:307,A:0	A:307,G:0	C:307,T:0	G:307,A:0	T:307,C:0	T:306,C:0	-:306,C:0	-:305,T:0	T:216,-:47	T:305,C:0	C:306,T:0	C:36,T:266	G:471,A:77		G:551,A:0	C:141,T:81	C:222,T:0	T:222,C:0	A:222,T:0	A:222,G:0	T:222,C:0	C:11,T:208	A:222,G:0	C:13,T:205	G:221,A:0	C:221,T:0	G:221,T:0	T:221,A:0	C:221,T:0	T:221,A:0	G:221,A:0	A:221,G:0	GGGACGTG:221,-:0	G:221,A:0	C:221,T:0	C:223,T:0	A:222,C:0	T:222,G:0	T:222,C:0	G:222,A:0	G:222,A:0
SAGC151	B090	G:18,A:701	G:9,A:709	G:731,T:0	A:731,C:0	T:558,-:0	C:566,T:0	-:566,CAG:0	G:566,A:0	A:566,G:0	C:566,T:0	G:569,A:0	T:571,C:0	T:565,C:0	-:565,C:0	-:567,T:0	T:441,-:85	T:567,C:0	C:567,T:0	C:137,T:424	G:577,A:151		G:731,A:0	C:577,T:142	C:721,T:0	T:721,C:0	A:721,T:0	A:721,G:0	T:721,C:0	C:15,T:699	A:721,G:0	C:17,T:698	G:722,A:0	C:722,T:0	G:722,T:0	T:723,A:0	C:722,T:0	T:722,A:0	G:722,A:0	A:722,G:0	GGGACGTG:722,-:0	G:722,A:0	C:721,T:0	C:729,T:0	A:728,C:0	T:725,G:0	T:725,C:0	G:725,A:0	G:725,A:0
SAGC153	B091	G:29,A:661	G:30,A:674	G:705,T:0	A:705,C:0	T:272,-:0	C:244,T:29	-:276,CAG:0	G:276,A:0	A:276,G:0	C:276,T:0	G:277,A:0	T:277,C:0	T:274,C:0	-:274,C:0	-:275,T:0	T:247,-:0	T:247,C:0	C:276,T:0	C:55,T:213	G:612,A:92		G:704,A:0	C:244,T:61	C:306,T:0	T:306,C:0	A:306,T:0	A:306,G:0	T:306,C:0	C:27,T:273	A:306,G:0	C:17,T:284	G:306,A:0	C:306,T:0	G:306,T:0	T:306,A:0	C:306,T:0	T:306,A:0	G:306,A:0	A:306,G:0	GGGACGTG:306,-:0	G:306,A:0	C:306,T:0	C:306,T:0	A:306,C:0	T:306,G:0	T:306,C:0	G:306,A:0	G:306,A:0
SAGC155	B092	G:253,A:58	G:251,A:62	G:317,T:0	A:317,C:0	T:448,-:0	C:453,T:0	-:453,CAG:0	G:453,A:0	A:453,G:0	C:453,T:0	G:453,A:0	T:454,C:0	T:451,C:0	-:452,C:0	-:452,T:0	T:370,-:54	T:452,C:0	C:450,T:0	C:280,T:165	G:317,A:0		G:317,A:0	C:344,T:40	C:390,T:0	T:390,C:0	A:390,T:0	A:390,G:0	T:390,C:0	C:174,T:208	A:389,G:0	C:170,T:211	G:389,A:0	C:389,T:0	G:389,T:0	T:389,A:0	C:389,T:0	T:389,A:0	G:389,A:0	A:389,G:0	GGGACGTG:389,-:0	G:389,A:0	C:389,T:0	C:390,T:0	A:390,C:0	T:390,G:0	T:390,C:0	G:390,A:0	G:390,A:0
SAGC156	B093	G:210,A:150	G:180,A:182	G:368,T:0	A:368,C:0	T:455,-:0	C:465,T:0	-:465,CAG:0	G:465,A:0	A:465,G:0	C:465,T:0	G:465,A:0	T:466,C:0	T:465,C:0	-:465,C:0	-:465,T:0	T:373,-:71	T:465,C:0	C:464,T:0	C:238,T:221	G:367,A:0		G:367,A:0	C:293,T:37	C:332,T:0	T:332,C:0	A:332,T:0	A:332,G:0	T:332,C:0	C:154,T:171	A:332,G:0	C:158,T:174	G:332,A:0	C:332,T:0	G:333,T:0	T:333,A:0	C:334,T:0	T:334,A:0	G:334,A:0	A:334,G:0	GGGACGTG:334,-:0	G:334,A:0	C:334,T:0	C:337,T:0	A:336,C:0	T:336,G:0	T:336,C:0	G:336,A:0	G:336,A:0
SAGC157	B094	G:36,A:105	G:27,A:114	G:142,T:0	A:142,C:0	T:618,-:0	C:564,T:68	-:635,CAG:0	G:636,A:0	A:636,G:0	C:636,T:0	G:636,A:0	T:636,C:0	T:632,C:0	-:632,C:0	-:632,T:0	T:491,-:93	T:632,C:0	C:633,T:0	C:131,T:492	G:142,A:0		G:142,A:0	C:566,T:123	C:695,T:0	T:695,C:0	A:695,T:0	A:695,G:0	T:695,C:0	C:42,T:639	A:695,G:0	C:51,T:638	G:695,A:0	C:695,T:0	G:694,T:0	T:694,A:0	C:694,T:0	T:694,A:0	G:694,A:0	A:694,G:0	GGGACGTG:694,-:0	G:694,A:0	C:694,T:0	C:698,T:0	A:696,C:0	T:696,G:0	T:696,C:0	G:696,A:0	G:696,A:0
SAGC158	B095	G:63,A:320	G:46,A:339	G:389,T:0	A:389,C:0	T:849,-:0	C:861,T:0	-:861,CAG:0	G:861,A:0	A:861,G:0	C:861,T:0	G:865,A:0	T:865,C:0	T:859,C:0	-:859,C:0	-:859,T:0	T:691,-:111	T:859,C:0	C:860,T:0	C:199,T:643	G:344,A:42		G:389,A:0	C:550,T:137	C:697,T:0	T:697,C:0	A:696,T:0	A:697,G:0	T:697,C:0	C:86,T:602	A:697,G:0	C:99,T:583	G:697,A:0	C:697,T:0	G:697,T:0	T:697,A:0	C:697,T:0	T:697,A:0	G:697,A:0	A:697,G:0	GGGACGTG:697,-:0	G:697,A:0	C:697,T:0	C:698,T:0	A:698,C:0	T:698,G:0	T:698,C:0	G:698,A:0	G:698,A:0
SAGC166	B098	G:180,A:446	G:170,A:460	G:640,T:0	A:640,C:0	T:476,-:0	C:479,T:0	-:479,CAG:0	G:479,A:0	A:479,G:0	C:479,T:0	G:480,A:0	T:481,C:0	T:477,C:0	-:478,C:0	-:478,T:0	T:390,-:53	T:478,C:0	C:478,T:0	C:204,T:265	G:550,A:88		G:640,A:0	C:273,T:43	C:318,T:0	T:318,C:0	A:318,T:0	A:318,G:0	T:318,C:0	C:127,T:188	A:318,G:0	C:121,T:194	G:318,A:0	C:318,T:0	G:318,T:0	T:318,A:0	C:318,T:0	T:318,A:0	G:318,A:0	A:318,G:0	GGGACGTG:318,-:0	G:318,A:0	C:318,T:0	C:318,T:0	A:318,C:0	T:318,G:0	T:318,C:0	G:318,A:0	G:318,A:0
SAGC167	B099	G:174,A:50	G:169,A:55	G:228,T:0	A:228,C:0	T:415,-:0	C:421,T:0	-:421,CAG:0	G:421,A:0	A:421,G:0	C:421,T:0	G:423,A:0	T:424,C:0	T:421,C:0	-:421,C:0	-:421,T:0	T:344,-:52	T:421,C:0	C:420,T:0	C:298,T:118	G:228,A:0		G:227,A:0	C:467,T:0	C:467,T:0	T:467,C:0	A:467,T:0	A:467,G:0	T:467,C:0	C:277,T:180	A:467,G:0	C:271,T:193	G:466,A:0	C:466,T:0	G:466,T:0	T:466,A:0	C:466,T:0	T:466,A:0	G:466,A:0	A:466,G:0	GGGACGTG:466,-:0	G:466,A:0	C:466,T:0	C:467,T:0	A:467,C:0	T:467,G:0	T:467,C:0	G:467,A:0	G:467,A:0
SAGC168	B100	G:648,A:0	G:649,A:0	G:650,T:0	A:650,C:0	T:909,-:0	C:916,T:0	-:916,CAG:0	G:916,A:0	A:916,G:0	C:916,T:0	G:917,A:0	T:919,C:0	T:914,C:0	-:914,C:0	-:914,T:0	T:820,-:0	T:820,C:0	C:914,T:0	C:915,T:0	G:650,A:0		G:648,A:0	C:734,T:0	C:734,T:0	T:734,C:0	A:732,T:0	A:733,G:0	T:733,C:0	C:644,T:79	A:733,G:0	C:646,T:77	G:733,A:0	C:733,T:0	G:734,T:0	T:734,A:0	C:734,T:0	T:735,A:0	G:735,A:0	A:735,G:0	GGGACGTG:735,-:0	G:734,A:0	C:734,T:0	C:738,T:0	A:737,C:0	T:737,G:0	T:737,C:0	G:737,A:0	G:737,A:0
SAGC169	B101	G:36,A:428	G:30,A:437	G:474,T:0	A:474,C:0	T:189,-:0	C:192,T:0	-:192,CAG:0	G:192,A:0	A:192,G:0	C:192,T:0	G:192,A:0	T:192,C:0	T:190,C:0	-:190,C:0	-:190,T:0	T:146,-:31	T:190,C:0	C:190,T:0	C:61,T:121	G:473,A:0		G:474,A:0	C:436,T:0	C:437,T:0	T:437,C:0	A:437,T:0	A:437,G:0	T:437,C:0	C:36,T:390	A:437,G:0	C:31,T:399	G:437,A:0	C:437,T:0	G:437,T:0	T:437,A:0	C:437,T:0	T:437,A:0	G:438,A:0	A:438,G:0	GGGACGTG:438,-:0	G:438,A:0	C:438,T:0	C:439,T:0	A:439,C:0	T:439,G:0	T:439,C:0	G:439,A:0	G:439,A:0
SAGC170	B102	G:639,A:150	G:608,A:184	G:802,T:0	A:802,C:0	T:1416,-:0	C:1440,T:0	-:1440,CAG:0	G:1440,A:0	A:1441,G:0	C:1441,T:0	G:1444,A:0	T:1445,C:0	T:1438,C:0	-:1438,C:0	-:1438,T:0	T:1165,-:182	T:1438,C:0	C:1437,T:0	C:993,T:423	G:802,A:0		G:802,A:0	C:1387,T:0	C:1387,T:0	T:1387,C:0	A:1387,T:0	A:1387,G:0	T:1387,C:0	C:782,T:586	A:1386,G:0	C:776,T:593	G:1384,A:0	C:1386,T:0	G:1386,T:0	T:1386,A:0	C:1386,T:0	T:1386,A:0	G:1386,A:0	A:1386,G:0	GGGACGTG:1386,-:0	G:1386,A:0	C:1386,T:0	C:1393,T:0	A:1388,C:0	T:1387,G:0	T:1387,C:0	G:1387,A:0	G:1387,A:0
SAGC173	B103	G:53,A:345	G:52,A:347	G:402,T:0	A:402,C:0	T:392,-:0	C:400,T:0	-:399,CAG:0	G:400,A:0	A:400,G:0	C:400,T:0	G:400,A:0	T:402,C:0	T:395,C:0	-:395,C:0	-:396,T:0	T:312,-:58	T:396,C:0	C:396,T:0	C:119,T:271	G:402,A:0		G:402,A:0	C:338,T:67	C:409,T:0	T:409,C:0	A:409,T:0	A:409,G:0	T:409,C:0	C:75,T:328	A:408,G:0	C:74,T:330	G:408,A:0	C:408,T:0	G:408,T:0	T:408,A:0	C:408,T:0	T:408,A:0	G:408,A:0	A:408,G:0	GGGACGTG:408,-:0	G:408,A:0	C:408,T:0	C:411,T:0	A:410,C:0	T:410,G:0	T:410,C:0	G:410,A:0	G:410,A:0
SAGC174	B104	G:616,A:0	G:616,A:0	G:618,T:0	A:618,C:0	T:696,-:0	C:711,T:0	-:710,CAG:0	G:710,A:0	A:710,G:0	C:710,T:0	G:713,A:0	T:713,C:0	T:708,C:0	-:708,C:0	-:708,T:0	T:580,-:82	T:708,C:0	C:707,T:0	C:708,T:0	G:618,A:0		G:618,A:0	C:534,T:0	C:534,T:0	T:534,C:0	A:534,T:0	A:534,G:0	T:534,C:0	C:534,T:0	A:534,G:0	C:534,T:0	G:534,A:0	C:534,T:0	G:534,T:0	T:534,A:0	C:534,T:0	T:534,A:0	G:534,A:0	A:534,G:0	GGGACGTG:534,-:0	G:534,A:0	C:534,T:0	C:536,T:0	A:535,C:0	T:535,G:0	T:535,C:0	G:535,A:0	G:535,A:0
SAGC187	B107	G:378,A:197	G:362,A:213	G:580,T:0	A:580,C:0	T:706,-:0	C:713,T:0	-:712,CAG:0	G:713,A:0	A:713,G:0	C:713,T:0	G:714,A:0	T:717,C:0	T:709,C:0	-:709,C:0	-:708,T:0	T:586,-:80	T:708,C:0	C:711,T:0	C:422,T:275	G:579,A:0		G:579,A:0	C:651,T:175	C:834,T:0	T:834,C:0	A:834,T:0	A:834,G:0	T:834,C:0	C:311,T:507	A:833,G:0	C:314,T:507	G:832,A:0	C:832,T:0	G:832,T:0	T:832,A:0	C:832,T:0	T:832,A:0	G:832,A:0	A:832,G:0	GGGACGTG:832,-:0	G:832,A:0	C:832,T:0	C:841,T:0	A:841,C:0	T:840,G:0	T:840,C:0	G:840,A:0	G:840,A:0
SAGC188	B108	G:14,A:22	G:13,A:22	G:36,T:0	A:36,C:0	T:74,-:0	C:74,T:0	-:74,CAG:0	G:74,A:0	A:74,G:0	C:74,T:0	G:74,A:0	T:74,C:0	T:74,C:0	-:74,C:0	-:74,T:0	T:66,-:0	T:66,C:0	C:74,T:0	C:26,T:46	G:36,A:0		G:36,A:0	C:96,T:22	C:118,T:0	T:118,C:0	A:118,T:0	A:118,G:0	T:118,C:0	C:23,T:93	A:118,G:0	C:24,T:93	G:118,A:0	C:118,T:0	G:118,T:0	T:118,A:0	C:118,T:0	T:118,A:0	G:118,A:0	A:118,G:0	GGGACGTG:118,-:0	G:118,A:0	C:118,T:0	C:118,T:0	A:118,C:0	T:118,G:0	T:118,C:0	G:118,A:0	G:118,A:0
SAGC191	B110	G:110,A:655	G:106,A:661	G:777,T:0	A:777,C:0	T:323,-:0	C:303,T:39	-:341,CAG:0	G:343,A:0	A:343,G:0	C:343,T:0	G:343,A:0	T:343,C:0	T:341,C:0	-:341,C:0	-:342,T:0	T:267,-:49	T:342,C:0	C:342,T:0	C:57,T:278	G:665,A:108		G:777,A:0	C:526,T:0	C:529,T:0	T:529,C:0	A:529,T:0	A:529,G:0	T:529,C:0	C:160,T:362	A:529,G:0	C:170,T:353	G:530,A:0	C:530,T:0	G:529,T:0	T:529,A:0	C:529,T:0	T:529,A:0	G:529,A:0	A:529,G:0	GGGACGTG:529,-:0	G:529,A:0	C:529,T:0	C:532,T:0	A:531,C:0	T:530,G:0	T:531,C:0	G:531,A:0	G:531,A:0
SAGC192	B111	G:48,A:682	G:30,A:703	G:744,T:0	A:744,C:0	T:321,-:0	C:322,T:0	-:321,CAG:0	G:322,A:0	A:322,G:0	C:322,T:0	G:322,A:0	T:322,C:0	T:320,C:0	-:320,C:0	-:320,T:0	T:245,-:49	T:320,C:0	C:320,T:0	C:56,T:258	G:741,A:0		G:739,A:0	C:638,T:123	C:764,T:0	T:764,C:0	A:764,T:0	A:764,G:0	T:764,C:0	C:29,T:722	A:764,G:0	C:33,T:717	G:764,A:0	C:764,T:0	G:764,T:0	T:764,A:0	C:764,T:0	T:765,A:0	G:764,A:0	A:764,G:0	GGGACGTG:764,-:0	G:764,A:0	C:764,T:0	C:765,T:0	A:765,C:0	T:765,G:0	T:765,C:0	G:765,A:0	G:765,A:0
SAGC195	B113	G:503,A:0	G:503,A:0	G:505,T:0	A:505,C:0	T:1022,-:0	C:1028,T:0	-:1027,CAG:0	G:1028,A:0	A:1028,G:0	C:1028,T:0	G:1028,A:0	T:1029,C:0	T:1025,C:0	-:1024,C:0	-:1025,T:0	T:861,-:106	T:1025,C:0	C:1023,T:0	C:910,T:105	G:505,A:0		G:503,A:0	C:871,T:0	C:871,T:0	T:871,C:0	A:871,T:0	A:871,G:0	T:871,C:0	C:650,T:202	A:870,G:0	C:653,T:205	G:870,A:0	C:870,T:0	G:870,T:0	T:870,A:0	C:870,T:0	T:870,A:0	G:870,A:0	A:870,G:0	GGGACGTG:870,-:0	G:870,A:0	C:870,T:0	C:873,T:0	A:872,C:0	T:872,G:0	T:872,C:0	G:872,A:0	G:872,A:0
SAGC206	B115	G:80,A:441	G:56,A:468	G:529,T:0	A:529,C:0	T:626,-:0	C:634,T:0	-:632,CAG:0	G:634,A:0	A:634,G:0	C:634,T:0	G:635,A:0	T:636,C:0	T:630,C:0	-:629,C:0	-:629,T:0	T:492,-:98	T:629,C:0	C:629,T:0	C:115,T:502	G:529,A:0		G:529,A:0	C:478,T:169	C:658,T:0	T:658,C:0	A:658,T:0	A:658,G:0	T:658,C:0	C:55,T:591	A:658,G:0	C:63,T:589	G:658,A:0	C:658,T:0	G:659,T:0	T:658,A:0	C:658,T:0	T:658,A:0	G:658,A:0	A:658,G:0	GGGACGTG:658,-:0	G:658,A:0	C:658,T:0	C:665,T:0	A:663,C:0	T:661,G:0	T:661,C:0	G:661,A:0	G:661,A:0
SAGC207	B116	G:573,A:0	G:573,A:0	G:575,T:0	A:575,C:0	T:795,-:0	C:810,T:0	-:809,CAG:0	G:810,A:0	A:810,G:0	C:810,T:0	G:811,A:0	T:812,C:0	T:808,C:0	-:808,C:0	-:808,T:0	T:651,-:109	T:808,C:0	C:808,T:0	C:808,T:0	G:574,A:0		G:573,A:0	C:666,T:0	C:667,T:0	T:667,C:0	A:666,T:0	A:667,G:0	T:667,C:0	C:667,T:0	A:667,G:0	C:667,T:0	G:667,A:0	C:667,T:0	G:667,T:0	T:667,A:0	C:667,T:0	T:667,A:0	G:667,A:0	A:667,G:0	GGGACGTG:667,-:0	G:667,A:0	C:667,T:0	C:670,T:0	A:669,C:0	T:668,G:0	T:668,C:0	G:668,A:0	G:668,A:0
SAGC209	B118	G:171,A:0	G:171,A:0	G:171,T:0	A:171,C:0	T:564,-:0	C:569,T:0	-:569,CAG:0	G:569,A:0	A:569,G:0	C:568,T:0	G:571,A:0	T:570,C:0	T:569,C:0	-:569,C:0	-:569,T:0	T:470,-:67	T:569,C:0	C:569,T:0	C:569,T:0	G:171,A:0		G:171,A:0	C:569,T:0	C:569,T:0	T:569,C:0	A:569,T:0	A:569,G:0	T:569,C:0	C:569,T:0	A:569,G:0	C:569,T:0	G:569,A:0	C:569,T:0	G:568,T:0	T:568,A:0	C:568,T:0	T:568,A:0	G:568,A:0	A:568,G:0	GGGACGTG:568,-:0	G:568,A:0	C:568,T:0	C:575,T:0	A:572,C:0	T:571,G:0	T:571,C:0	G:571,A:0	G:571,A:0
SAGC212	B119	G:559,A:0	G:559,A:0	G:562,T:0	A:562,C:0	T:575,-:0	C:585,T:0	-:585,CAG:0	G:585,A:0	A:585,G:0	C:582,T:0	G:585,A:0	T:586,C:0	T:584,C:0	-:584,C:0	-:584,T:0	T:484,-:72	T:584,C:0	C:584,T:0	C:583,T:0	G:562,A:0		G:562,A:0	C:387,T:0	C:387,T:0	T:387,C:0	A:387,T:0	A:387,G:0	T:387,C:0	C:387,T:0	A:387,G:0	C:387,T:0	G:387,A:0	C:387,T:0	G:387,T:0	T:387,A:0	C:387,T:0	T:387,A:0	G:387,A:0	A:387,G:0	GGGACGTG:387,-:0	G:387,A:0	C:386,T:0	C:387,T:0	A:387,C:0	T:387,G:0	T:387,C:0	G:387,A:0	G:387,A:0
SAGC214	B121	G:17,A:170	G:10,A:176	G:190,T:0	A:190,C:0	T:500,-:0	C:448,T:56	-:502,CAG:0	G:505,A:0	A:505,G:0	C:505,T:0	G:506,A:0	T:506,C:0	T:503,C:0	-:503,C:0	-:503,T:0	T:391,-:78	T:503,C:0	C:502,T:0	C:107,T:383	G:163,A:26		G:190,A:0	C:667,T:155	C:825,T:0	T:825,C:0	A:825,T:0	A:825,G:0	T:825,C:0	C:36,T:777	A:824,G:0	C:28,T:788	G:825,A:0	C:825,T:0	G:825,T:0	T:825,A:0	C:825,T:0	T:825,A:0	G:825,A:0	A:825,G:0	GGGACGTG:825,-:0	G:825,A:0	C:825,T:0	C:828,T:0	A:828,C:0	T:828,G:0	T:828,C:0	G:828,A:0	G:828,A:0
SAGC215	B122	G:58,A:330	G:42,A:348	G:392,T:0	A:392,C:0	T:586,-:0	C:595,T:0	-:595,CAG:0	G:595,A:0	A:595,G:0	C:594,T:0	G:595,A:0	T:595,C:0	T:593,C:0	-:593,C:0	-:593,T:0	T:471,-:78	T:593,C:0	C:590,T:0	C:241,T:332	G:392,A:0		G:391,A:0	C:662,T:198	C:867,T:0	T:867,C:0	A:867,T:0	A:867,G:0	T:867,C:0	C:44,T:810	A:868,G:0	C:70,T:783	G:868,A:0	C:868,T:0	G:868,T:0	T:868,A:0	C:868,T:0	T:868,A:0	G:868,A:0	A:868,G:0	GGGACGTG:868,-:0	G:868,A:0	C:868,T:0	C:870,T:0	A:870,C:0	T:870,G:0	T:870,C:0	G:870,A:0	G:870,A:0
SAGC223	B130	G:909,A:0	G:909,A:0	G:908,T:0	A:908,C:0	T:1557,-:0	C:1586,T:0	-:1584,CAG:0	G:1586,A:0	A:1586,G:0	C:1586,T:0	G:1588,A:0	T:1591,C:0	T:1584,C:0	-:1582,C:0	-:1583,T:0	T:1326,-:165	T:1583,C:0	C:1579,T:0	C:1583,T:0	G:907,A:0		G:907,A:0	C:1051,T:0	C:1052,T:0	T:1052,C:0	A:1052,T:0	A:1052,G:0	T:1052,C:0	C:1052,T:0	A:1052,G:0	C:1052,T:0	G:1052,A:0	C:1052,T:0	G:1052,T:0	T:1052,A:0	C:1052,T:0	T:1052,A:0	G:1053,A:0	A:1053,G:0	GGGACGTG:1053,-:0	G:1053,A:0	C:1053,T:0	C:1054,T:0	A:1054,C:0	T:1054,G:0	T:1054,C:0	G:1054,A:0	G:1054,A:0
SAGC228	B134	G:180,A:99	G:176,A:106	G:285,T:0	A:285,C:0	T:333,-:0	C:339,T:0	-:338,CAG:0	G:339,A:0	A:339,G:0	C:339,T:0	G:339,A:0	T:339,C:0	T:339,C:0	-:339,C:0	-:339,T:0	T:263,-:57	T:339,C:0	C:339,T:0	C:188,T:145	G:285,A:0		G:285,A:0	C:281,T:49	C:336,T:0	T:336,C:0	A:336,T:0	A:336,G:0	T:336,C:0	C:118,T:208	A:334,G:0	C:116,T:207	G:335,A:0	C:335,T:0	G:335,T:0	T:335,A:0	C:335,T:0	T:336,A:0	G:336,A:0	A:336,G:0	GGGACGTG:336,-:0	G:336,A:0	C:336,T:0	C:338,T:0	A:338,C:0	T:338,G:0	T:338,C:0	G:338,A:0	G:338,A:0
SAGC236	B135	G:126,A:165	G:96,A:196	G:297,T:0	A:297,C:0	T:708,-:0	C:715,T:0	-:714,CAG:0	G:715,A:0	A:715,G:0	C:715,T:0	G:715,A:0	T:715,C:0	T:710,C:0	-:710,C:0	-:713,T:0	T:546,-:96	T:713,C:0	C:711,T:0	C:185,T:514	G:296,A:0		G:295,A:0	C:526,T:171	C:702,T:0	T:702,C:0	A:699,T:0	A:702,G:0	T:702,C:0	C:123,T:570	A:700,G:0	C:126,T:566	G:701,A:0	C:701,T:0	G:702,T:0	T:702,A:0	C:702,T:0	T:702,A:0	G:702,A:0	A:703,G:0	GGGACGTG:703,-:0	G:703,A:0	C:703,T:0	C:705,T:0	A:705,C:0	T:705,G:0	T:705,C:0	G:705,A:0	G:705,A:0
SAGC274	B136	G:543,A:0	G:543,A:0	G:545,T:0	A:545,C:0	T:723,-:0	C:731,T:0	-:731,CAG:0	G:731,A:0	A:730,G:0	C:730,T:0	G:731,A:0	T:734,C:0	T:730,C:0	-:730,C:0	-:730,T:0	T:587,-:103	T:730,C:0	C:729,T:0	C:730,T:0	G:545,A:0		G:545,A:0	C:441,T:0	C:441,T:0	T:441,C:0	A:441,T:0	A:441,G:0	T:441,C:0	C:441,T:0	A:441,G:0	C:441,T:0	G:441,A:0	C:441,T:0	G:441,T:0	T:441,A:0	C:441,T:0	T:441,A:0	G:441,A:0	A:441,G:0	GGGACGTG:441,-:0	G:441,A:0	C:441,T:0	C:445,T:0	A:443,C:0	T:442,G:0	T:442,C:0	G:442,A:0	G:442,A:0
SAGC276	B137	G:628,A:0	G:629,A:0	G:632,T:0	A:632,C:0	T:751,-:0	C:767,T:0	-:767,CAG:0	G:767,A:0	A:767,G:0	C:767,T:0	G:767,A:0	T:767,C:0	T:762,C:0	-:762,C:0	-:762,T:0	T:636,-:80	T:762,C:0	C:763,T:0	C:763,T:0	G:632,A:0		G:632,A:0	C:578,T:0	C:578,T:0	T:578,C:0	A:578,T:0	A:578,G:0	T:578,C:0	C:508,T:65	A:578,G:0	C:507,T:63	G:577,A:0	C:577,T:0	G:577,T:0	T:577,A:0	C:577,T:0	T:577,A:0	G:577,A:0	A:576,G:0	GGGACGTG:576,-:0	G:576,A:0	C:576,T:0	C:580,T:0	A:578,C:0	T:578,G:0	T:578,C:0	G:578,A:0	G:578,A:0
SAGC277	B138	G:437,A:262	G:422,A:277	G:708,T:0	A:708,C:0	T:1473,-:0	C:1500,T:0	-:1500,CAG:0	G:1500,A:0	A:1500,G:0	C:1500,T:0	G:1501,A:0	T:1503,C:0	T:1495,C:0	-:1495,C:0	-:1495,T:0	T:1192,-:209	T:1495,C:0	C:1493,T:0	C:703,T:768	G:707,A:0		G:707,A:0	C:1182,T:165	C:1359,T:0	T:1359,C:0	A:1359,T:0	A:1359,G:0	T:1359,C:0	C:605,T:730	A:1359,G:0	C:600,T:744	G:1359,A:0	C:1359,T:0	G:1358,T:0	T:1358,A:0	C:1358,T:0	T:1358,A:0	G:1358,A:0	A:1358,G:0	GGGACGTG:1358,-:0	G:1358,A:0	C:1358,T:0	C:1362,T:0	A:1361,C:0	T:1360,G:0	T:1360,C:0	G:1360,A:0	G:1360,A:0
SAGC278	B139	G:230,A:102	G:224,A:111	G:341,T:0	A:341,C:0	T:459,-:0	C:466,T:0	-:466,CAG:0	G:466,A:0	A:466,G:0	C:466,T:0	G:466,A:0	T:468,C:0	T:465,C:0	-:465,C:0	-:465,T:0	T:369,-:66	T:465,C:0	C:463,T:0	C:238,T:218	G:341,A:0		G:340,A:0	C:340,T:61	C:404,T:0	T:404,C:0	A:404,T:0	A:404,G:0	T:404,C:0	C:223,T:173	A:403,G:0	C:223,T:170	G:403,A:0	C:403,T:0	G:402,T:0	T:402,A:0	C:402,T:0	T:402,A:0	G:402,A:0	A:402,G:0	GGGACGTG:402,-:0	G:402,A:0	C:402,T:0	C:406,T:0	A:405,C:0	T:404,G:0	T:404,C:0	G:404,A:0	G:404,A:0
SAGC291	B148	G:5,A:4	G:5,A:4	G:9,T:0	A:9,C:0	T:10,-:0	C:10,T:0	-:10,CAG:0	G:10,A:0	A:10,G:0	C:10,T:0	G:10,A:0	T:10,C:0	T:9,C:0	-:9,C:0	-:9,T:0	T:8,-:0	T:8,C:0	C:9,T:0	C:3,T:6	G:7,A:2		G:9,A:0	C:15,T:2	C:17,T:0	T:17,C:0	A:17,T:0	A:17,G:0	T:17,C:0	C:5,T:11	A:17,G:0	C:4,T:13	G:17,A:0	C:17,T:0	G:17,T:0	T:17,A:0	C:17,T:0	T:17,A:0	G:17,A:0	A:17,G:0	GGGACGTG:17,-:0	G:17,A:0	C:17,T:0	C:17,T:0	A:17,C:0	T:17,G:0	T:17,C:0	G:17,A:0	G:17,A:0
SAGC293	B150	G:93,A:242	G:67,A:264	G:336,T:0	A:336,C:0	T:952,-:0	C:857,T:110	-:971,CAG:0	G:972,A:0	A:972,G:0	C:972,T:0	G:973,A:0	T:974,C:0	T:968,C:0	-:968,C:0	-:968,T:0	T:764,-:123	T:968,C:0	C:966,T:0	C:179,T:775	G:336,A:0		G:336,A:0	C:468,T:114	C:586,T:0	T:585,C:0	A:585,T:0	A:585,G:0	T:585,C:0	C:66,T:514	A:585,G:0	C:59,T:518	G:585,A:0	C:585,T:0	G:585,T:0	T:585,A:0	C:585,T:0	T:585,A:0	G:585,A:0	A:585,G:0	GGGACGTG:585,-:0	G:585,A:0	C:585,T:0	C:586,T:0	A:586,C:0	T:586,G:0	T:586,C:0	G:586,A:0	G:586,A:0
SAGC296	B152	G:196,A:97	G:179,A:110	G:295,T:0	A:295,C:0	T:447,-:0	C:453,T:0	-:453,CAG:0	G:453,A:0	A:453,G:0	C:453,T:0	G:453,A:0	T:453,C:0	T:451,C:0	-:451,C:0	-:452,T:0	T:357,-:70	T:452,C:0	C:450,T:0	C:250,T:195	G:295,A:0		G:294,A:0	C:388,T:49	C:442,T:0	T:442,C:0	A:442,T:0	A:442,G:0	T:442,C:0	C:177,T:258	A:443,G:0	C:179,T:253	G:443,A:0	C:443,T:0	G:443,T:0	T:443,A:0	C:443,T:0	T:443,A:0	G:443,A:0	A:443,G:0	GGGACGTG:443,-:0	G:443,A:0	C:443,T:0	C:445,T:0	A:444,C:0	T:442,G:0	T:443,C:0	G:443,A:0	G:443,A:0
SAGC303	B158	G:576,A:0	G:576,A:0	G:576,T:0	A:576,C:0	T:846,-:0	C:855,T:0	-:855,CAG:0	G:855,A:0	A:855,G:0	C:855,T:0	G:856,A:0	T:856,C:0	T:852,C:0	-:852,C:0	-:852,T:0	T:709,-:107	T:852,C:0	C:852,T:0	C:853,T:0	G:575,A:0		G:575,A:0	C:597,T:0	C:597,T:0	T:597,C:0	A:597,T:0	A:597,G:0	T:597,C:0	C:597,T:0	A:597,G:0	C:597,T:0	G:597,A:0	C:597,T:0	G:597,T:0	T:597,A:0	C:597,T:0	T:597,A:0	G:597,A:0	A:598,G:0	GGGACGTG:598,-:0	G:598,A:0	C:599,T:0	C:601,T:0	A:600,C:0	T:599,G:0	T:599,C:0	G:599,A:0	G:599,A:0
SAGC313	B162	G:662,A:0	G:663,A:0	G:665,T:0	A:665,C:0	T:842,-:0	C:846,T:0	-:846,CAG:0	G:846,A:0	A:846,G:0	C:846,T:0	G:849,A:0	T:849,C:0	T:845,C:0	-:845,C:0	-:845,T:0	T:684,-:116	T:845,C:0	C:847,T:0	C:847,T:0	G:665,A:0		G:665,A:0	C:608,T:0	C:608,T:0	T:608,C:0	A:608,T:0	A:608,G:0	T:608,C:0	C:608,T:0	A:608,G:0	C:608,T:0	G:608,A:0	C:608,T:0	G:608,T:0	T:608,A:0	C:608,T:0	T:608,A:0	G:609,A:0	A:609,G:0	GGGACGTG:609,-:0	G:609,A:0	C:608,T:0	C:611,T:0	A:610,C:0	T:608,G:0	T:608,C:0	G:608,A:0	G:608,A:0
SAGC315	B163	G:38,A:321	G:30,A:328	G:363,T:0	A:363,C:0	T:306,-:0	C:311,T:0	-:308,CAG:0	G:311,A:0	A:311,G:0	C:311,T:0	G:311,A:0	T:311,C:0	T:310,C:0	-:310,C:0	-:310,T:0	T:233,-:47	T:310,C:0	C:310,T:0	C:68,T:237	G:316,A:47		G:364,A:0	C:339,T:97	C:444,T:0	T:444,C:0	A:444,T:0	A:444,G:0	T:444,C:0	C:23,T:410	A:443,G:0	C:19,T:419	G:443,A:0	C:443,T:0	G:443,T:0	T:443,A:0	C:443,T:0	T:443,A:0	G:443,A:0	A:443,G:0	GGGACGTG:443,-:0	G:443,A:0	C:441,T:0	C:444,T:0	A:444,C:0	T:444,G:0	T:444,C:0	G:444,A:0	G:444,A:0
SAGC317	B165	G:23,A:910	G:10,A:931	G:959,T:0	A:959,C:0	T:1331,-:0	C:1053,T:283	-:1349,CAG:0	G:1350,A:0	A:1349,G:0	C:1349,T:0	G:1356,A:0	T:1365,C:0	T:1341,C:0	-:1341,C:0	-:1342,T:0	T:1018,-:196	T:1342,C:0	C:1338,T:0	C:133,T:1180	G:825,A:127		G:957,A:0	C:1182,T:373	C:1582,T:0	T:1582,C:0	A:1582,T:0	A:1581,G:0	T:1581,C:0	C:100,T:1450	A:1581,G:0	C:80,T:1473	G:1581,A:0	C:1581,T:0	G:1581,T:0	T:1581,A:0	C:1580,T:0	T:1578,A:0	G:1579,A:0	A:1579,G:0	GGGACGTG:1579,-:0	G:1579,A:0	C:1579,T:0	C:1591,T:0	A:1591,C:0	T:1588,G:0	T:1588,C:0	G:1588,A:0	G:1588,A:0
SAGC321	B167	G:81,A:245	G:33,A:295	G:331,T:0	A:331,C:0	T:587,-:0	C:596,T:0	-:596,CAG:0	G:596,A:0	A:596,G:0	C:596,T:0	G:597,A:0	T:598,C:0	T:595,C:0	-:593,C:0	-:594,T:0	T:472,-:83	T:594,C:0	C:593,T:0	C:98,T:486	G:288,A:41		G:331,A:0	C:380,T:220	C:603,T:0	T:603,C:0	A:602,T:0	A:602,G:0	T:602,C:0	C:38,T:555	A:602,G:0	C:30,T:558	G:601,A:0	C:601,T:0	G:601,T:0	T:601,A:0	C:601,T:0	T:602,A:0	G:602,A:0	A:602,G:0	GGGACGTG:602,-:0	G:602,A:0	C:602,T:0	C:604,T:0	A:605,C:0	T:604,G:0	T:604,C:0	G:604,A:0	G:604,A:0
SAGC322	B168	G:68,A:294	G:41,A:327	G:368,T:0	A:368,C:0	T:423,-:0	C:430,T:0	-:430,CAG:0	G:430,A:0	A:430,G:0	C:430,T:0	G:431,A:0	T:431,C:0	T:428,C:0	-:428,C:0	-:429,T:0	T:351,-:54	T:429,C:0	C:427,T:0	C:137,T:279	G:313,A:54		G:368,A:0	C:539,T:119	C:661,T:0	T:661,C:0	A:661,T:0	A:661,G:0	T:661,C:0	C:57,T:594	A:661,G:0	C:45,T:606	G:661,A:0	C:662,T:0	G:662,T:0	T:662,A:0	C:661,T:0	T:663,A:0	G:663,A:0	A:663,G:0	GGGACGTG:663,-:0	G:663,A:0	C:663,T:0	C:666,T:0	A:665,C:0	T:664,G:0	T:664,C:0	G:664,A:0	G:664,A:0
SAGC323	B169	G:44,A:584	G:41,A:590	G:641,T:0	A:641,C:0	T:1062,-:0	C:924,T:155	-:1086,CAG:0	G:1088,A:0	A:1087,G:0	C:1087,T:0	G:1089,A:0	T:1092,C:0	T:1083,C:0	-:1082,C:0	-:1083,T:0	T:813,-:175	T:1083,C:0	C:1083,T:0	C:157,T:899	G:507,A:131		G:639,A:0	C:487,T:173	C:671,T:0	T:671,C:0	A:671,T:0	A:671,G:0	T:671,C:0	C:98,T:561	A:671,G:0	C:83,T:577	G:670,A:0	C:671,T:0	G:671,T:0	T:671,A:0	C:671,T:0	T:671,A:0	G:671,A:0	A:671,G:0	GGGACGTG:670,-:0	G:671,A:0	C:671,T:0	C:674,T:0	A:674,C:0	T:672,G:0	T:673,C:0	G:673,A:0	G:673,A:0
SAGC324	B170	G:72,A:647	G:29,A:690	G:733,T:0	A:733,C:0	T:1367,-:0	C:1180,T:182	-:1377,CAG:0	G:1382,A:0	A:1382,G:0	C:1380,T:0	G:1390,A:0	T:1398,C:0	T:1374,C:0	-:1375,C:0	-:1377,T:0	T:1027,-:199	T:1377,C:0	C:1369,T:0	C:141,T:1209	G:580,A:144		G:727,A:0	C:797,T:393	C:1204,T:0	T:1204,C:0	A:1204,T:0	A:1202,G:0	T:1201,C:0	C:62,T:1117	A:1199,G:0	C:78,T:1105	G:1201,A:0	C:1201,T:0	G:1201,T:0	T:1202,A:0	C:1201,T:0	T:1202,A:0	G:1202,A:0	A:1202,G:0	GGGACGTG:1202,-:0	G:1202,A:0	C:1202,T:0	C:1216,T:0	A:1212,C:0	T:1210,G:0	T:1210,C:0	G:1210,A:0	G:1210,A:0
SAGC325	B171	G:34,A:338	G:9,A:364	G:377,T:0	A:377,C:0	T:820,-:0	C:697,T:128	-:836,CAG:0	G:836,A:0	A:835,G:0	C:835,T:0	G:839,A:0	T:841,C:0	T:833,C:0	-:833,C:0	-:833,T:0	T:648,-:99	T:833,C:0	C:828,T:0	C:111,T:702	G:292,A:83		G:376,A:0	C:724,T:335	C:1075,T:0	T:1075,C:0	A:1075,T:0	A:1075,G:0	T:1074,C:0	C:50,T:1002	A:1074,G:0	C:41,T:1013	G:1074,A:0	C:1074,T:0	G:1075,T:0	T:1075,A:0	C:1075,T:0	T:1076,A:0	G:1076,A:0	A:1076,G:0	GGGACGTG:1076,-:0	G:1076,A:0	C:1076,T:0	C:1085,T:0	A:1082,C:0	T:1081,G:0	T:1081,C:0	G:1081,A:0	G:1081,A:0
SAGC330	B173	G:39,A:487	G:30,A:499	G:541,T:0	A:541,C:0	T:1023,-:0	C:875,T:151	-:1042,CAG:0	G:1043,A:0	A:1042,G:0	C:1042,T:0	G:1046,A:0	T:1050,C:0	T:1040,C:0	-:1041,C:0	-:1042,T:0	T:810,-:144	T:1042,C:0	C:1039,T:0	C:80,T:942	G:476,A:63		G:542,A:0	C:924,T:250	C:1190,T:0	T:1189,C:0	A:1188,T:0	A:1189,G:0	T:1189,C:0	C:83,T:1076	A:1189,G:0	C:83,T:1085	G:1188,A:0	C:1188,T:0	G:1187,T:0	T:1187,A:0	C:1187,T:0	T:1188,A:0	G:1187,A:0	A:1187,G:0	GGGACGTG:1187,-:0	G:1187,A:0	C:1187,T:0	C:1198,T:0	A:1197,C:0	T:1194,G:0	T:1194,C:0	G:1194,A:0	G:1194,A:0
SAGC353	B177	G:51,A:204	G:41,A:213	G:260,T:0	A:260,C:0	T:396,-:0	C:354,T:44	-:397,CAG:0	G:398,A:0	A:398,G:0	C:398,T:0	G:398,A:0	T:398,C:0	T:397,C:0	-:397,C:0	-:397,T:0	T:313,-:48	T:397,C:0	C:398,T:0	C:91,T:297	G:260,A:0		G:260,A:0	C:245,T:55	C:303,T:0	T:303,C:0	A:303,T:0	A:303,G:0	T:303,C:0	C:46,T:250	A:303,G:0	C:48,T:249	G:303,A:0	C:303,T:0	G:303,T:0	T:303,A:0	C:303,T:0	T:303,A:0	G:303,A:0	A:303,G:0	GGGACGTG:303,-:0	G:303,A:0	C:303,T:0	C:303,T:0	A:303,C:0	T:303,G:0	T:303,C:0	G:303,A:0	G:303,A:0
SAGC354	B178	G:332,A:38	G:327,A:45	G:380,T:0	A:380,C:0	T:772,-:0	C:787,T:0	-:785,CAG:0	G:787,A:0	A:787,G:0	C:787,T:0	G:789,A:0	T:790,C:0	T:785,C:0	-:786,C:0	-:787,T:0	T:640,-:95	T:787,C:0	C:787,T:0	C:693,T:83	G:379,A:0		G:379,A:0	C:614,T:0	C:614,T:0	T:614,C:0	A:614,T:0	A:614,G:0	T:614,C:0	C:498,T:110	A:614,G:0	C:493,T:111	G:614,A:0	C:613,T:0	G:613,T:0	T:613,A:0	C:613,T:0	T:613,A:0	G:614,A:0	A:614,G:0	GGGACGTG:614,-:0	G:614,A:0	C:614,T:0	C:617,T:0	A:616,C:0	T:616,G:0	T:616,C:0	G:616,A:0	G:616,A:0
SAGC355	B179	G:154,A:329	G:119,A:364	G:490,T:0	A:490,C:0	T:1782,-:0	C:1587,T:216	-:1812,CAG:0	G:1813,A:0	A:1813,G:0	C:1813,T:0	G:1814,A:0	T:1816,C:0	T:1806,C:0	-:1805,C:0	-:1806,T:0	T:1452,-:231	T:1806,C:0	C:1808,T:0	C:344,T:1435	G:489,A:0		G:489,A:0	C:815,T:181	C:1006,T:0	T:1006,C:0	A:1006,T:0	A:1006,G:0	T:1006,C:0	C:123,T:864	A:1005,G:0	C:145,T:851	G:1005,A:0	C:1005,T:0	G:1005,T:0	T:1005,A:0	C:1005,T:0	T:1005,A:0	G:1005,A:0	A:1005,G:0	GGGACGTG:1005,-:0	G:1005,A:0	C:1005,T:0	C:1009,T:0	A:1009,C:0	T:1007,G:0	T:1007,C:0	G:1007,A:0	G:1007,A:0
SAGC356	B180	G:117,A:243	G:93,A:270	G:366,T:0	A:366,C:0	T:686,-:0	C:596,T:98	-:692,CAG:0	G:697,A:0	A:697,G:0	C:697,T:0	G:697,A:0	T:698,C:0	T:693,C:0	-:693,C:0	-:693,T:0	T:552,-:89	T:693,C:0	C:692,T:0	C:218,T:460	G:366,A:0		G:366,A:0	C:368,T:94	C:468,T:0	T:468,C:0	A:468,T:0	A:468,G:0	T:468,C:0	C:59,T:403	A:468,G:0	C:52,T:416	G:468,A:0	C:468,T:0	G:468,T:0	T:468,A:0	C:468,T:0	T:468,A:0	G:469,A:0	A:469,G:0	GGGACGTG:469,-:0	G:469,A:0	C:469,T:0	C:470,T:0	A:470,C:0	T:470,G:0	T:470,C:0	G:470,A:0	G:470,A:0
SAGC365	B182	G:25,A:404	G:16,A:408	G:431,T:0	A:431,C:0	T:156,-:0	C:138,T:18	-:157,CAG:0	G:157,A:0	A:157,G:0	C:157,T:0	G:157,A:0	T:157,C:0	T:157,C:0	-:157,C:0	-:157,T:0	T:123,-:16	T:157,C:0	C:157,T:0	C:24,T:133	G:356,A:73		G:430,A:0	C:210,T:68	C:280,T:0	T:280,C:0	A:280,T:0	A:280,G:0	T:280,C:0	C:13,T:261	A:280,G:0	C:12,T:264	G:279,A:0	C:279,T:0	G:279,T:0	T:279,A:0	C:279,T:0	T:279,A:0	G:279,A:0	A:279,G:0	GGGACGTG:279,-:0	G:279,A:0	C:279,T:0	C:280,T:0	A:280,C:0	T:280,G:0	T:280,C:0	G:280,A:0	G:280,A:0
SAGC373	B184	G:10,A:461	G:10,A:464	G:478,T:0	A:478,C:0	T:169,-:0	C:145,T:26	-:172,CAG:0	G:172,A:0	A:172,G:0	C:172,T:0	G:172,A:0	T:172,C:0	T:171,C:0	-:171,C:0	-:171,T:0	T:135,-:21	T:171,C:0	C:171,T:0	C:42,T:123	G:417,A:58		G:478,A:0	C:185,T:52	C:240,T:0	T:240,C:0	A:240,T:0	A:240,G:0	T:240,C:0	C:7,T:232	A:239,G:0	C:6,T:231	G:239,A:0	C:239,T:0	G:239,T:0	T:239,A:0	C:239,T:0	T:239,A:0	G:239,A:0	A:239,G:0	GGGACGTG:239,-:0	G:239,A:0	C:239,T:0	C:242,T:0	A:242,C:0	T:241,G:0	T:241,C:0	G:241,A:0	G:241,A:0
SAGC425	B186	G:180,A:430	G:161,A:448	G:617,T:0	A:617,C:0	T:582,-:0	C:593,T:0	-:593,CAG:0	G:593,A:0	A:593,G:0	C:593,T:0	G:593,A:0	T:594,C:0	T:589,C:0	-:588,C:0	-:589,T:0	T:474,-:77	T:589,C:0	C:590,T:0	C:310,T:270	G:617,A:0		G:617,A:0	C:599,T:111	C:714,T:0	T:714,C:0	A:714,T:0	A:714,G:0	T:713,C:0	C:190,T:511	A:713,G:0	C:193,T:512	G:713,A:0	C:713,T:0	G:713,T:0	T:713,A:0	C:713,T:0	T:714,A:0	G:714,A:0	A:714,G:0	GGGACGTG:714,-:0	G:714,A:0	C:714,T:0	C:719,T:0	A:718,C:0	T:717,G:0	T:717,C:0	G:717,A:0	G:717,A:0
SAGC380	B187	G:86,A:758	G:67,A:778	G:860,T:0	A:860,C:0	T:572,-:0	C:513,T:66	-:586,CAG:0	G:586,A:0	A:586,G:0	C:586,T:0	G:586,A:0	T:587,C:0	T:585,C:0	-:585,C:0	-:585,T:0	T:453,-:88	T:585,C:0	C:583,T:0	C:141,T:430	G:764,A:92		G:857,A:0	C:403,T:172	C:579,T:0	T:579,C:0	A:579,T:0	A:579,G:0	T:579,C:0	C:90,T:483	A:579,G:0	C:78,T:491	G:579,A:0	C:579,T:0	G:580,T:0	T:580,A:0	C:580,T:0	T:580,A:0	G:580,A:0	A:580,G:0	GGGACGTG:580,-:0	G:580,A:0	C:580,T:0	C:582,T:0	A:582,C:0	T:582,G:0	T:582,C:0	G:582,A:0	G:582,A:0
SAGC381	B188	G:53,A:903	G:45,A:924	G:977,T:0	A:977,C:0	T:209,-:0	C:170,T:40	-:212,CAG:0	G:214,A:0	A:214,G:0	C:214,T:0	G:215,A:0	T:215,C:0	T:213,C:0	-:213,C:0	-:213,T:0	T:190,-:0	T:190,C:0	C:213,T:0	C:66,T:142	G:873,A:103		G:976,A:0	C:326,T:92	C:420,T:0	T:420,C:0	A:420,T:0	A:420,G:0	T:420,C:0	C:15,T:400	A:420,G:0	C:16,T:401	G:420,A:0	C:420,T:0	G:420,T:0	T:420,A:0	C:420,T:0	T:420,A:0	G:420,A:0	A:420,G:0	GGGACGTG:420,-:0	G:420,A:0	C:420,T:0	C:420,T:0	A:420,C:0	T:420,G:0	T:420,C:0	G:420,A:0	G:420,A:0
SAGC382	B189	G:0,A:33	G:1,A:32	G:33,T:0	A:33,C:0	T:18,-:0	C:15,T:3	-:18,CAG:0	G:18,A:0	A:18,G:0	C:18,T:0	G:18,A:0	T:18,C:0	T:17,C:0	-:17,C:0	-:17,T:0	T:14,-:2	T:17,C:0	C:17,T:0	C:5,T:11	G:26,A:7		G:33,A:0	C:18,T:12	C:30,T:0	T:30,C:0	A:30,T:0	A:30,G:0	T:30,C:0	C:6,T:24	A:30,G:0	C:4,T:26	G:30,A:0	C:30,T:0	G:30,T:0	T:30,A:0	C:30,T:0	T:30,A:0	G:30,A:0	A:30,G:0	GGGACGTG:30,-:0	G:30,A:0	C:30,T:0	C:30,T:0	A:30,C:0	T:30,G:0	T:30,C:0	G:30,A:0	G:30,A:0
SAGC384	B191	G:19,A:265	G:12,A:274	G:288,T:0	A:288,C:0	T:301,-:0	C:254,T:49	-:303,CAG:0	G:304,A:0	A:304,G:0	C:304,T:0	G:304,A:0	T:304,C:0	T:302,C:0	-:302,C:0	-:302,T:0	T:238,-:44	T:302,C:0	C:302,T:0	C:65,T:232	G:250,A:37		G:288,A:0	C:304,T:106	C:419,T:0	T:419,C:0	A:419,T:0	A:419,G:0	T:419,C:0	C:48,T:360	A:419,G:0	C:60,T:354	G:419,A:0	C:419,T:0	G:419,T:0	T:419,A:0	C:419,T:0	T:419,A:0	G:419,A:0	A:419,G:0	GGGACGTG:419,-:0	G:419,A:0	C:419,T:0	C:421,T:0	A:420,C:0	T:420,G:0	T:420,C:0	G:420,A:0	G:420,A:0
SAGC387	B194	G:66,A:762	G:34,A:798	G:846,T:0	A:846,C:0	T:442,-:0	C:391,T:55	-:451,CAG:0	G:451,A:0	A:450,G:0	C:450,T:0	G:451,A:0	T:451,C:0	T:449,C:0	-:449,C:0	-:450,T:0	T:340,-:76	T:450,C:0	C:450,T:0	C:118,T:321	G:757,A:86		G:844,A:0	C:701,T:164	C:874,T:0	T:874,C:0	A:874,T:0	A:873,G:0	T:873,C:0	C:78,T:779	A:872,G:0	C:61,T:793	G:872,A:0	C:872,T:0	G:871,T:0	T:871,A:0	C:871,T:0	T:871,A:0	G:871,A:0	A:871,G:0	GGGACGTG:871,-:0	G:871,A:0	C:871,T:0	C:875,T:0	A:875,C:0	T:875,G:0	T:875,C:0	G:875,A:0	G:875,A:0
SAGC388	B195	G:42,A:382	G:32,A:393	G:433,T:0	A:433,C:0	T:295,-:0	C:262,T:35	-:300,CAG:0	G:300,A:0	A:300,G:0	C:300,T:0	G:300,A:0	T:300,C:0	T:300,C:0	-:300,C:0	-:300,T:0	T:215,-:57	T:300,C:0	C:299,T:0	C:91,T:207	G:430,A:0		G:429,A:0	C:196,T:92	C:288,T:0	T:288,C:0	A:288,T:0	A:288,G:0	T:288,C:0	C:45,T:240	A:288,G:0	C:45,T:239	G:288,A:0	C:288,T:0	G:288,T:0	T:288,A:0	C:288,T:0	T:288,A:0	G:288,A:0	A:288,G:0	GGGACGTG:288,-:0	G:288,A:0	C:288,T:0	C:290,T:0	A:290,C:0	T:289,G:0	T:289,C:0	G:289,A:0	G:289,A:0
SAGC391	B196	G:78,A:145	G:68,A:155	G:243,T:0	A:243,C:0	T:185,-:0	C:188,T:0	-:188,CAG:0	G:188,A:0	A:188,G:0	C:188,T:0	G:192,A:0	T:193,C:0	T:182,C:0	-:182,C:0	-:182,T:0	T:142,-:24	T:182,C:0	C:183,T:0	C:91,T:75	G:243,A:0		G:241,A:0	C:132,T:0	C:132,T:0	T:132,C:0	A:132,T:0	A:132,G:0	T:132,C:0	C:47,T:32	A:130,G:0	C:48,T:65	G:125,A:0	C:125,T:0	G:124,T:0	T:67,A:10	C:125,T:0	T:124,A:0	G:120,A:0	A:120,G:0	GGGACGTG:107,-:0	G:107,A:0	C:107,T:0	C:138,T:0	A:139,C:0	T:137,G:0	T:138,C:0	G:138,A:0	G:138,A:0
SAGC393	B198	G:105,A:592	G:89,A:617	G:715,T:0	A:715,C:0	T:467,-:0	C:476,T:0	-:476,CAG:0	G:476,A:0	A:476,G:0	C:476,T:0	G:476,A:0	T:476,C:0	T:476,C:0	-:476,C:0	-:476,T:0	T:373,-:70	T:476,C:0	C:476,T:0	C:191,T:274	G:629,A:83		G:714,A:0	C:206,T:98	C:311,T:0	T:311,C:0	A:311,T:0	A:311,G:0	T:311,C:0	C:68,T:239	A:311,G:0	C:63,T:240	G:311,A:0	C:311,T:0	G:311,T:0	T:311,A:0	C:311,T:0	T:311,A:0	G:312,A:0	A:312,G:0	GGGACGTG:312,-:0	G:312,A:0	C:312,T:0	C:312,T:0	A:312,C:0	T:312,G:0	T:312,C:0	G:312,A:0	G:312,A:0
SAGC395	B199	G:73,A:532	G:69,A:538	G:612,T:0	A:612,C:0	T:477,-:0	C:418,T:66	-:485,CAG:0	G:489,A:0	A:489,G:0	C:489,T:0	G:489,A:0	T:489,C:0	T:487,C:0	-:487,C:0	-:487,T:0	T:383,-:67	T:487,C:0	C:487,T:0	C:154,T:322	G:497,A:114		G:611,A:0	C:537,T:204	C:748,T:0	T:748,C:0	A:748,T:0	A:748,G:0	T:748,C:0	C:85,T:652	A:747,G:0	C:87,T:647	G:747,A:0	C:747,T:0	G:747,T:0	T:747,A:0	C:748,T:0	T:748,A:0	G:749,A:0	A:749,G:0	GGGACGTG:749,-:0	G:749,A:0	C:749,T:0	C:751,T:0	A:751,C:0	T:751,G:0	T:751,C:0	G:751,A:0	G:751,A:0
SAGC396	B200	G:59,A:192	G:54,A:201	G:256,T:0	A:256,C:0	T:459,-:0	C:407,T:57	-:464,CAG:0	G:465,A:0	A:465,G:0	C:465,T:0	G:467,A:0	T:466,C:0	T:463,C:0	-:464,C:0	-:464,T:0	T:365,-:59	T:464,C:0	C:464,T:0	C:114,T:343	G:256,A:0		G:256,A:0	C:531,T:120	C:654,T:0	T:654,C:0	A:654,T:0	A:654,G:0	T:654,C:0	C:122,T:520	A:654,G:0	C:107,T:541	G:655,A:0	C:655,T:0	G:655,T:0	T:655,A:0	C:655,T:0	T:655,A:0	G:655,A:0	A:655,G:0	GGGACGTG:655,-:0	G:655,A:0	C:655,T:0	C:659,T:0	A:656,C:0	T:656,G:0	T:656,C:0	G:656,A:0	G:656,A:0
SAGC397	B201	G:28,A:272	G:21,A:277	G:301,T:0	A:301,C:0	T:107,-:0	C:95,T:13	-:108,CAG:0	G:108,A:0	A:108,G:0	C:108,T:0	G:109,A:0	T:109,C:0	T:108,C:0	-:108,C:0	-:108,T:0	T:78,-:21	T:108,C:0	C:108,T:0	C:51,T:52	G:301,A:0		G:301,A:0	C:182,T:34	C:217,T:0	T:217,C:0	A:217,T:0	A:217,G:0	T:217,C:0	C:10,T:204	A:217,G:0	C:11,T:203	G:217,A:0	C:217,T:0	G:217,T:0	T:217,A:0	C:217,T:0	T:217,A:0	G:217,A:0	A:217,G:0	GGGACGTG:217,-:0	G:217,A:0	C:217,T:0	C:217,T:0	A:217,C:0	T:217,G:0	T:217,C:0	G:217,A:0	G:217,A:0
SAGC398	B202	G:28,A:1320	G:35,A:1324	G:1376,T:0	A:1376,C:0	T:411,-:0	C:355,T:61	-:419,CAG:0	G:420,A:0	A:420,G:0	C:420,T:0	G:420,A:0	T:421,C:0	T:415,C:0	-:415,C:0	-:415,T:0	T:322,-:52	T:415,C:0	C:416,T:0	C:46,T:359	G:1200,A:171		G:1375,A:0	C:473,T:123	C:605,T:0	T:605,C:0	A:605,T:0	A:605,G:0	T:605,C:0	C:34,T:562	A:605,G:0	C:39,T:557	G:605,A:0	C:605,T:0	G:605,T:0	T:605,A:0	C:605,T:0	T:605,A:0	G:605,A:0	A:605,G:0	GGGACGTG:605,-:0	G:604,A:0	C:604,T:0	C:607,T:0	A:606,C:0	T:605,G:0	T:605,C:0	G:605,A:0	G:605,A:0
SAGC400	B204	G:204,A:248	G:200,A:252	G:458,T:0	A:458,C:0	T:361,-:0	C:311,T:49	-:361,CAG:0	G:363,A:0	A:363,G:0	C:363,T:0	G:363,A:0	T:364,C:0	T:362,C:0	-:362,C:0	-:362,T:0	T:294,-:42	T:362,C:0	C:362,T:0	C:154,T:199	G:456,A:0		G:456,A:0	C:251,T:38	C:290,T:0	T:290,C:0	A:290,T:0	A:290,G:0	T:290,C:0	C:119,T:165	A:290,G:0	C:123,T:160	G:290,A:0	C:290,T:0	G:290,T:0	T:290,A:0	C:290,T:0	T:290,A:0	G:290,A:0	A:290,G:0	GGGACGTG:290,-:0	G:290,A:0	C:290,T:0	C:290,T:0	A:290,C:0	T:290,G:0	T:290,C:0	G:290,A:0	G:290,A:0
SAGC402	B206	G:341,A:172	G:334,A:182	G:518,T:0	A:518,C:0	T:610,-:0	C:624,T:0	-:624,CAG:0	G:624,A:0	A:624,G:0	C:624,T:0	G:624,A:0	T:625,C:0	T:623,C:0	-:623,C:0	-:624,T:0	T:557,-:0	T:557,C:0	C:624,T:0	C:466,T:153	G:518,A:0		G:518,A:0	C:457,T:0	C:457,T:0	T:456,C:0	A:456,T:0	A:456,G:0	T:455,C:0	C:275,T:171	A:455,G:0	C:270,T:177	G:455,A:0	C:455,T:0	G:455,T:0	T:455,A:0	C:455,T:0	T:456,A:0	G:457,A:0	A:457,G:0	GGGACGTG:457,-:0	G:457,A:0	C:457,T:0	C:465,T:0	A:463,C:0	T:461,G:0	T:461,C:0	G:461,A:0	G:461,A:0
SAGC403	B207	G:200,A:410	G:174,A:436	G:618,T:0	A:618,C:0	T:1009,-:0	C:1026,T:0	-:1025,CAG:0	G:1026,A:0	A:1026,G:0	C:1026,T:0	G:1028,A:0	T:1029,C:0	T:1024,C:0	-:1024,C:0	-:1024,T:0	T:831,-:124	T:1024,C:0	C:1025,T:0	C:465,T:542	G:618,A:0		G:616,A:0	C:636,T:107	C:747,T:0	T:747,C:0	A:747,T:0	A:746,G:0	T:746,C:0	C:239,T:497	A:746,G:0	C:233,T:505	G:746,A:0	C:746,T:0	G:746,T:0	T:746,A:0	C:746,T:0	T:746,A:0	G:746,A:0	A:746,G:0	GGGACGTG:746,-:0	G:746,A:0	C:746,T:0	C:747,T:0	A:747,C:0	T:747,G:0	T:747,C:0	G:747,A:0	G:747,A:0
SAGC404	B208	G:45,A:211	G:41,A:210	G:271,T:0	A:271,C:0	T:194,-:0	C:195,T:0	-:195,CAG:0	G:195,A:0	A:194,G:0	C:194,T:0	G:195,A:0	T:198,C:0	T:189,C:0	-:189,C:0	-:191,T:0	T:141,-:18	T:191,C:0	C:194,T:0	C:106,T:62	G:271,A:0		G:268,A:0	C:238,T:0	C:239,T:0	T:239,C:0	A:239,T:0	A:239,G:0	T:239,C:0	C:78,T:74	A:238,G:0	C:73,T:126	G:232,A:0	C:232,T:0	G:230,T:0	T:230,A:0	C:230,T:0	T:228,A:0	G:224,A:0	A:224,G:0	GGGACGTG:195,-:0	G:195,A:0	C:195,T:0	C:253,T:0	A:254,C:0	T:250,G:0	T:250,C:0	G:251,A:0	G:251,A:0
SAGC405	B209	G:128,A:730	G:61,A:799	G:873,T:0	A:873,C:0	T:994,-:0	C:864,T:140	-:1011,CAG:0	G:1011,A:0	A:1011,G:0	C:1011,T:0	G:1011,A:0	T:1013,C:0	T:1007,C:0	-:1008,C:0	-:1008,T:0	T:759,-:165	T:1008,C:0	C:1006,T:0	C:192,T:799	G:768,A:104		G:873,A:0	C:496,T:322	C:825,T:0	T:825,C:0	A:825,T:0	A:825,G:0	T:825,C:0	C:104,T:705	A:825,G:0	C:103,T:715	G:825,A:0	C:825,T:0	G:825,T:0	T:825,A:0	C:825,T:0	T:825,A:0	G:825,A:0	A:825,G:0	GGGACGTG:824,-:0	G:824,A:0	C:824,T:0	C:826,T:0	A:825,C:0	T:825,G:0	T:825,C:0	G:825,A:0	G:825,A:0
SAGC406	B210	G:46,A:362	G:42,A:367	G:413,T:0	A:413,C:0	T:470,-:0	C:414,T:71	-:485,CAG:0	G:487,A:0	A:487,G:0	C:487,T:0	G:487,A:0	T:487,C:0	T:486,C:0	-:486,C:0	-:486,T:0	T:369,-:82	T:486,C:0	C:483,T:0	C:103,T:380	G:355,A:56		G:412,A:0	C:626,T:118	C:752,T:0	T:752,C:0	A:752,T:0	A:752,G:0	T:751,C:0	C:81,T:666	A:751,G:0	C:70,T:673	G:751,A:0	C:751,T:0	G:751,T:0	T:751,A:0	C:751,T:0	T:751,A:0	G:751,A:0	A:751,G:0	GGGACGTG:751,-:0	G:752,A:0	C:752,T:0	C:757,T:0	A:757,C:0	T:755,G:0	T:755,C:0	G:755,A:0	G:755,A:0
SAGC407	B211	G:63,A:664	G:58,A:670	G:737,T:0	A:737,C:0	T:446,-:0	C:404,T:48	-:457,CAG:0	G:457,A:0	A:457,G:0	C:457,T:0	G:457,A:0	T:457,C:0	T:454,C:0	-:454,C:0	-:456,T:0	T:375,-:59	T:456,C:0	C:456,T:0	C:103,T:347	G:625,A:107		G:735,A:0	C:339,T:81	C:425,T:0	T:425,C:0	A:425,T:0	A:425,G:0	T:425,C:0	C:61,T:357	A:425,G:0	C:60,T:359	G:425,A:0	C:425,T:0	G:425,T:0	T:425,A:0	C:425,T:0	T:425,A:0	G:425,A:0	A:425,G:0	GGGACGTG:425,-:0	G:425,A:0	C:425,T:0	C:425,T:0	A:425,C:0	T:425,G:0	T:425,C:0	G:425,A:0	G:425,A:0
SAGC418	B213	G:5,A:7	G:4,A:7	G:12,T:0	A:12,C:0	T:70,-:0	C:70,T:0	-:70,CAG:0	G:70,A:0	A:70,G:0	C:70,T:0	G:70,A:0	T:70,C:0	T:70,C:0	-:70,C:0	-:69,T:0	T:48,-:16	T:69,C:0	C:70,T:0	C:25,T:44	G:12,A:0		G:12,A:0	C:81,T:0	C:81,T:0	T:81,C:0	A:81,T:0	A:81,G:0	T:81,C:0	C:25,T:56	A:81,G:0	C:27,T:54	G:81,A:0	C:81,T:0	G:81,T:0	T:81,A:0	C:81,T:0	T:81,A:0	G:81,A:0	A:81,G:0	GGGACGTG:81,-:0	G:81,A:0	C:81,T:0	C:81,T:0	A:81,C:0	T:81,G:0	T:81,C:0	G:81,A:0	G:81,A:0
SAGC420	B214	G:544,A:328	G:538,A:337	G:889,T:0	A:889,C:0	T:708,-:0	C:717,T:0	-:716,CAG:0	G:717,A:0	A:717,G:0	C:717,T:0	G:720,A:0	T:721,C:0	T:716,C:0	-:716,C:0	-:716,T:0	T:575,-:97	T:716,C:0	C:714,T:0	C:505,T:204	G:890,A:0		G:888,A:0	C:568,T:0	C:569,T:0	T:569,C:0	A:569,T:0	A:569,G:0	T:569,C:0	C:376,T:180	A:569,G:0	C:389,T:177	G:569,A:0	C:569,T:0	G:569,T:0	T:569,A:0	C:569,T:0	T:569,A:0	G:569,A:0	A:569,G:0	GGGACGTG:569,-:0	G:569,A:0	C:569,T:0	C:572,T:0	A:571,C:0	T:570,G:0	T:570,C:0	G:570,A:0	G:570,A:0
SAGC421	B215	G:54,A:374	G:47,A:382	G:433,T:0	A:433,C:0	T:239,-:0	C:245,T:0	-:244,CAG:0	G:245,A:0	A:245,G:0	C:245,T:0	G:245,A:0	T:245,C:0	T:242,C:0	-:242,C:0	-:242,T:0	T:196,-:31	T:242,C:0	C:241,T:0	C:98,T:143	G:433,A:0		G:431,A:0	C:210,T:63	C:273,T:0	T:273,C:0	A:273,T:0	A:273,G:0	T:273,C:0	C:65,T:201	A:273,G:0	C:68,T:197	G:273,A:0	C:273,T:0	G:273,T:0	T:273,A:0	C:273,T:0	T:273,A:0	G:273,A:0	A:273,G:0	GGGACGTG:273,-:0	G:273,A:0	C:273,T:0	C:276,T:0	A:274,C:0	T:273,G:0	T:273,C:0	G:273,A:0	G:273,A:0
[truncated: 1,256 more columns]
