# Supplementary material for: Pentatricopeptide Repeat Gene-Mediated Mitochondrial RNA Editing Impacts on Rice Drought Tolerance
Source: Front Plant Sci. 2022 Jul 19;13:926285. doi: 10.3389/fpls.2022.926285 (PMC9343880; doi:10.3389/fpls.2022.926285)
Supplement: Supplementary file 3 [file Data_Sheet_3.xlsx]

## Sheet: Supplementary Table S1
Supplementary Table S1. Samples of RNA-seq used in this study. The raw data is deposited into the NCBI Sequence Read Archive (SRA) (PRJNA609211 and PRJNA825139).
Sample name in NCBI	Description	Time point	Result in the manuscript
ck2-1	Normal	2h	Figure S13
ck2-2	Normal	2h	Figure S13
ck2-3	Normal	2h	Figure S13
ck4-1	Normal	4h	Supplementary Dataset 1 and Figure S13
ck4-2	Normal	4h	Supplementary Dataset 1 and Figure S13
ck4-3	Normal	4h	Supplementary Dataset 1 and Figure S13
ck12-1	Normal	12h	Supplementary Dataset 1 and Figure S13
ck12-2	Normal	12h	Supplementary Dataset 1 and Figure S13
ck12-3	Normal	12h	Supplementary Dataset 1 and Figure S13
ck24-1	Normal	24h	Figure S13
ck24-2	Normal	24h	Figure S13
ck24-3	Normal	24h	Figure S13
ABA2-1	ABA	2h	Figure S13
ABA2-2	ABA	2h	Figure S13
ABA2-3	ABA	2h	Figure S13
ABA4-1	ABA	4h	Figure S13
ABA4-2	ABA	4h	Figure S13
ABA4-3	ABA	4h	Figure S13
ABA12-1	ABA	12h	Supplementary Dataset 1 and Figure S13
ABA12-2	ABA	12h	Supplementary Dataset 1 and Figure S13
ABA12-3	ABA	12h	Supplementary Dataset 1 and Figure S13
ABA24-1	ABA	24h	Figure S13
ABA24-2	ABA	24h	Figure S13
ABA24-3	ABA	24h	Figure S13
PEG2-1	PEG	2h	Figure S13
PEG2-2	PEG	2h	Figure S13
PEG2-3	PEG	2h	Figure S13
PEG4-1	PEG	4h	Figure S13
PEG4-2	PEG	4h	Figure S13
PEG4-3	PEG	4h	Figure S13
PEG12-1	PEG	12h	Supplementary Dataset 1 and Figure S13
PEG12-2	PEG	12h	Supplementary Dataset 1 and Figure S13
PEG12-3	PEG	12h	Supplementary Dataset 1 and Figure S13
PEG24-1	PEG	24h	Figure S13
PEG24-2	PEG	24h	Figure S13
PEG24-3	PEG	24h	Figure S13
NaCl2-1	NaCl	2h	Figure S13
NaCl2-2	NaCl	2h	Figure S13
NaCl2-3	NaCl	2h	Figure S13
NaCl4-1	NaCl	4h	Figure S13
NaCl4-2	NaCl	4h	Figure S13
NaCl4-3	NaCl	4h	Figure S13
NaCl12-1	NaCl	12h	Supplementary Dataset 1 and Figure S13
NaCl12-2	NaCl	12h	Supplementary Dataset 1 and Figure S13
NaCl12-3	NaCl	12h	Supplementary Dataset 1 and Figure S13
NaCl24-1	NaCl	24h	Figure S13
NaCl24-2	NaCl	24h	Figure S13
NaCl24-3	NaCl	24h	Figure S13
H2O22-1	H2O2	2h	Figure S13
H2O22-2	H2O2	2h	Figure S13
H2O22-3	H2O2	2h	Figure S13
H2O24-1	H2O2	4h	Figure S13
H2O24-2	H2O2	4h	Figure S13
H2O24-3	H2O2	4h	Figure S13
H2O212-1	H2O2	12h	Supplementary Dataset 1 and Figure S13
H2O212-2	H2O2	12h	Supplementary Dataset 1 and Figure S13
H2O212-3	H2O2	12h	Supplementary Dataset 1 and Figure S13
H2O224-1	H2O2	24h	Figure S13
H2O224-2	H2O2	24h	Figure S13
H2O224-3	H2O2	24h	Figure S13
ET4-1	ethephon	4h	Supplementary Dataset 1 and Figure S13
ET4-2	ethephon	4h	Supplementary Dataset 1 and Figure S13
ET4-3	ethephon	4h	Supplementary Dataset 1 and Figure S13
XJCK-1	CK to AA	24h	Figure S12b
XJCK-2	CK to AA	24h	Figure S12b
XJCK-3	CK to AA	24h	Figure S12b
XJAA-1	Antimycin A	24h	Figure S12b
XJAA-2	Antimycin A	24h	Figure S12b
XJAA-3	Antimycin A	24h	Figure S12b
CK-1	CK to GA, IAA, CTK	4h	Supplementary Dataset 1
CK-2	CK to GA, IAA, CTK	4h	Supplementary Dataset 1
GA-2	GA	4h	Supplementary Dataset 1
GA-3	GA	4h	Supplementary Dataset 1
IAA-2	IAA	4h	Supplementary Dataset 1
IAA-3	IAA	4h	Supplementary Dataset 1
CTK-2	CTK	4h	Supplementary Dataset 1
CTK-3	CTK	4h	Supplementary Dataset 1
J003R_1_R1	ppr035-1		Figure S12, Table S10
J003R_1_R2	ppr035-1		Figure S12, Table S10
J003R_2_R1	ppr035-1		Figure S12, Table S10
J003R_2_R2	ppr035-1		Figure S12, Table S10
J003R_3_R1	ppr035-1		Figure S12, Table S10
J003R_3_R2	ppr035-1		Figure S12, Table S10
J004R_1_R1	ppr035-2		Figure S12, Table S10
J004R_1_R2	ppr035-2		Figure S12, Table S10
J004R_2_R1	ppr035-2		Figure S12, Table S10
J004R_2_R2	ppr035-2		Figure S12, Table S10
J004R_3_R1	ppr035-2		Figure S12, Table S10
J004R_3_R2	ppr035-2		Figure S12, Table S10
J020R_1_R1	ppr406-1		Figure S12, Table S10
J020R_1_R2	ppr406-1		Figure S12, Table S10
J020R_2_R1	ppr406-1		Figure S12, Table S10
J020R_2_R2	ppr406-1		Figure S12, Table S10
J020R_3_R1	ppr406-1		Figure S12, Table S10
J020R_3_R2	ppr406-1		Figure S12, Table S10
J021R_1_R1	ppr406-2		Figure S12, Table S10
J021R_1_R2	ppr406-2		Figure S12, Table S10
J021R_2_R1	ppr406-2		Figure S12, Table S10
J021R_2_R2	ppr406-2		Figure S12, Table S10
J021R_3_R1	ppr406-2		Figure S12, Table S10
J021R_3_R2	ppr406-2		Figure S12, Table S10
J004R_1_R1	WT		Figure S12, Table S10
J004R_1_R2	WT		Figure S12, Table S10
J004R_2_R1	WT		Figure S12, Table S10
J004R_2_R2	WT		Figure S12, Table S10
J004R_3_R1	WT		Figure S12, Table S10
J004R_3_R2	WT		Figure S12, Table S10

## Sheet: Supplementary Table S2
Supplementary Table S2. Plant materials involved in this study and their basic information. Typical and intermediate were determined by the analysis of population structure described in Luo et al. (2020). Wild rice and modern cultivars with * were used to quantify mitochondiral RNA editing in 2017.
Genotype	Re-sequencing code	RNA-sequencing and editing investigation code in CK	RNA-sequencing and editing investigation code in DT	Name of landrace	Species/Ecotype	Origination	Type
SAGC001	X001	A001	B001	Dahandao	Upland	Jiangsu	Intermediate
SAGC018	X013	A013	B013	Fengrunsanbaili	Upland	Hebei	Intermediate
SAGC021	SAGCLZ-008	A016	B016	Lulongdabaimang	Upland	Hebei	Intermediate
SAGC022	SAGCLZ-009	A017	B017	Funingdahongmang	Upland	Hebei	Intermediate
SAGC023	SAGCLZ-010	A018	B018	Qinhuangdaodahongmang	Upland	Hebei	Intermediate
SAGC024	X019	A019	B019	Changlixiaohongmang	Upland	Hebei	Intermediate
SAGC028	SAGCLZ-013	A023	B023	Luannanhongmanggengzi	Upland	Hebei	Intermediate
SAGC032	X026	A026	B026	Fengninggengzi	Upland	Hebei	Intermediate
SAGC075	SAGCLZ-033	A052	B052	Shangu	Upland	Guangxi	Typical
SAGC078	SAGCLZ-034	A053	B053	Haoyongyi	Upland	Guizhou	Typical
SAGC080	SAGCLZ-035	A055	B055	Haoxianling	Upland	Guizhou	Typical
SAGC082	SAGCLZ-036	A057	B057	Baizhinuo	Upland	Guizhou	Intermediate
SAGC084	SAGCLZ-037	A059	B059	Changmangzhan	Upland	Guizhou	Typical
SAGC085	SAGCLZ-038	A060	B060	Changmanghuanghanzhan	Upland	Guizhou	Typical
SAGC089	SAGCLZ-039	A062	B062	Mangshang	Upland	Guizhou	Typical
SAGC091	SAGCLZ-040	A063	B063	Maogu	Upland	Guizhou	Typical
SAGC096	SAGCLZ-042	A066	B066	Changmangchihexiannuo	Upland	Guizhou	Typical
SAGC098	SAGCLZ-043	A067	B067	Huaxianggu	Upland	Guizhou	Typical
SAGC099	SAGCLZ-044	A068	B068	Hongmigeng	Upland	Guizhou	Typical
SAGC100	SAGCLZ-045	A069	B069	Chihehongmanggeng	Upland	Guizhou	Typical
SAGC109	SAGCLZ-047	A075	B075	Caopigu	Upland	Yunnan	Typical
SAGC110	SAGCLZ-048	A076	B076	Mowanggu	Upland	Yunnan	Typical
SAGC129	X083	A083	B083	Shanqitougu	Upland	Yunnan	Typical
SAGC132	X084	A084	B084	Baixiangnuo	Upland	Yunnan	Intermediate
SAGC153	X091	A091	B091	Hongxinnuogu	Upland	Yunnan	Typical
SAGC155	SAGCLZ-052	A092	B092	Jizinuo	Upland	Yunnan	Typical
SAGC156	SAGCLZ-053	A093	B093	Jiegunuo	Upland	Yunnan	Typical
SAGC157	SAGCLZ-054	A094	B094	Ludagu	Upland	Yunnan	Typical
SAGC158	SAGCLZ-055	A095	B095	Gaoshandigu	Upland	Yunnan	Typical
SAGC166	SAGCLZ-057	A098	B098	Zaobaiyi	Upland	Jiangsu	Typical
SAGC167	SAGCLZ-058	A099	B099	Niujiaonuo	Upland	Jiangsu	Typical
SAGC168	SAGCLZ-059	A100	B100	Heikehannuo	Upland	Jiangsu	Typical
SAGC169	SAGCLZ-060	A101	B101	Youmangbaihandao	Upland	Jiangsu	Intermediate
SAGC170	SAGCLZ-061	A102	B102	Zaochadao	Upland	Jiangsu	Intermediate
SAGC173	X103	A103	B103	Cunsanli	Upland	Jiangsu	Typical
SAGC174	SAGCLZ-062	A104	B104	Wanbaiyi	Upland	Jiangsu	Typical
SAGC191	X110	A110	B110	Youmanghandao	Upland	Jiangsu	Typical
SAGC192	X111	A111	B111	Youmangbaikehandao	Upland	Jiangsu	Typical
SAGC195	SAGCLZ-065	A113	B113	Handao	Upland	Jiangsu	Intermediate
SAGC206	SAGCLZ-067	A115	B115	Baimangnuo	Upland	Guangxi	Typical
SAGC207	SAGCLZ-068	A116	B116	Houxiasuinuogu	Upland	Guangxi	Typical
SAGC209	SAGCLZ-069	A118	B118	Huapishannuo	Upland	Guangxi	Typical
SAGC212	SAGCLZ-070	A119	B119	Daoliu	Upland	Guangxi	Intermediate
SAGC217	X124	A124	B124	Funingxiaobairen	Upland	Hebei	Intermediate
SAGC223	SAGCLZ-073	A130	B130	Dingxiandaqingmang	Upland	Hebei	Intermediate
SAGC274	SAGCLZ-076	A136	B136	Heimanggeng	Upland	Guangxi	Intermediate
SAGC276	SAGCLZ-077	A137	B137	Wanmaogenggu	Upland	Guangxi	Intermediate
SAGC277	SAGCLZ-078	A138	B138	Hanzhangu	Upland	Guangxi	Typical
SAGC278	SAGCLZ-079	A139	B139	Houxian	Upland	Guangxi	Typical
SAGC291	SAGCLZ-082	A148	B148	Hanmaodao	Upland	Guizhou	Intermediate
SAGC313	SAGCLZ-089	A162	B162	Zimangfeienuo	Upland	Guizhou	Typical
SAGC315	SAGCLZ-090	A163	B163	Zihuake	Upland	Guizhou	Intermediate
SAGC373	X184	A184	B184	Huangkehandao	Upland	Henan	Intermediate
SAGC395	X199	A199	B199	Handaoxuan	Upland	Hunan	Typical
SAGC396	SAGCLZ-108	A200	B200	Zaohandao	Upland	Hunan	Typical
SAGC397	X201	A201	B201	Hanhe	Upland	Hunan	Intermediate
SAGC398	X202	A202	B202	Nuoganhe	Upland	Hunan	Typical
SAGC400	SAGCLZ-109	A204	B204	Zaohe	Upland	Hunan	Intermediate
SAGC402	SAGCLZ-110	A206	B206	Hanhe	Upland	Hunan	Typical
SAGC403	SAGCLZ-111	A207	B207	Hangu	Upland	Hunan	Typical
SAGC404	SAGCLZ-112	A208	B208	Hanhe	Upland	Hunan	Typical
SAGC405	X209	A209	B209	Gannuohe	Upland	Hunan	Intermediate
SAGC406	SAGCLZ-113	A210	B210	Hongkenuo	Upland	Hunan	Typical
SAGC407	SAGCLZ-114	A211	B211	Bendihandao	Upland	Hunan	Typical
SAGC005	SAGCLZ-002	A003	B003	Yuanhuangnuo	Lowland	Guizhou	Typical
SAGC007	SAGCLZ-003	A004	B004	Danhuangnuo	Lowland	Guizhou	Typical
SAGC009	SAGCLZ-004	A006	B006	Taohuanuo	Lowland	Guizhou	Typical
SAGC019	SAGCLZ-007	A014	B014	Qiananshuinuozi	Lowland	Hebei	Typical
SAGC025	SAGCLZ-011	A020	B020	Luanxianxiaohongmang	Lowland	Hebei	Typical
SAGC027	SAGCLZ-012	A022	B022	Weinanhongmangdao	Lowland	Hebei	Typical
SAGC030	SAGCLZ-014	A024	B024	Pingquanxiaolibai	Lowland	Hebei	Typical
SAGC031	SAGCLZ-015	A025	B025	Longhuadahongpao	Lowland	Hebei	Typical
SAGC033	SAGCLZ-016	A027	B027	Weixiandaheimang	Lowland	Hebei	Typical
SAGC034	X028	A028	B028	Huaianxiaodaozi	Lowland	Hebei	Intermediate
SAGC044	SAGCLZ-019	A034	B034	Wanjinxian	Lowland	Jiangsu	Typical
SAGC046	SAGCLZ-021	A036	B036	Zaoshiri	Lowland	Jiangsu	Typical
SAGC047	SAGCLZ-022	A037	B037	Hongdao	Lowland	Jiangsu	Typical
SAGC048	SAGCLZ-023	A038	B038	Fenghuangdao	Lowland	Jiangsu	Typical
SAGC049	SAGCLZ-024	A039	B039	Dadaotou	Lowland	Jiangsu	Typical
SAGC053	SAGCLZ-025	A043	B043	Manyedao	Lowland	Jiangsu	Typical
SAGC054	SAGCLZ-026	A044	B044	Jinguhuang	Lowland	Jiangsu	Typical
SAGC055	SAGCLZ-027	A045	B045	Daluohanhuang	Lowland	Jiangsu	Typical
SAGC058	SAGCLZ-028	A046	B046	Yangzhonggang	Lowland	Jiangsu	Typical
SAGC059	SAGCLZ-029	A047	B047	Baikeyuan	Lowland	Jiangsu	Typical
SAGC060	SAGCLZ-030	A048	B048	Youmangtieke	Lowland	Jiangsu	Typical
SAGC061	SAGCLZ-031	A049	B049	Baikeairihong	Lowland	Jiangsu	Typical
SAGC069	SAGCLZ-032	A050	B050	Cuganlizhihong	Lowland	Jiangsu	Typical
SAGC112	SAGCLZ-049	A078	B078	Huangkenuo	Lowland	Yunnan	Typical
SAGC138	X086	A086	B086	Maluweibagu	Lowland	Yunnan	Intermediate
SAGC147	X088	A088	B088	Ruanlengshuigu	Lowland	Yunnan	Intermediate
SAGC151	X090	A090	B090	Luesuo	Lowland	Yunnan	Typical
SAGC187	SAGCLZ-063	A107	B107	Erlibi	Lowland	Jiangsu	Typical
SAGC188	SAGCLZ-064	A108	B108	Zaofeilaifeng	Lowland	Jiangsu	Typical
SAGC214	SAGCLZ-071	A121	B121	Baxiandabaimang	Lowland	Hebei	Typical
SAGC215	SAGCLZ-072	A122	B122	Wenanxiaohongmangi	Lowland	Hebei	Typical
SAGC228	SAGCLZ-074	A134	B134	Quyangdadao	Lowland	Hebei	Typical
SAGC236	SAGCLZ-075	A135	B135	Kounong	Lowland	Guangxi	Typical
SAGC293	SAGCLZ-083	A150	B150	Hetaonuo	Lowland	Guizhou	Typical
SAGC296	SAGCLZ-085	A152	B152	Banbiannuo	Lowland	Guizhou	Intermediate
SAGC303	SAGCLZ-088	A158	B158	Haoguangxun	Lowland	Guizhou	Typical
SAGC317	X165	A165	B165	Unknown	Lowland	Guangxi	Intermediate
SAGC321	SAGCLZ-093	A167	B167	Unknown	Lowland	Guangxi	Typical
SAGC322	SAGCLZ-094	A168	B168	Unknown	Lowland	Guangxi	Typical
SAGC323	X169	A169	B169	Unknown	Lowland	Guangxi	Intermediate
SAGC324	X170	A170	B170	Unknown	Lowland	Guangxi	Intermediate
SAGC325	X171	A171	B171	Unknown	Lowland	Guangxi	Intermediate
SAGC330	X173	A173	B173	Unknown	Lowland	Guangxi	Typical
SAGC353	SAGCLZ-096	A177	B177	Hongzhangu	Lowland	Guizhou	Typical
SAGC354	SAGCLZ-097	A178	B178	Cunnuo	Lowland	Guizhou	Typical
SAGC355	SAGCLZ-098	A179	B179	Fennuo	Lowland	Guizhou	Typical
SAGC356	SAGCLZ-099	A180	B180	Xiaonuogu	Lowland	Guizhou	Typical
SAGC365	X182	A182	B182	Wutoumi	Lowland	Henan	Typical
SAGC425	SAGCLZ-100	A186	B186	Hongyangwuhao	Lowland	Yunnan	Typical
SAGC380	SAGCLZ-101	A187	B187	Yehezi	Lowland	Hunan	Typical
SAGC381	X188	A188	B188	Wanmang	Lowland	Hunan	Intermediate
SAGC382	X189	A189	B189	Mengdongnuo	Lowland	Hunan	Typical
SAGC384	SAGCLZ-103	A191	B191	Tonghenuo	Lowland	Hunan	Typical
SAGC387	X194	A194	B194	Shunnuo	Lowland	Hunan	Intermediate
SAGC388	SAGCLZ-105	A195	B195	Danuo	Lowland	Hunan	Typical
SAGC391	SAGCLZ-106	A196	B196	Tuannuogu	Lowland	Hunan	Typical
SAGC393	SAGCLZ-107	A198	B198	Hongmangjiuyuenuo	Lowland	Hunan	Typical
SAGC418	X213	A213	B213	Hongjiugu	Lowland	Yunnan	Typical
SAGC420	SAGCLZ-115	A214	B214	Beizinuo	Lowland	Yunnan	Typical
SAGC421	SAGCLZ-116	A215	B215	Huagu	Lowland	Yunnan	Typical
SAGCR01*	R01				Wild rice	Huilai, Guangdong
SAGCR02*	R02				Wild rice	Huilai, Guangdong
SAGCR03*	R03				Wild rice	Huilai, Guangdong
SAGCR04*	R04				Wild rice	Wuxuan, Guangxi
SAGCR05*	R05				Wild rice	Wuxuan, Guangxi
SAGCR06*	R06				Wild rice	Wuxuan, Guangxi
SAGCR07*	R07				Wild rice	Daling, Guangdong
SAGCR08*	R08				Wild rice	Daling, Guangdong
SAGCR09*	R09				Wild rice	Daling, Guangdong
SAGCR10*	R10				Wild rice	Nawu, Guangxi
SAGCR11*	R11				Wild rice	Nawu, Guangxi
SAGCR12*	R12				Wild rice	Nawu, Guangxi
SAGCR13	R13				Wild rice	Xinpo, Guangdong
SAGCR14	R14				Wild rice	Xinpo, Guangdong
SAGCR15	R15				Wild rice	Xinpo, Guangdong
SAGCR16	R16				Wild rice	Yangxi, Guangdong
SAGCR17	R17				Wild rice	Yangxi, Guangdong
SAGCR18	R18				Wild rice	Yangxi, Guangdong
SAGCR19	R19				Wild rice	Tanlu, Guangdong
SAGCR20	R20				Wild rice	Tanlu, Guangdong
SAGCR21	R21				Wild rice	Tanlu, Guangdong
SAGCR22*	R22				Wild rice	Zhongshan, Guangxi
SAGCR23*	R23				Wild rice	Zhongshan, Guangxi
SAGCR24*	R24				Wild rice	Zhongshan, Guangxi
SAGCR25*	R25				Wild rice	Pengshan, Fujian
SAGCR26*	R26				Wild rice	Pengshan, Fujian
SAGCR27*	R27				Wild rice	Pengshan, Fujian
SAGCR28*	R28				Wild rice	Chaling, Hunan
SAGCR29*	R29				Wild rice	Chaling, Hunan
SAGCR30*	R30				Wild rice	Chaling, Hunan
SAGCR31*	R31				Wild rice	Jiangfeng, Guangxi
SAGCR32*	R32				Wild rice	Jiangfeng, Guangxi
SAGCR33*	R33				Wild rice	Jiangfeng, Guangxi
SAGCR34*	R34				Wild rice	Dongxiang, Jiangxi
SAGCR35	R35				Wild rice	Dongxiang, Jiangxi
SAGCR36	R36				Wild rice	Dongxiang, Jiangxi
SAGCR37*	R37				Wild rice	Kuishan, Jiangsu
SAGCR38*	R38				Wild rice	Kuishan, Jiangsu
SAGCR39*	R39				Wild rice	Kuishan, Jiangsu
SAGCR40	R40				Wild rice	Fangcheng, Guangxi
SAGCR41	R41				Wild rice	Fangcheng, Guangxi
SAGCR42*	R42				Wild rice	Yunnan
SAGCR43*	R44				Wild rice	Dongxiang, Jiangxi
SAGCR44*	R45				Wild rice	Dongxiang, Jiangxi
W202*	W202			Longgeng21	MC	China
W203	W203			Longgeng31	MC	China
W204*	W204			Longgeng46	MC	China
W205	W205			Longgeng47	MC	China
W206*	W206			H13	MC	China
W207	W207			H52	MC	China
W208*	W208			Bigeng42	MC	China
W209	W209			Bigeng37	MC	China
W210*	W210			Ning81	MC	China
W211	W211			Zhegeng27	MC	China
W212	W212			Zhegeng23	MC	China
W213	W213			Yungengyou14	MC	China
W214*	W214			Ninghui11	MC	China
W215	W215			Ninggeng-1	MC	China
W216	W216			Xudao-8	MC	China
W217	W217			Xuhan-1	MC	China
W218	W218			Xu33202	MC	China
W219*	W219			Zhongdao-1	MC	China
W220	W220			Zhongzuodao-2	MC	China
W221	W221			Si2333	MC	China
W222	W222			Huageng-8	MC	China
W223	W223			Sukeng118	MC	China
W224	W224			Zhendao-14	MC	China
W225	W225			Changnonggeng-7	MC	China
W226	W226			Changnonggeng-9	MC	China
W227*	W227			Wuyungeng-9	MC	China
W228	W228			Wuyun3132	MC	China
W229	W229			Yangeng-10	MC	China
W230*	W230			Nongken58	MC	China
W231*	W231			Yonggeng18	MC	China
W361	W361			Nangeng46	MC	China
W362	W362			Nangeng9108	MC	China
W363	W363			Qingxiangruangeng	MC	China
W364	W364			Changlixianggeng	MC	China
W365	W365			Xiushui134	MC	China
W379	W379			Xiushui123	MC	China

## Sheet: Supplementary Table S3
Supplementary Table S3. Mitochondrial genes selected for investigating RNA editing.
gene	start	end	No. of Editing sites annoated at NCBI	No. of covered sites
atp1	352379	353908	5	2
atp6	225271	226275	16	10
atp9	263141	263365	8	6
ccmB	391755	392375	35	27
ccmC	60410	61132	35	35
ccmFc	330597	332908	27	19
ccmFn	322071	323855	31	24
cob	303848	305041	19	14
cox1	338572	340147	4	4
cox2	212413	214470	19	14
cox3	17226	18068	1	1
nad1	11024	315294	23	17
nad2	363830	405541	30	25
nad3	175402	175869	15	12
nad4	198385	207497	20	12
nad4L	298829	299131	10	6
nad5	20464	314672	11	10
nad6	59519	60136	18	14
nad7	84886	90873	32	19
nad9	361793	362365	12	11
orf25	18402	18995	9	7
orfB	53424	53891	4	3
orfX	78306	79115	33	29
rpl2	294692	297681	1	1
rps1	321368	321886	2	2
rps13	242491	242841	8	3
rps19	297685	297966	6	6
rps2	184187	185638	10	8
rps3	170836	174298	8	1
rps4	248580	249638	15	15
rps7	46565	47011	2	2
Total			469	359

## Sheet: Supplementary Table S4
Supplementary Table S4. Primers used in this study. Primers in red with asterisk indicate they are used in validation of RNA editing.
Experiment	Primers	Sequence
CRISPR/Cas9 system	PPR035F	GCGGCGATGGAGATCTTCCG
	PPR035R	GGTGAAGCACCTGAGAGAAA
	PPR406F	GTTGCTGGCATAGGTGCTCTT
	PPR406R	GGTTTGACCGTGTGGACAAGA
Subcellular localization	PPR035F	GGACAGCCCAGATCAACTAGTATGCCCCCGCCGTGGCCG
	PPR035R	AGCTCCGGACTTAAGACTAGTCCAGAAATCCCCACAAGA
	PPR406F	GGACAGCCCAGATCAACTAGTATGAGAAAGCCGTTCCCG
	PPR406R	AGCTCCGGACTTAAGACTAGTACTTTGACCGAAGTCAAA
Quantitative PCR	orfXF	CACCTCCGGATATCTGGTGC
	orfXR	CCAGCCCTCTTCACGAACTT
	rps4F	AAGCAAGGCAGCCGATAAGT
	rps4R	ATTTCTTCACCGCGGGTTCT
	ATP6F	GGGGGAAAGTCAGTGCCAAA
	ATP6R	GACCGAGATGCGAGGGAAAA
	OsRAA1F	CAGGCTATCATTCTCTCTTCGT
	OsRAA1R	ACAGTCACACACACAGTCATAA
	OCPI1F	GACAATAACACCCGTTTCAGTC
	OCPI1R	TGATGAACTCATTCTGGTCACA
	OsHAC1; 2F	GTCAGGACAGAAGAGGAATTCA
	OsHAC1; 2R	ATCTTACTCCACTTAGGCAACC
	PPR035F	TATGGCATGTCGCATGTTTAAG
	PPR035R	TCTCCTGCAATTTGACACAAAG
	PPR406F	CACTGATCAACATGCCTTTAGG
	PPR406R	TCTGTTTGTATCCCTGACAACA
	AOX1aF	CGATCGGATATCACTGAGGATG
	AOX1aR	CATTTGCTTTCCCTGAAAAACG
	AOX1bF	GAATGGAAGTGGCTCAGTTTTA
	AOX1bR	CTGGAAGAAGAGGTCCCTG
	AOX1cF	GATGCACCTCATGACCTTCAT
	AOX1cR	GAGGAAGTAGGCGTTGAAGAAG
	Actin1 F	GGCAATGTTGTCCTAAGTG
	Actin1 R	ATAGAACCACCAATCCAGAC
RNA editing investigation by FastTargetTM system	cox2_1F	TGCGGAACCATGGCAATTAGGAT
	cox2_1R	CCCCGTCCATTGAGTATAACAGAGC
	cox2_2F	GCGTCGACCCAACCTTATGAGTA
	cox2_2R	CCATAGTAAACTCCTTCTCGTTGTACCG
	cox3F*	ACCAAGCACCCTCCACTATTTCG
	cox3R*	ACCTCCCCACCAATAGATAGAGACA
	nad1_1F	GCATCCCGCGCATATTCCACATT
	nad1_1R	GAAACTTGCACGTGTGGTTCTGG
	nad1_2F	TGGCACATACATTAAGGGAGCCA
	nad1_2R	GCYGCCTATCCTAGATCTTCCCA
	nad2_1F	CCCGGTGACAGCATTCCTTTCTA
	nad2_1R	ATGGTTCCACATGAGAAACCARTAC
	nad2_2F	GGTTTCTCATGTGGAACCATAGAAGGA
	nad2_2R	GCTAGGAAGTAAGCCCCACAACC
	nad2_3F	ACCAATGGATCGTGACAAGTCGT
	nad2_3R	GCAAAGAAATATTACCTGGGCGTTGT
	nad2_4F	GGTAGTAGTCCGGTCGCACC
	nad2_4R	CGGCTGGTACCATTTCGATGTGT
	nad3F*	TGTCGGAATTTGCACCTATTTGTATCT
	nad3R*	CATCATGGACCAAGATCCAAACAGA
	nad4_1F	ACGATTGATTGGTCTGTGCGTTT
	nad4_1R	ACTTCTCATACCAGACCAACCCAC
	nad4_2F	GTGGGTTGGTCTGGTATGAGAAGT
	nad4_2R	CACAAGACTACCCCTCTTCCCGA
	nad4LF	TTCTATGATCATCTYTATTTTAGGTATTYGGGG
	nad4LR	CTCGAAAAGTAATAACGAAAATGGCTAATCC
	nad5_1F	GTCCTGGCAAGCTCCTACAGTTC
	nad5_1R	GGGGAAGCAGTGAGTGGAGATTC
	nad5_2F	CCGCTACGAGATTGACATTATACGCT
	nad5_2R	TTGTGAGCCGTGTAATAGGCGAC
	nad6_1F	CCCTGCTTTGGTCTCTGGTTTGA
	nad6_1R	ACATTTCCCACCAAAAGATCAGTCCA
	nad6_2F	ACCAACCCACAGAAATACGACCT
	nad6_2R	RATTTGGTCTGTCGTCCTCCTCA
	nad7_1F	TTGTTCGTTCCGTAGTTGACCCT
	nad7_1R	CCAACAATTTCTCCCGCTCCTCA
	nad7_2F	TGAGGAGCGGGAGAAATTGTTGG
	nad7_2R	ATCCCCAATCCTTTGCTTGCTGT
	nad7_3F	GGCCTACCCATCCCAACCTG
	nad7_3R	GGCGCACGATTCCATGGATAGTT
	nad7_4F	AGGTTTGGAGAGAGATGGGACCT
	nad7_4R	TCGAGTCCTTGTRAATGGGCAAA
	atp1F	CGCGGAATTAGACCTGCTATTAACG
	atp1R	AGAAGCCGTTGACAGCAGCATAA
	nad9_1F	AATGAAAAGATCGGAACATGGGAATAGA
	nad9_1R	CGGCTGATGGAAATRGACTGACT
	nad9_2F	TGAGTACTCGGTATAACTCACGCA
	nad9_2R	ACCACACGTTTCTCTGGATCATCA
	orf25F	TGAGTTCAACGGATAAGAAGGATAGAAGA
	orf25R	TCGTTGTTGTTCATTGGATTCCCC
	orfBF	TGACTTATTTCTCACAATTCTTCTGGTTATGC
	orfBR	TCCCAAATAGTCGACGGTCTTACA
	orfX_1F	TGAATTACTCATTGAATGGAATTTCGCAC
	orfX_1R	AGCATGCTATTRAAGACGTTGCA
	orfX_2F	TGTTGCAACGTCTTYAATAGCATGC
	orfX_2R	GCRAATTTGTTGATGTTGCACCC
	orfX_3F	TACTTCGTGGGTGCAACATCAACA
	orfX_3R	GGTGTGGAAAGAGCAGCTGTGAT
	rpl2F	AAGAGCTTGGACGCACAGTGAAT
	rpl2R	CGATGGTAGCCGCACAAGACATT
	rps1F	CTTCATCGATCTAGTGGCCGGTG
	rps1R	TGGAAGAAAAGTAATGAAACCTGCGA
	rps2_1F	TTGTACGAATGCACATCTCGGCG
	rps2_1R	AGTCCCGATCTTCCATTGAGAATCA
	rps2_2F	ACTGGAAGCTGCTCGATCACAAA
	rps2_2R	CCCCGATTATAAGTTCTCGTCGACC
	rps3F*	GGGAGCGAAGGGAGGAAGC
	rps3R*	GAGTTGTTCCCGGGCATACTCAA
	rps4_1F	GCCTGCATTAAGATTTAAAACGTGTCG
	rps4_1R	TCTCTTCCTCTGTGCATCTCCCT
	rps4_2F	TGCACAGAGGAAGAGAACGAACT
	rps4_2R	TGACCGGTAGTAATTTGCCTATGATTTT
	rps4_3F	ACAATAGGGGAAGCGGAAAACCG
	rps4_3R	TATGTTTTGGCCACGTCCGTTTC
	atp6_1F	TTGTYTATGGCGGTAACTGTCGT
	atp6_1R	ACTTGTCACTGTGAAGCTAAAGGGT
	atp6_2F	ACCCTTTAGCTTCACAGTGACAAGT
	atp6_2R	GCATAGTCCAAGCGAACCCACTT
	rps7F	GTGGTCAAAGTAGGAGTCGCAGG
	rps7R	CATCTGAAATGCGCGAAACTCCG
	rps13F	TCAGGAGCTAGATCACTTCCCGA
	rps13R	GGCGATCCATCTTGATGACGAAT
	rps19F	ATGCCACGACGATCTATATGGAAGG
	rps19R	TCCCCTTTCTGCCCTTTCCTCTATT
	atp9F	GGAGCTGCTGTCGGTATTGGAAA
	atp9R	ACGAATGAAATCAGAAAGGCCATCA
	ccmB_1F	CCCTCCACACCAATCACGAGTTT
	ccmB_1R	TGGGAAAAGCACAGAAAACACRAC
	ccmB_2F	GTYGTGTTTTCTGTGCTTTTCCCA
	ccmB_2R	TGGATAAAGAGATACAAAARGAGAGGAATACC
	ccmC_1F	ACGCGCAAATTCTCATTGGATCT
	ccmC_1R	GCACCAATTTCTGTACCGGTTCC
	ccmC_2F	GGAACCGGTACAGAAATTGGTGC
	ccmC_2R	CCCAGGTTGATGCRATGTATTCCA
	ccmC_3F	ACCGGCTCCTATTTCAATCCGTG
	ccmC_3R	CCTTCTCGAGCTTCTATTTCTTCCGT
	ccmFc_1F	GCAGCACCCGTACTATTGAAATGG
	ccmFc_1R	CCCCATGGATTCGATAATAARGAAATGA
	ccmFc_2F	GCCGCCCTATTCTATTACCAGACA
	ccmFc_2R	GTGTTTGGCCTTTACTTCGGAGC
	ccmFc_3F	TCTTTACCACGCGATAGGTCAGC
	ccmFc_3R	GTAGTCGTGACCAACAGCCATCA
	ccmFc_4F	TCTCGATCATTTACATGGACCCACT
	ccmFc_4R	ACTTCAGTCGTGCTCCTCGTTTC
	ccmFn_1F	CCGGGTCTTTTCGTTGCATTCAC
	ccmFn_1R	GACATTATGGCTTTGGGGTCGAC
	ccmFn_2F	TGAACAGCAGATTGACGGAGCTC
	ccmFn_2R	GTTCCATTCTTTTCGGCGGCATC
	ccmFn_3F	TCTGACCAGGACCAGGAACCAAT
	ccmFn_3R	AGCTAGCAATCCGGACCGTATTG
	ccmFn_4F	ACTCTTCCATGCTGTGTCTCAGG
	ccmFn_4R	CGAGTGACGTAGGTGCACAAGAG
	cob_1F	GGGTTCGGTTCGTTAGCAGGTAT
	cob_1R	TGACAACTCCGAGACACCAAACA
	cob_2F	CTCCGTGGACAATGCCACCTTAA
	cob_2R	GATGCCCCAAAACATTAGGAGCA
	cob_3F	GGCATCCCGACAATTATATACCTGCT
	cob_3R	CTCCACAGGTTGACATCCGATCC
	cox1F	CATGCATTTCTTAGGGCTTTCGGG
	cox1R	CTGGAGGGCTTTGTACCAACCAT

## Sheet: Supplementary Table S5
Supplementary Table S5. Relative diversity and genetic divergence (FST) of PPR genes in different categories. C: cultivar (landrace). L: lowland rice. U: upland rice. W: common wild rice. +/- indicates upregulation or downregulation. * indicate significant differences between a given category and the genomic average.
Category	N	Relative diversity (π)		Genetic divergence (FST)
		C to W	U to L	C to W	U to L
DYW	125	0.483±0.037	1.434±0.097	0.468±0.020	0.121±0.012
E1	12	0.567±0.171	2.071±0.604	0.548±0.068	0.100±0.036
E2	74	0.558±0.054	1.556±0.203	0.402±0.023	0.121±0.015
P	237	0.424±0.024	1.572±0.181	0.481±0.013	0.099±0.007
PLS	21	0.467±0.087	1.873±0.520	0.462±0.038	0.096±0.033
Chloroplast	147	0.462±0.036	1.410±0.235	0.485±0.018	0.091±0.009
Secretory pathway	28	0.477±0.078	2.530±0.749*	0.426±0.036	0.154±0.026
Mitochondrial	271	0.470±0.024	1.536±0.112	0.458±0.012	0.111±0.008
PEG -	79	0.484±0.045	1.321±0.127	0.479±0.025	0.113±0.016
PEG +	13	0.372±0.069	1.782±0.287	0.455±0.048	0.095±0.035
Salt -	123	0.475±0.031	1.284±0.089	0.455±0.019	0.120±0.013
Salt +	11	0.544±0.103	2.521±0.957	0.405±0.072	0.178±0.061
H2O2 -	33	0.540±0.068	1.235±0.129	0.472±0.039	0.135±0.026
H2O2 +	26	0.477±0.053	1.928±0.439	0.429±0.036	0.113±0.032
ABA -	7	0.615±0.285	1.495±0.474	0.577±0.092	0.091±0.055
ABA +	6	0.462±0.140	1.335±0.168	0.447±0.072	0.096±0.057
ETH -	6	0.541±0.131	2.771±1.288	0.375±0.079	0.227±0.071
ETH +	12	0.597±0.115	1.958±0.333*	0.394±0.051	0.191±0.047
GA -	20	0.405±0.090	1.248±0.109	0.483±0.041	0.075±0.021
GA +	83	0.435±0.036	1.411±0.173	0.448±0.022	0.107±0.014
IAA -	89	0.444±0.040	1.601±0.181	0.475±0.021	0.103±0.015
IAA +	75	0.517±0.051	1.860±0.330	0.436±0.023	0.116±0.015
CTK -	79	0.511±0.050	1.531±0.126	0.475±0.023	0.112±0.014
CTK +	69	0.454±0.048	1.602±0.235	0.451±0.024	0.123±0.019
Total PPR genes	466	0.463±0.019	1.560±0.104	0.469±0.009	0.108±0.006
Genome overall	34735	0.464±0.004	1.569±0.021	0.468±0.001	0.114±0.001

## Sheet: Supplementary Table S6
Supplementary Table S6. Performance of upland and lowland rice in well-watered and drought-treated fields. *, **, and *** indicate significances at p<0.05, <0.01, and <0.001 by independent t test between treatments or between ecotypes. The data is extracted from a previous published article using same plant materials (Luo et al. 2020).
Trait	DT		CK		Comparison between DT and CK
	Upland	Lowland	Upland	Lowland	Upland	Lowland
PH	119.60±3.21*	107.91±3.41	135.74±3.21	128.11±3.54	*	*
NT	3.635±0.102***	5.088±0.198	4.265±0.102***	5.378±0.174	*	NS
FLL	26.74±0.71***	21.78±0.70	30.65±0.71	30.62±0.69	***	***
FLW	1.431±0.040***	1.103±0.037	1.437±0.035***	1.195±0.036	NS	NS
100GW	2.313±0.049	2.205±0.053	2.637±0.048	2.608±0.042	**	**
GY	3.043±0.255	2.72±0.256	6.438±0.45**	8.624±0.484	***	***
Biomass	14.13±0.78	14.76±0.65	20.65±1.30	22.44±1.14	***	***
HI	0.221±0.013	0.192±0.016	0.340±0.018*	0.393±0.014	***	***
Fecundity	0.446±0.025	0.376±0.029	0.619±0.025*	0.698±0.022	***	***
RWC	80.69±1.17***	71.37±1.21	89.25±0.59	88.53±0.71	***	***
RGY	0.609±0.061***	0.404±0.059	/	/	/	/

## Sheet: Supplementary Table S7
Supplementary Table S7. The RNA editing efficiency and its alteration status (number of increased, decreased, and unchanged genotypes) of each site from well-watered (CK) and drought-treated (DT) fields.
SNV code	MT gene	Function	Position	DT mean	DT SD	DT C.V.	CK mean	CK SD	CK C.V.	p value by paired t test	No. of increased genotypes	No. of decreased genotypes	No. of unchanged genotypes	Increased ratio	Decreased ratio	Unchanged ratio
SNV00001	cox3	nonsynonymous	17260	0.695	0.252	0.362	0.547	0.361	0.661	0	60	30	33	0.488	0.244	0.268
SNV00002	cox3	nonsynonymous	17270	0.732	0.257	0.352	0.573	0.37	0.646	0	60	29	34	0.488	0.236	0.276
SNV00020	cox3	synonymous	17367	0.076	0.08	1.056	0.05	0.077	1.519	0.01	44	20	59	0.358	0.163	0.48
SNV00163	orf25	nonsynonymous	18745	0.643	0.254	0.396	0.549	0.324	0.59	0.014	56	32	32	0.467	0.267	0.267
SNV00166	orf25	nonsynonymous	18875	0.707	0.268	0.378	0.602	0.34	0.566	0.009	48	27	45	0.4	0.225	0.375
SNV00167	orf25	nonsynonymous	18904	0.685	0.267	0.389	0.574	0.335	0.584	0.006	55	30	35	0.458	0.25	0.292
SNV00168	orf25	nonsynonymous	18917	0.695	0.266	0.383	0.59	0.343	0.581	0.009	53	28	39	0.442	0.233	0.325
SNV00169	orf25	nonsynonymous	18922	0.659	0.254	0.386	0.56	0.319	0.569	0.009	54	29	37	0.45	0.242	0.308
SNV00170	orf25	nonsynonymous	18934	0.654	0.258	0.395	0.543	0.324	0.597	0.004	57	29	34	0.475	0.242	0.283
SNV00171	orf25	nonsynonymous	18937	0.67	0.262	0.392	0.564	0.33	0.584	0.007	54	30	36	0.45	0.25	0.3
SNV00988	rps7	nonsynonymous	46680	0.709	0.205	0.289	0.619	0.283	0.456	0.005	50	28	45	0.407	0.228	0.366
SNV00992	rps7	nonsynonymous	46735	0.689	0.197	0.287	0.602	0.273	0.454	0.005	48	28	47	0.39	0.228	0.382
SNV00998	orfB	nonsynonymous	53481	0.781	0.113	0.145	0.65	0.272	0.419	0	42	11	70	0.341	0.089	0.569
SNV00999	orfB	synonymous	53483	0.016	0.042	2.548	0.051	0.076	1.483	0	9	39	75	0.073	0.317	0.61
SNV01008	orfB	synonymous	53546	0.78	0.129	0.166	0.632	0.269	0.426	0	48	9	66	0.39	0.073	0.537
SNV01021	orfB	nonsynonymous	53623	0.866	0.12	0.139	0.715	0.279	0.39	0	42	10	71	0.341	0.081	0.577
SNV01024	orfB	synonymous	53642	0.011	0.035	3.28	0.012	0.055	4.693	0.869	8	7	108	0.065	0.057	0.878
SNV01028	orfB	synonymous	53663	0.147	0.083	0.565	0.099	0.091	0.917	0	71	26	26	0.577	0.211	0.211
SNV01032	nad6	nonsynonymous	59568	0.031	0.119	3.887	0.006	0.029	4.943	0.028	11	5	100	0.095	0.043	0.862
SNV01034	nad6	synonymous	59570	0.998	0.006	0.006	0.998	0.004	0.004	0.879	0	0	116	0	0	1
SNV01037	nad6	synonymous	59575	0.989	0.091	0.092	0.995	0.031	0.031	0.468	1	1	114	0.009	0.009	0.983
SNV01050	nad6	nonsynonymous	59661	1	0.002	0.002	0.998	0.011	0.011	0.254	0	0	116	0	0	1
SNV01051	nad6	synonymous	59663	0.997	0.01	0.01	0.998	0.003	0.003	0.285	0	0	116	0	0	1
SNV01053	nad6	nonsynonymous	59670	1	0	0	1	0	0	0.163	0	0	116	0	0	1
SNV01058	nad6	nonsynonymous	59691	0.035	0.135	3.814	0.005	0.031	6.344	0.017	10	3	103	0.086	0.026	0.888
SNV01062	nad6	nonsynonymous	59723	0.999	0.01	0.01	1	0	0	0.228	0	0	116	0	0	1
SNV01063	nad6	nonsynonymous	59739	0.999	0.004	0.004	1	0.001	0.001	0.534	0	0	116	0	0	1
SNV01076	nad6	nonsynonymous	59946	0.863	0.199	0.23	0.712	0.347	0.487	0	46	18	58	0.377	0.148	0.475
SNV01078	nad6	nonsynonymous	59968	0.859	0.198	0.23	0.71	0.344	0.485	0	46	17	59	0.377	0.139	0.484
SNV01079	nad6	nonsynonymous	59971	1	0.001	0.001	1	0.001	0.001	0.919	0	0	122	0	0	1
SNV01080	nad6	nonsynonymous	59976	0.859	0.199	0.231	0.71	0.344	0.485	0	46	18	58	0.377	0.148	0.475
SNV01081	nad6	synonymous	59978	0.53	0.263	0.496	0.412	0.276	0.669	0.001	56	23	43	0.459	0.189	0.352
SNV01082	nad6	nonsynonymous	59979	0.84	0.194	0.231	0.695	0.337	0.485	0	47	17	58	0.385	0.139	0.475
SNV01085	nad6	synonymous	59990	0.053	0.083	1.582	0.025	0.058	2.307	0.003	34	11	77	0.279	0.09	0.631
SNV01086	nad6	nonsynonymous	59991	0.858	0.195	0.227	0.712	0.343	0.481	0	46	18	58	0.377	0.148	0.475
SNV01088	nad6	synonymous	59999	0.275	0.107	0.39	0.218	0.136	0.625	0	63	26	33	0.516	0.213	0.27
SNV01094	nad6	nonsynonymous	60040	1	0.001	0.001	0.999	0.001	0.001	0.596	0	0	122	0	0	1
SNV01095	nad6	synonymous	60047	0.127	0.07	0.547	0.095	0.084	0.883	0.001	55	35	32	0.451	0.287	0.262
SNV01096	nad6	nonsynonymous	60048	0.806	0.181	0.224	0.678	0.32	0.472	0	45	19	58	0.369	0.156	0.475
SNV01097	nad6	nonsynonymous	60049	0.851	0.186	0.219	0.707	0.331	0.468	0	47	16	59	0.385	0.131	0.484
SNV01105	ccmC	nonsynonymous	60460	0.137	0.114	0.829	0.073	0.097	1.33	0	72	21	30	0.585	0.171	0.244
SNV01106	ccmC	nonsynonymous	60468	0.159	0.125	0.785	0.113	0.126	1.114	0.006	63	28	32	0.512	0.228	0.26
SNV01108	ccmC	nonsynonymous	60477	0.272	0.192	0.703	0.172	0.175	1.023	0	75	29	19	0.61	0.236	0.154
SNV01109	ccmC	nonsynonymous	60483	0.346	0.217	0.627	0.246	0.211	0.861	0	70	33	20	0.569	0.268	0.163
SNV01110	ccmC	synonymous	60509	0.192	0.16	0.834	0.117	0.138	1.182	0	68	28	27	0.553	0.228	0.22
SNV01112	ccmC	nonsynonymous	60514	0.121	0.104	0.859	0.09	0.111	1.235	0.028	54	28	41	0.439	0.228	0.333
SNV01114	ccmC	nonsynonymous	60519	0.099	0.089	0.9	0.077	0.097	1.262	0.073	47	30	46	0.382	0.244	0.374
SNV01115	ccmC	nonsynonymous	60525	0.301	0.183	0.608	0.222	0.192	0.864	0.001	68	33	22	0.553	0.268	0.179
SNV01119	ccmC	nonsynonymous	60558	0.193	0.129	0.668	0.157	0.149	0.949	0.06	62	39	22	0.504	0.317	0.179
SNV01120	ccmC	nonsynonymous	60565	0.286	0.177	0.617	0.212	0.185	0.873	0.002	68	32	23	0.553	0.26	0.187
SNV01121	ccmC	nonsynonymous	60585	0.258	0.186	0.722	0.181	0.168	0.926	0.001	66	29	28	0.537	0.236	0.228
SNV01125	ccmC	nonsynonymous	60612	0.428	0.142	0.332	0.371	0.155	0.419	0.003	60	28	35	0.488	0.228	0.285
SNV01126	ccmC	nonsynonymous	60634	0.614	0.252	0.411	0.453	0.289	0.638	0	77	25	21	0.626	0.203	0.171
SNV01127	ccmC	nonsynonymous	60636	0.564	0.239	0.424	0.42	0.271	0.645	0	74	25	24	0.602	0.203	0.195
SNV01129	ccmC	nonsynonymous	60660	0.365	0.193	0.529	0.247	0.191	0.77	0	73	30	20	0.593	0.244	0.163
SNV01130	ccmC	nonsynonymous	60666	0.363	0.193	0.531	0.248	0.195	0.785	0	72	33	18	0.585	0.268	0.146
SNV01131	ccmC	nonsynonymous	60670	0.361	0.194	0.538	0.242	0.194	0.802	0	72	32	19	0.585	0.26	0.154
SNV01132	ccmC	nonsynonymous	60675	0.363	0.195	0.537	0.243	0.196	0.804	0	74	32	17	0.602	0.26	0.138
SNV01133	ccmC	nonsynonymous	60682	0.35	0.192	0.549	0.238	0.19	0.799	0	72	30	21	0.585	0.244	0.171
SNV01134	ccmC	nonsynonymous	60687	0.795	0.185	0.233	0.644	0.303	0.469	0	45	16	60	0.372	0.132	0.496
SNV01135	ccmC	nonsynonymous	60697	0.8	0.185	0.231	0.669	0.31	0.464	0	42	18	61	0.347	0.149	0.504
SNV01136	ccmC	nonsynonymous	60712	0.814	0.183	0.225	0.673	0.31	0.46	0	43	17	61	0.355	0.14	0.504
SNV01137	ccmC	synonymous	60715	0.507	0.162	0.32	0.439	0.237	0.539	0.008	46	29	46	0.38	0.24	0.38
SNV01139	ccmC	nonsynonymous	60733	0.846	0.184	0.217	0.706	0.319	0.452	0	43	16	62	0.355	0.132	0.512
SNV01142	ccmC	nonsynonymous	60775	0.716	0.169	0.235	0.619	0.279	0.451	0.001	39	20	62	0.322	0.165	0.512
SNV01143	ccmC	nonsynonymous	60802	0.854	0.181	0.212	0.713	0.314	0.441	0	42	16	63	0.347	0.132	0.521
SNV01145	ccmC	nonsynonymous	60834	0.783	0.167	0.214	0.649	0.286	0.44	0	42	17	62	0.347	0.14	0.512
SNV01150	ccmC	nonsynonymous	60897	0.715	0.204	0.286	0.591	0.313	0.529	0	52	23	47	0.426	0.189	0.385
SNV01152	ccmC	nonsynonymous	60906	0.761	0.216	0.284	0.618	0.322	0.522	0	54	21	47	0.443	0.172	0.385
SNV01153	ccmC	nonsynonymous	60949	0.792	0.219	0.276	0.644	0.327	0.507	0	51	22	49	0.418	0.18	0.402
SNV01154	ccmC	nonsynonymous	60954	0.771	0.215	0.279	0.628	0.321	0.511	0	51	22	49	0.418	0.18	0.402
SNV01155	ccmC	nonsynonymous	60972	0.674	0.194	0.288	0.551	0.292	0.531	0	52	22	48	0.426	0.18	0.393
SNV01160	ccmC	nonsynonymous	61018	0.531	0.167	0.314	0.468	0.257	0.55	0.021	48	33	41	0.393	0.27	0.336
SNV01161	ccmC	nonsynonymous	61030	0.635	0.187	0.294	0.526	0.281	0.535	0	52	25	45	0.426	0.205	0.369
SNV01162	ccmC	nonsynonymous	61057	0.775	0.209	0.269	0.635	0.318	0.501	0	51	23	48	0.418	0.189	0.393
SNV01164	orfX	nonsynonymous	78479	0.502	0.182	0.362	0.364	0.251	0.691	0	72	25	26	0.585	0.203	0.211
SNV01165	orfX	nonsynonymous	78535	0.639	0.213	0.334	0.5	0.315	0.631	0	59	24	40	0.48	0.195	0.325
SNV01166	orfX	nonsynonymous	78536	0.033	0.062	1.858	0.024	0.058	2.423	0.225	22	12	89	0.179	0.098	0.724
SNV01167	orfX	nonsynonymous	78541	0.619	0.216	0.348	0.487	0.309	0.635	0	58	30	35	0.472	0.244	0.285
SNV01171	orfX	nonsynonymous	78584	0.663	0.219	0.33	0.532	0.326	0.613	0	55	24	44	0.447	0.195	0.358
SNV01173	orfX	nonsynonymous	78599	0.001	0.009	11.136	0.001	0.009	11.136	0.975	1	1	121	0.008	0.008	0.984
SNV01175	orfX	synonymous	78648	0.153	0.098	0.643	0.118	0.114	0.959	0.011	65	29	29	0.528	0.236	0.236
SNV01176	orfX	nonsynonymous	78652	0.638	0.207	0.324	0.496	0.312	0.629	0	60	22	41	0.488	0.179	0.333
SNV01177	orfX	nonsynonymous	78682	0.573	0.193	0.336	0.452	0.287	0.634	0	61	30	32	0.496	0.244	0.26
SNV01178	orfX	nonsynonymous	78710	0.571	0.189	0.331	0.457	0.289	0.632	0	56	30	37	0.455	0.244	0.301
SNV01179	orfX	nonsynonymous	78713	0.573	0.189	0.33	0.449	0.279	0.621	0	56	29	38	0.455	0.236	0.309
SNV01180	orfX	nonsynonymous	78715	0.584	0.19	0.325	0.464	0.289	0.624	0	56	31	36	0.455	0.252	0.293
SNV01181	orfX	synonymous	78735	0.003	0.016	6.38	0.014	0.04	2.836	0.004	0	14	109	0	0.114	0.886
SNV01182	orfX	synonymous	78738	0.015	0.045	3.114	0.018	0.048	2.668	0.555	10	14	99	0.081	0.114	0.805
SNV01184	orfX	nonsynonymous	78743	0.721	0.221	0.306	0.57	0.329	0.576	0	58	23	42	0.472	0.187	0.341
SNV01185	orfX	nonsynonymous	78745	0.636	0.205	0.323	0.514	0.307	0.597	0	55	27	41	0.447	0.22	0.333
SNV01186	orfX	nonsynonymous	78758	0.647	0.203	0.314	0.507	0.307	0.605	0	57	26	40	0.463	0.211	0.325
SNV01187	orfX	nonsynonymous	78761	0.391	0.177	0.454	0.298	0.226	0.76	0	65	30	28	0.528	0.244	0.228
SNV01188	orfX	synonymous	78762	0.151	0.108	0.719	0.131	0.13	0.991	0.221	49	38	36	0.398	0.309	0.293
SNV01192	orfX	nonsynonymous	78808	0.435	0.175	0.401	0.35	0.243	0.694	0.002	64	32	27	0.52	0.26	0.22
SNV01193	orfX	nonsynonymous	78827	0.666	0.199	0.299	0.522	0.306	0.587	0	58	22	43	0.472	0.179	0.35
SNV01194	orfX	synonymous	78837	0.02	0.053	2.711	0.017	0.049	2.868	0.697	14	11	98	0.114	0.089	0.797
SNV01196	orfX	nonsynonymous	78865	0.535	0.033	0.062	0.531	0.03	0.056	0.464	3	1	119	0.024	0.008	0.967
SNV01197	orfX	nonsynonymous	78887	0.559	0.179	0.32	0.441	0.277	0.627	0	62	27	33	0.508	0.221	0.27
SNV01198	orfX	nonsynonymous	78889	0.637	0.196	0.309	0.491	0.297	0.605	0	61	28	33	0.5	0.23	0.27
SNV01199	orfX	nonsynonymous	78901	0.642	0.195	0.304	0.501	0.3	0.6	0	59	27	36	0.484	0.221	0.295
SNV01201	orfX	nonsynonymous	78911	0.653	0.198	0.303	0.512	0.304	0.594	0	57	27	38	0.467	0.221	0.311
SNV01207	orfX	nonsynonymous	78958	0.599	0.2	0.333	0.459	0.29	0.633	0	61	27	34	0.5	0.221	0.279
SNV01208	orfX	nonsynonymous	78959	0.407	0.149	0.365	0.295	0.205	0.695	0	71	24	27	0.582	0.197	0.221
SNV01209	orfX	nonsynonymous	78961	0.546	0.187	0.343	0.395	0.267	0.676	0	68	25	29	0.557	0.205	0.238
SNV01211	orfX	nonsynonymous	78967	0.628	0.197	0.314	0.483	0.299	0.62	0	59	26	37	0.484	0.213	0.303
SNV01213	orfX	synonymous	78978	0.05	0.065	1.302	0.027	0.055	2.024	0.005	38	18	66	0.311	0.148	0.541
SNV01215	orfX	nonsynonymous	78989	0.603	0.188	0.311	0.468	0.291	0.622	0	62	28	32	0.508	0.23	0.262
SNV01217	orfX	synonymous	79014	0.413	0.164	0.396	0.332	0.243	0.733	0.003	61	34	27	0.5	0.279	0.221
SNV01218	orfX	nonsynonymous	79025	0.671	0.202	0.3	0.517	0.306	0.591	0	60	23	39	0.492	0.189	0.32
SNV01220	orfX	nonsynonymous	79030	0.571	0.184	0.323	0.449	0.281	0.625	0	58	29	35	0.475	0.238	0.287
SNV01223	orfX	synonymous	79052	0.634	0.2	0.316	0.489	0.299	0.61	0	59	24	39	0.484	0.197	0.32
SNV01224	orfX	nonsynonymous	79063	0.468	0.173	0.37	0.321	0.225	0.7	0	76	23	23	0.623	0.189	0.189
SNV01226	nad7	unknown	84983	0.401	0.022	0.054	0.4	0.027	0.068	0.752	4	0	117	0.033	0	0.967
SNV01229	nad7	unknown	85098	0.374	0.186	0.497	0.313	0.215	0.686	0.021	65	36	20	0.537	0.298	0.165
SNV01234	nad7	upstream/downstream	85189	0.216	0.135	0.626	0.179	0.149	0.829	0.05	61	34	26	0.504	0.281	0.215
SNV01249	nad7	unknown	86919	0.3	0.253	0.843	0.268	0.254	0.947	0.389	54	45	23	0.443	0.369	0.189
SNV01262	nad7	unknown	86986	0.232	0.221	0.952	0.205	0.208	1.016	0.388	55	44	23	0.451	0.361	0.189
SNV01267	nad7	unknown	87016	0.125	0.138	1.105	0.104	0.119	1.146	0.238	52	39	31	0.426	0.32	0.254
SNV01268	nad7	unknown	87021	0.23	0.204	0.889	0.189	0.194	1.031	0.135	54	44	24	0.443	0.361	0.197
SNV01269	nad7	unknown	87031	0.283	0.238	0.844	0.238	0.233	0.982	0.176	59	40	23	0.484	0.328	0.189
SNV01274	nad7	unknown	87057	0.195	0.192	0.986	0.161	0.172	1.07	0.189	55	43	24	0.451	0.352	0.197
SNV01280	nad7	unknown	88173	0.745	0.275	0.369	0.587	0.372	0.634	0	62	29	31	0.508	0.238	0.254
SNV01282	nad7	unknown	88217	0.216	0.114	0.526	0.17	0.132	0.779	0.004	62	37	23	0.508	0.303	0.189
SNV01283	nad7	unknown	88218	0.696	0.259	0.372	0.546	0.349	0.64	0	63	28	31	0.516	0.23	0.254
SNV01284	nad7	unknown	88220	0.047	0.076	1.628	0.03	0.06	2.001	0.064	31	15	76	0.254	0.123	0.623
SNV01285	nad7	unknown	88306	0.739	0.266	0.36	0.58	0.361	0.622	0	63	29	30	0.516	0.238	0.246
SNV01288	nad7	unknown	88368	0.341	0.224	0.659	0.248	0.229	0.925	0.002	67	30	26	0.545	0.244	0.211
SNV01289	nad7	unknown	88398	0.312	0.209	0.67	0.236	0.223	0.944	0.009	67	32	24	0.545	0.26	0.195
SNV01291	nad7	unknown	88407	0.301	0.202	0.672	0.229	0.218	0.95	0.011	65	34	24	0.528	0.276	0.195
SNV01292	nad7	unknown	88416	0.333	0.215	0.644	0.249	0.231	0.93	0.005	66	36	21	0.537	0.293	0.171
SNV01294	nad7	unknown	88436	0.026	0.056	2.183	0.019	0.077	3.993	0.448	19	11	93	0.154	0.089	0.756
SNV01301	nad7	unknown	88500	0.325	0.207	0.636	0.246	0.221	0.898	0.006	64	34	25	0.52	0.276	0.203
SNV01302	nad7	unknown	88507	0.309	0.197	0.638	0.231	0.213	0.924	0.005	64	33	26	0.52	0.268	0.211
SNV01304	nad7	unknown	88527	0.443	0.269	0.608	0.346	0.285	0.822	0.008	66	37	20	0.537	0.301	0.163
SNV00006	rps3	unknown	173496	0.044	0.069	1.565	0.047	0.067	1.445	0.767	25	27	71	0.203	0.22	0.577
SNV00016	rps3	unknown	173627	0.146	0.022	0.148	0.137	0.045	0.324	0.053	27	15	81	0.22	0.122	0.659
SNV00019	rps3	unknown	173637	0.642	0.203	0.317	0.529	0.303	0.573	0.001	55	28	40	0.447	0.228	0.325
SNV00023	rps3	unknown	174207	0.216	0.117	0.542	0.147	0.111	0.754	0	71	26	26	0.577	0.211	0.211
SNV00029	rps3	unknown	174225	0.774	0.219	0.283	0.631	0.331	0.525	0	55	24	44	0.447	0.195	0.358
SNV00031	rps3	unknown	174239	0.778	0.219	0.281	0.632	0.33	0.523	0	53	25	45	0.431	0.203	0.366
SNV00053	rps3	upstream/downstream	174371	0.762	0.222	0.291	0.608	0.331	0.544	0	57	24	42	0.463	0.195	0.341
SNV00054	rps3	upstream/downstream	174373	0.663	0.206	0.31	0.491	0.285	0.58	0	67	22	34	0.545	0.179	0.276
SNV00055	rps3	upstream/downstream	174374	0.739	0.217	0.293	0.581	0.317	0.547	0	59	25	39	0.48	0.203	0.317
SNV00060	nad3	upstream/downstream	174433	0.743	0.198	0.266	0.611	0.323	0.528	0	51	25	45	0.421	0.207	0.372
SNV00069	nad3	upstream/downstream	174501	0.812	0.219	0.27	0.674	0.344	0.51	0	49	24	48	0.405	0.198	0.397
SNV00078	nad3	upstream/downstream	174590	0.347	0.123	0.355	0.269	0.164	0.611	0	57	26	38	0.471	0.215	0.314
SNV00082	nad3	upstream/downstream	174604	0.809	0.216	0.267	0.667	0.343	0.515	0	50	24	47	0.413	0.198	0.388
SNV00086	nad3	synonymous	175551	0.146	0.115	0.786	0.103	0.132	1.282	0.009	58	28	35	0.479	0.231	0.289
SNV00087	nad3	nonsynonymous	175555	0.022	0.06	2.741	0.017	0.049	2.861	0.495	15	10	96	0.124	0.083	0.793
SNV00088	nad3	nonsynonymous	175556	0.408	0.227	0.556	0.305	0.243	0.797	0.001	66	33	22	0.545	0.273	0.182
SNV00090	nad3	nonsynonymous	175573	0.356	0.21	0.589	0.253	0.224	0.884	0	64	35	22	0.529	0.289	0.182
SNV00091	nad3	nonsynonymous	175574	0.513	0.253	0.494	0.417	0.295	0.707	0.009	59	32	30	0.488	0.264	0.248
SNV00092	nad3	nonsynonymous	175591	0.288	0.19	0.661	0.188	0.191	1.019	0	67	34	20	0.554	0.281	0.165
SNV00093	nad3	nonsynonymous	175592	0.416	0.234	0.562	0.293	0.238	0.81	0	67	34	20	0.554	0.281	0.165
SNV00096	nad3	synonymous	175614	0.117	0.113	0.968	0.084	0.111	1.313	0.03	52	35	34	0.43	0.289	0.281
SNV00101	nad3	nonsynonymous	175658	0.508	0.251	0.495	0.393	0.295	0.751	0.002	64	33	24	0.529	0.273	0.198
SNV00102	nad3	nonsynonymous	175697	0.54	0.265	0.491	0.417	0.301	0.722	0.001	61	31	29	0.504	0.256	0.24
SNV00105	nad3	nonsynonymous	175702	0.481	0.25	0.52	0.355	0.275	0.774	0	67	28	26	0.554	0.231	0.215
SNV00108	nad3	nonsynonymous	175720	0.429	0.235	0.548	0.309	0.257	0.834	0	66	32	23	0.545	0.264	0.19
SNV00109	nad3	nonsynonymous	175721	0.452	0.246	0.544	0.334	0.266	0.799	0.001	66	34	21	0.545	0.281	0.174
SNV00113	nad3	frameshift insertion	175737	0.043	0.073	1.696	0.023	0.058	2.458	0.029	30	16	75	0.248	0.132	0.62
SNV00114	nad3	frameshift deletion	175738	0.143	0.077	0.537	0.159	0.06	0.381	0.08	35	47	38	0.292	0.392	0.317
SNV00117	nad3	nonsynonymous	175759	0.41	0.232	0.565	0.274	0.235	0.856	0	67	30	24	0.554	0.248	0.198
SNV00118	nad3	nonsynonymous	175763	0.387	0.227	0.587	0.273	0.245	0.898	0	67	33	21	0.554	0.273	0.174
SNV00129	rps2	nonsynonymous	184863	0.496	0.239	0.482	0.402	0.296	0.737	0.007	67	35	21	0.545	0.285	0.171
SNV00131	rps2	nonsynonymous	184870	0.539	0.252	0.467	0.45	0.318	0.706	0.015	64	36	23	0.52	0.293	0.187
SNV00133	rps2	nonsynonymous	184894	0.546	0.239	0.438	0.466	0.318	0.683	0.027	59	36	28	0.48	0.293	0.228
SNV00142	rps2	nonsynonymous	184965	0.518	0.233	0.449	0.437	0.304	0.695	0.02	62	37	24	0.504	0.301	0.195
SNV00143	rps2	synonymous	185150	0.034	0.078	2.302	0.031	0.074	2.388	0.754	12	17	94	0.098	0.138	0.764
SNV00144	rps2	nonsynonymous	185160	0.671	0.169	0.252	0.612	0.258	0.421	0.025	35	22	66	0.285	0.179	0.537
SNV00147	rps2	nonsynonymous	185214	0.664	0.166	0.25	0.616	0.255	0.414	0.059	35	26	62	0.285	0.211	0.504
SNV00151	rps2	nonsynonymous	185235	0.786	0.145	0.184	0.709	0.28	0.396	0.006	34	18	71	0.276	0.146	0.577
SNV00173	nad4	nonsynonymous	198538	0.524	0.245	0.469	0.41	0.307	0.748	0.002	66	33	23	0.541	0.27	0.189
SNV00175	nad4	nonsynonymous	198548	0.507	0.238	0.47	0.399	0.3	0.752	0.003	67	34	21	0.549	0.279	0.172
SNV00176	nad4	nonsynonymous	198550	0.514	0.241	0.47	0.394	0.298	0.757	0.001	69	34	19	0.566	0.279	0.156
SNV00179	nad4	nonsynonymous	198581	0.46	0.228	0.496	0.374	0.286	0.765	0.011	65	37	20	0.533	0.303	0.164
SNV00187	nad4	synonymous	198675	0.015	0.04	2.623	0.022	0.048	2.185	0.231	11	16	95	0.09	0.131	0.779
SNV00190	nad4	nonsynonymous	198701	0.487	0.231	0.473	0.373	0.282	0.757	0.001	70	34	18	0.574	0.279	0.148
SNV00193	nad4	nonsynonymous	198746	0.357	0.214	0.598	0.291	0.251	0.861	0.035	60	34	27	0.496	0.281	0.223
SNV00196	nad4	nonsynonymous	198760	0.392	0.228	0.581	0.306	0.26	0.851	0.008	67	32	22	0.554	0.264	0.182
SNV00200	nad4	nonsynonymous	198785	0.342	0.203	0.594	0.272	0.237	0.872	0.017	60	34	27	0.496	0.281	0.223
SNV00206	nad4	nonsynonymous	198800	0.331	0.198	0.599	0.259	0.228	0.883	0.012	61	34	26	0.504	0.281	0.215
SNV00207	nad4	nonsynonymous	198817	0.304	0.188	0.617	0.239	0.214	0.896	0.015	61	34	26	0.504	0.281	0.215
SNV00208	nad4	nonsynonymous	198821	0.4	0.233	0.583	0.313	0.269	0.859	0.01	66	33	22	0.545	0.273	0.182
SNV00211	nad4	nonsynonymous	198833	0.405	0.234	0.578	0.313	0.264	0.842	0.006	68	32	21	0.562	0.264	0.174
SNV00226	cox2	nonsynonymous	212489	0.965	0.081	0.084	0.893	0.188	0.21	0	19	2	101	0.156	0.016	0.828
SNV00230	cox2	synonymous	212556	0.879	0.129	0.147	0.79	0.199	0.251	0	22	2	98	0.18	0.016	0.803
SNV00232	cox2	synonymous	212574	0.161	0.065	0.402	0.1	0.075	0.748	0	85	8	29	0.697	0.066	0.238
SNV00233	cox2	nonsynonymous	212579	0.945	0.082	0.087	0.873	0.192	0.22	0	18	2	102	0.148	0.016	0.836
SNV00234	cox2	nonsynonymous	212581	0.934	0.082	0.088	0.861	0.188	0.218	0	18	2	102	0.148	0.016	0.836
SNV00238	cox2	nonsynonymous	212671	0.966	0.081	0.084	0.892	0.187	0.21	0	19	2	101	0.156	0.016	0.828
SNV00252	cox2	unknown	214136	0.294	0.136	0.463	0.227	0.157	0.693	0	64	35	22	0.529	0.289	0.182
SNV00253	cox2	unknown	214153	0.576	0.174	0.303	0.422	0.241	0.571	0	68	20	33	0.562	0.165	0.273
SNV00254	cox2	unknown	214154	0.495	0.16	0.323	0.355	0.213	0.6	0	70	24	27	0.579	0.198	0.223
SNV00255	cox2	unknown	214169	0.432	0.163	0.378	0.32	0.198	0.619	0	64	26	31	0.529	0.215	0.256
SNV00260	cox2	unknown	214237	0.528	0.171	0.324	0.42	0.236	0.563	0	59	32	30	0.488	0.264	0.248
SNV00261	cox2	unknown	214250	0.343	0.142	0.415	0.255	0.164	0.644	0	62	28	31	0.512	0.231	0.256
SNV00264	cox2	unknown	214274	0.301	0.13	0.432	0.202	0.142	0.704	0	74	24	23	0.612	0.198	0.19
SNV00267	cox2	unknown	214307	0.249	0.135	0.543	0.184	0.146	0.795	0	66	29	26	0.545	0.24	0.215
SNV00272	atp6	nonsynonymous	225464	0.831	0.111	0.133	0.756	0.248	0.329	0.003	27	16	78	0.223	0.132	0.645
SNV00276	atp6	nonsynonymous	225506	0.837	0.114	0.136	0.755	0.246	0.326	0.001	27	18	76	0.223	0.149	0.628
SNV00277	atp6	nonsynonymous	225528	0.862	0.111	0.128	0.777	0.243	0.312	0.001	27	17	77	0.223	0.14	0.636
SNV00279	atp6	synonymous	225574	0.011	0.036	3.139	0.004	0.02	5.49	0.035	11	4	106	0.091	0.033	0.876
SNV00285	atp6	synonymous	225721	0.862	0.057	0.066	0.828	0.171	0.207	0.039	14	3	106	0.114	0.024	0.862
SNV00286	atp6	nonsynonymous	225722	0.943	0.046	0.048	0.888	0.179	0.202	0.001	19	1	103	0.154	0.008	0.837
SNV00287	atp6	nonsynonymous	225729	0.941	0.046	0.049	0.891	0.173	0.194	0.002	18	1	104	0.146	0.008	0.846
SNV00288	atp6	nonsynonymous	225737	0.955	0.044	0.047	0.895	0.175	0.196	0	19	1	103	0.154	0.008	0.837
SNV00289	atp6	nonsynonymous	225755	0.871	0.056	0.065	0.787	0.159	0.202	0	24	1	98	0.195	0.008	0.797
SNV00292	atp6	nonsynonymous	225762	0.932	0.046	0.05	0.885	0.168	0.19	0.003	17	1	105	0.138	0.008	0.854
SNV00297	atp6	nonsynonymous	225866	0.941	0.044	0.047	0.889	0.168	0.189	0.001	19	1	103	0.154	0.008	0.837
SNV00299	atp6	nonsynonymous	225908	0.919	0.043	0.047	0.872	0.167	0.192	0.003	17	1	105	0.138	0.008	0.854
SNV00305	nad5	nonsynonymous	231575	0.235	0.184	0.78	0.19	0.213	1.119	0.09	59	42	22	0.48	0.341	0.179
SNV00312	nad5	synonymous	231604	0.015	0.045	2.982	0.016	0.049	3.007	0.826	13	13	97	0.106	0.106	0.789
SNV00315	nad5	nonsynonymous	231615	0.147	0.139	0.946	0.117	0.169	1.441	0.134	54	40	29	0.439	0.325	0.236
SNV00316	nad5	nonsynonymous	231617	0.196	0.168	0.859	0.16	0.197	1.233	0.137	54	47	22	0.439	0.382	0.179
SNV00318	nad5	nonsynonymous	231632	0.021	0.056	2.652	0.024	0.062	2.621	0.743	15	14	94	0.122	0.114	0.764
SNV00319	nad5	nonsynonymous	231633	0.207	0.178	0.859	0.172	0.196	1.141	0.156	54	45	24	0.439	0.366	0.195
SNV00320	nad5	nonsynonymous	231638	0.23	0.192	0.834	0.198	0.23	1.165	0.255	51	45	27	0.415	0.366	0.22
SNV00334	nad5	unknown	232868	0.048	0.067	1.4	0.026	0.055	2.091	0.005	38	15	70	0.309	0.122	0.569
SNV00335	nad5	unknown	232870	0.484	0.273	0.564	0.354	0.301	0.85	0.001	68	36	19	0.553	0.293	0.154
SNV00336	nad5	unknown	232879	0.487	0.275	0.564	0.357	0.303	0.849	0.001	68	34	21	0.553	0.276	0.171
SNV00338	nad5	unknown	232909	0.532	0.295	0.554	0.382	0.324	0.847	0	71	31	21	0.577	0.252	0.171
SNV00345	nad5	unknown	232969	0.617	0.305	0.494	0.451	0.355	0.786	0	67	32	23	0.549	0.262	0.189
SNV00353	nad1	nonsynonymous	239915	0.316	0.23	0.728	0.293	0.276	0.941	0.556	52	42	27	0.43	0.347	0.223
SNV00356	nad1	nonsynonymous	239942	0.322	0.236	0.734	0.277	0.265	0.954	0.209	59	43	19	0.488	0.355	0.157
SNV00359	nad1	nonsynonymous	239973	0.327	0.234	0.717	0.287	0.269	0.937	0.279	55	38	28	0.455	0.314	0.231
SNV00364	nad1	synonymous	239995	0.205	0.167	0.813	0.167	0.179	1.072	0.11	60	35	26	0.496	0.289	0.215
SNV00367	nad1	nonsynonymous	240014	0.186	0.152	0.818	0.151	0.152	1.009	0.088	57	40	24	0.471	0.331	0.198
SNV00369	nad1	nonsynonymous	240050	0.159	0.133	0.841	0.133	0.141	1.061	0.192	53	37	31	0.438	0.306	0.256
SNV00372	nad1	synonymous	240058	0.05	0.076	1.515	0.071	0.092	1.297	0.045	25	40	56	0.207	0.331	0.463
SNV00373	nad1	nonsynonymous	240060	0.303	0.224	0.741	0.276	0.263	0.953	0.487	56	42	23	0.463	0.347	0.19
SNV00375	rps13	nonsynonymous	242586	0.416	0.246	0.592	0.363	0.286	0.787	0.151	58	46	18	0.475	0.377	0.148
SNV00388	rps13	nonsynonymous	242742	0.161	0.126	0.787	0.162	0.16	0.989	0.947	49	49	24	0.402	0.402	0.197
SNV00390	rps13	nonsynonymous	242786	0.351	0.221	0.63	0.318	0.249	0.783	0.325	57	49	16	0.467	0.402	0.131
SNV00393	rps4	nonsynonymous	248612	0.691	0.178	0.257	0.593	0.265	0.446	0.001	43	25	55	0.35	0.203	0.447
SNV00395	rps4	nonsynonymous	248617	0.789	0.179	0.227	0.69	0.294	0.425	0.002	40	24	59	0.325	0.195	0.48
SNV00397	rps4	nonsynonymous	248626	0.781	0.173	0.221	0.691	0.292	0.422	0.004	40	24	59	0.325	0.195	0.48
SNV00400	rps4	nonsynonymous	248677	0.817	0.182	0.223	0.707	0.303	0.429	0.001	41	24	58	0.333	0.195	0.472
SNV00403	rps4	nonsynonymous	248702	0.808	0.178	0.22	0.706	0.303	0.429	0.002	40	23	60	0.325	0.187	0.488
SNV00404	rps4	nonsynonymous	248713	0.81	0.177	0.219	0.707	0.303	0.429	0.001	39	23	61	0.317	0.187	0.496
SNV00405	rps4	synonymous	248733	0.072	0.107	1.49	0.053	0.094	1.794	0.137	27	15	81	0.22	0.122	0.659
SNV00406	rps4	synonymous	248742	0.689	0.174	0.252	0.578	0.27	0.467	0	45	22	56	0.366	0.179	0.455
SNV00408	rps4	synonymous	248772	0.636	0.164	0.257	0.498	0.222	0.446	0	63	17	43	0.512	0.138	0.35
SNV00409	rps4	synonymous	248781	0.361	0.121	0.336	0.355	0.174	0.49	0.806	35	44	44	0.285	0.358	0.358
SNV00418	rps4	nonsynonymous	249157	0.839	0.178	0.213	0.739	0.303	0.409	0.002	38	24	61	0.309	0.195	0.496
SNV00428	rps4	nonsynonymous	249304	0.807	0.172	0.212	0.711	0.291	0.41	0.002	38	23	62	0.309	0.187	0.504
SNV00434	rps4	nonsynonymous	249349	0.791	0.17	0.215	0.677	0.282	0.416	0	43	19	61	0.35	0.154	0.496
SNV00435	rps4	nonsynonymous	249361	0.837	0.178	0.213	0.725	0.3	0.413	0.001	41	23	59	0.333	0.187	0.48
SNV00440	rps4	synonymous	249378	0.262	0.186	0.708	0.207	0.195	0.942	0.027	53	32	38	0.431	0.26	0.309
SNV00445	rps4	nonsynonymous	249475	0.746	0.22	0.295	0.645	0.315	0.488	0.005	48	28	47	0.39	0.228	0.382
SNV00449	rps4	nonsynonymous	249590	0.748	0.215	0.288	0.659	0.313	0.476	0.012	46	30	47	0.374	0.244	0.382
SNV00450	rps4	nonsynonymous	249601	0.765	0.221	0.288	0.659	0.321	0.487	0.004	48	26	49	0.39	0.211	0.398
SNV00457	rps4	upstream/downstream	250515	0.011	0.035	3.254	0.004	0.022	5.495	0.075	11	4	106	0.091	0.033	0.876
SNV00458	rps4	upstream/downstream	250519	0.625	0.232	0.371	0.524	0.309	0.589	0.006	55	30	36	0.455	0.248	0.298
SNV00462	atp9	synonymous	263221	0.249	0.093	0.375	0.198	0.121	0.612	0	63	29	31	0.512	0.236	0.252
SNV00463	atp9	nonsynonymous	263222	0.377	0.136	0.362	0.331	0.169	0.509	0.02	54	30	39	0.439	0.244	0.317
SNV00465	atp9	nonsynonymous	263232	0.435	0.16	0.368	0.374	0.195	0.521	0.008	50	27	46	0.407	0.22	0.374
SNV00469	atp9	nonsynonymous	263331	0.577	0.145	0.251	0.507	0.189	0.373	0.001	44	20	59	0.358	0.163	0.48
SNV00486	rpl2	unknown	297382	0.318	0.198	0.624	0.256	0.246	0.962	0.037	64	42	15	0.529	0.347	0.124
SNV00488	rps19	synonymous	297750	0.011	0.044	3.977	0.01	0.034	3.405	0.838	8	10	105	0.065	0.081	0.854
SNV00489	rps19	synonymous	297760	0.096	0.131	1.366	0.069	0.124	1.812	0.091	39	26	58	0.317	0.211	0.472
SNV00491	rps19	nonsynonymous	297800	0.476	0.289	0.608	0.36	0.323	0.897	0.004	67	37	19	0.545	0.301	0.154
SNV00493	rps19	synonymous	297810	0.175	0.145	0.828	0.139	0.161	1.16	0.08	56	37	30	0.455	0.301	0.244
SNV00494	rps19	synonymous	297822	0.334	0.23	0.69	0.252	0.255	1.009	0.009	64	38	21	0.52	0.309	0.171
SNV00499	rps19	nonsynonymous	297847	0.381	0.252	0.66	0.305	0.291	0.952	0.036	58	43	22	0.472	0.35	0.179
SNV00500	rps19	nonsynonymous	297848	0.515	0.304	0.591	0.394	0.347	0.88	0.005	67	37	19	0.545	0.301	0.154
SNV00509	nad4L	nonsynonymous	298869	0.562	0.026	0.047	0.552	0.021	0.039	0.002	0	1	122	0	0.008	0.992
SNV00510	nad4L	nonsynonymous	298883	0.508	0.026	0.052	0.504	0.026	0.051	0.267	4	0	119	0.033	0	0.967
SNV00512	nad4L	nonsynonymous	298923	0.671	0.279	0.417	0.592	0.356	0.6	0.07	49	34	40	0.398	0.276	0.325
SNV00513	nad4L	nonsynonymous	298928	0.675	0.282	0.417	0.592	0.356	0.601	0.054	48	31	44	0.39	0.252	0.358
SNV00514	nad4L	nonsynonymous	298938	0.679	0.286	0.421	0.593	0.357	0.602	0.048	49	33	41	0.398	0.268	0.333
SNV00519	nad4L	synonymous	298978	0.128	0.133	1.04	0.171	0.154	0.897	0.014	34	61	28	0.276	0.496	0.228
SNV00521	nad4L	nonsynonymous	299007	0.687	0.292	0.424	0.593	0.361	0.608	0.033	49	31	43	0.398	0.252	0.35
SNV00522	nad4L	nonsynonymous	299016	0.674	0.289	0.43	0.583	0.356	0.611	0.037	50	32	41	0.407	0.26	0.333
SNV00525	nad4L	nonsynonymous	299025	0.672	0.291	0.433	0.579	0.356	0.614	0.033	51	31	41	0.415	0.252	0.333
SNV00530	cob	nonsynonymous	304060	0.827	0.126	0.152	0.664	0.271	0.409	0	51	9	61	0.421	0.074	0.504
SNV00531	cob	nonsynonymous	304134	0.873	0.126	0.144	0.705	0.281	0.398	0	49	8	64	0.405	0.066	0.529
SNV00532	cob	nonsynonymous	304189	0.871	0.127	0.146	0.709	0.283	0.399	0	47	9	65	0.388	0.074	0.537
SNV00534	cob	nonsynonymous	304234	0.873	0.125	0.144	0.714	0.284	0.398	0	45	9	67	0.372	0.074	0.554
SNV00540	cob	nonsynonymous	304317	0.883	0.139	0.158	0.748	0.287	0.384	0	38	8	77	0.309	0.065	0.626
SNV00541	cob	nonsynonymous	304327	0.889	0.137	0.154	0.755	0.286	0.379	0	38	8	77	0.309	0.065	0.626
SNV00545	cob	nonsynonymous	304362	0.903	0.135	0.15	0.77	0.287	0.373	0	39	9	75	0.317	0.073	0.61
SNV00551	cob	nonsynonymous	304462	0.857	0.138	0.161	0.729	0.279	0.382	0	38	11	74	0.309	0.089	0.602
SNV00552	cob	nonsynonymous	304474	0.885	0.138	0.156	0.751	0.286	0.38	0	38	9	76	0.309	0.073	0.618
SNV00553	cob	synonymous	304478	0.768	0.137	0.179	0.64	0.25	0.391	0	44	12	67	0.358	0.098	0.545
SNV00557	cob	nonsynonymous	304717	0.764	0.197	0.258	0.586	0.3	0.512	0	58	17	48	0.472	0.138	0.39
SNV00558	cob	nonsynonymous	304744	0.769	0.196	0.255	0.591	0.298	0.505	0	59	18	46	0.48	0.146	0.374
SNV00561	cob	nonsynonymous	304756	0.804	0.195	0.243	0.623	0.307	0.493	0	59	17	47	0.48	0.138	0.382
SNV00567	cob	nonsynonymous	304864	0.761	0.191	0.251	0.595	0.295	0.497	0	60	18	45	0.488	0.146	0.366
SNV00572	nad1	unknown	315061	0.55	0.252	0.458	0.455	0.315	0.692	0.012	55	35	31	0.455	0.289	0.256
SNV00574	nad1	unknown	315075	0.016	0.054	3.281	0.019	0.057	3.095	0.775	6	12	103	0.05	0.099	0.851
SNV00575	nad1	unknown	315077	0.551	0.25	0.454	0.46	0.317	0.691	0.015	55	38	28	0.455	0.314	0.231
SNV00576	nad1	unknown	315078	0.009	0.033	3.855	0.005	0.022	4.891	0.27	8	4	109	0.066	0.033	0.901
SNV00577	nad1	unknown	315086	0.555	0.25	0.45	0.453	0.313	0.691	0.006	58	36	27	0.479	0.298	0.223
SNV00579	nad1	unknown	315105	0.122	0.101	0.83	0.072	0.086	1.195	0	63	26	32	0.521	0.215	0.264
SNV00580	nad1	unknown	315116	0.554	0.25	0.451	0.445	0.309	0.693	0.003	59	33	29	0.488	0.273	0.24
SNV00593	nad1	unknown	315179	0.089	0.088	0.992	0.056	0.084	1.506	0.003	50	27	44	0.413	0.223	0.364
SNV00596	nad1	unknown	315191	0.595	0.281	0.471	0.49	0.342	0.699	0.01	53	32	36	0.438	0.264	0.298
SNV00598	nad1	unknown	315235	0.538	0.252	0.469	0.458	0.32	0.7	0.032	52	34	35	0.43	0.281	0.289
SNV00601	rps1	nonsynonymous	321510	0.898	0.043	0.048	0.859	0.15	0.174	0.007	15	0	107	0.123	0	0.877
SNV00607	rps1	nonsynonymous	321538	0.099	0.075	0.761	0.096	0.077	0.807	0.727	30	25	67	0.246	0.205	0.549
SNV00624	ccmFn	nonsynonymous	322342	0.163	0.121	0.74	0.144	0.127	0.884	0.2	54	38	31	0.439	0.309	0.252
SNV00625	ccmFn	nonsynonymous	322355	0.44	0.226	0.514	0.34	0.235	0.692	0.001	68	36	19	0.553	0.293	0.154
SNV00627	ccmFn	nonsynonymous	322390	0.494	0.187	0.378	0.473	0.253	0.536	0.449	45	48	30	0.366	0.39	0.244
SNV00628	ccmFn	nonsynonymous	322402	0.495	0.187	0.379	0.475	0.254	0.534	0.484	45	48	30	0.366	0.39	0.244
SNV00629	ccmFn	nonsynonymous	322403	0.151	0.095	0.63	0.163	0.125	0.765	0.452	43	58	22	0.35	0.472	0.179
SNV00630	ccmFn	nonsynonymous	322406	0.721	0.202	0.281	0.668	0.264	0.395	0.076	31	19	73	0.252	0.154	0.593
SNV00636	ccmFn	nonsynonymous	322426	0.797	0.155	0.194	0.735	0.244	0.333	0.017	29	15	79	0.236	0.122	0.642
SNV00640	ccmFn	nonsynonymous	322469	0.821	0.155	0.189	0.763	0.248	0.325	0.027	29	12	82	0.236	0.098	0.667
SNV00641	ccmFn	nonsynonymous	322487	0.792	0.163	0.206	0.739	0.245	0.332	0.05	28	14	81	0.228	0.114	0.659
SNV00645	ccmFn	nonsynonymous	322520	0.784	0.155	0.198	0.73	0.233	0.32	0.035	29	15	79	0.236	0.122	0.642
SNV00647	ccmFn	nonsynonymous	322538	0.825	0.155	0.188	0.771	0.246	0.319	0.04	27	14	82	0.22	0.114	0.667
SNV00648	ccmFn	nonsynonymous	322553	0.824	0.151	0.183	0.771	0.243	0.315	0.039	27	13	83	0.22	0.106	0.675
SNV00649	ccmFn	nonsynonymous	322570	0.826	0.154	0.187	0.773	0.241	0.311	0.041	28	15	80	0.228	0.122	0.65
SNV00655	ccmFn	nonsynonymous	322598	0.852	0.155	0.182	0.796	0.247	0.311	0.031	27	14	82	0.22	0.114	0.667
SNV00662	ccmFn	nonsynonymous	323062	0.545	0.288	0.528	0.364	0.297	0.816	0	76	30	15	0.628	0.248	0.124
SNV00665	ccmFn	nonsynonymous	323077	0.574	0.298	0.519	0.387	0.311	0.803	0	75	30	16	0.62	0.248	0.132
SNV00667	ccmFn	nonsynonymous	323089	0.576	0.301	0.522	0.385	0.309	0.802	0	76	30	15	0.628	0.248	0.124
SNV00669	ccmFn	nonsynonymous	323111	0.601	0.302	0.504	0.4	0.319	0.798	0	75	30	16	0.62	0.248	0.132
SNV00673	ccmFn	nonsynonymous	323149	0.618	0.316	0.511	0.425	0.332	0.781	0	74	32	15	0.612	0.264	0.124
SNV00676	ccmFn	nonsynonymous	323158	0.58	0.304	0.524	0.399	0.315	0.791	0	73	32	16	0.603	0.264	0.132
SNV00680	ccmFn	nonsynonymous	323179	1	0	0	1	0.002	0.002	0.565	0	0	121	0	0	1
SNV00687	ccmFn	nonsynonymous	323593	0.492	0.309	0.628	0.349	0.323	0.925	0.001	66	35	21	0.541	0.287	0.172
SNV00690	ccmFn	nonsynonymous	323608	0.436	0.275	0.63	0.317	0.299	0.944	0.002	61	39	22	0.5	0.32	0.18
SNV00700	ccmFn	nonsynonymous	323671	1	0	0	1	0	0	0.775	0	0	122	0	0	1
SNV00708	ccmFn	nonsynonymous	323705	0.329	0.222	0.675	0.241	0.236	0.979	0.003	62	41	19	0.508	0.336	0.156
SNV00710	ccmFn	nonsynonymous	323714	0.401	0.264	0.656	0.281	0.27	0.961	0.001	66	37	19	0.541	0.303	0.156
SNV00711	ccmFn	nonsynonymous	323719	0.4	0.264	0.659	0.276	0.266	0.963	0	64	33	25	0.525	0.27	0.205
SNV00715	ccmFn	nonsynonymous	323735	0.414	0.265	0.641	0.295	0.282	0.957	0.001	66	37	19	0.541	0.303	0.156
SNV00718	ccmFn	nonsynonymous	323758	0.412	0.266	0.647	0.287	0.272	0.948	0	67	36	19	0.549	0.295	0.156
SNV00722	ccmFc	synonymous	330683	0.085	0.103	1.212	0.07	0.107	1.534	0.296	38	28	53	0.319	0.235	0.445
SNV00723	ccmFc	nonsynonymous	330699	0.614	0.223	0.363	0.472	0.3	0.637	0	66	29	24	0.555	0.244	0.202
SNV00725	ccmFc	nonsynonymous	330715	0.344	0.157	0.456	0.272	0.2	0.734	0.002	62	35	22	0.521	0.294	0.185
SNV00726	ccmFc	nonsynonymous	330718	0.43	0.18	0.418	0.349	0.234	0.672	0.003	63	37	19	0.529	0.311	0.16
SNV00727	ccmFc	synonymous	330719	0.292	0.145	0.497	0.233	0.183	0.786	0.006	59	37	23	0.496	0.311	0.193
SNV00732	ccmFc	nonsynonymous	330742	0.541	0.207	0.382	0.437	0.282	0.646	0.001	57	31	31	0.479	0.261	0.261
SNV00734	ccmFc	nonsynonymous	330756	0.449	0.195	0.435	0.36	0.25	0.693	0.003	60	34	25	0.504	0.286	0.21
SNV00738	ccmFc	synonymous	330788	0.048	0.083	1.739	0.031	0.061	1.945	0.076	29	19	71	0.244	0.16	0.597
SNV00750	ccmFc	nonsynonymous	330897	0.482	0.161	0.333	0.36	0.214	0.596	0	69	25	29	0.561	0.203	0.236
SNV00751	ccmFc	synonymous	330902	0.606	0.181	0.299	0.463	0.258	0.557	0	66	22	35	0.537	0.179	0.285
SNV00752	ccmFc	synonymous	330908	0.091	0.081	0.892	0.06	0.077	1.274	0.002	57	26	40	0.463	0.211	0.325
SNV00754	ccmFc	nonsynonymous	330921	0.358	0.144	0.401	0.248	0.153	0.616	0	72	26	25	0.585	0.211	0.203
SNV00755	ccmFc	synonymous	330965	0.147	0.098	0.664	0.114	0.097	0.855	0.011	59	36	28	0.48	0.293	0.228
SNV00756	ccmFc	nonsynonymous	330993	0.626	0.189	0.302	0.487	0.267	0.547	0	61	23	39	0.496	0.187	0.317
SNV00763	ccmFc	synonymous	331139	0.415	0.1	0.24	0.341	0.143	0.421	0	58	20	43	0.479	0.165	0.355
SNV00776	ccmFc	unknown	332460	0.834	0.178	0.214	0.702	0.306	0.435	0	46	18	59	0.374	0.146	0.48
SNV00780	ccmFc	unknown	332500	0.74	0.166	0.224	0.609	0.27	0.444	0	47	18	58	0.382	0.146	0.472
SNV00781	ccmFc	unknown	332501	0.05	0.064	1.271	0.03	0.055	1.814	0.007	41	18	64	0.333	0.146	0.52
SNV00784	ccmFc	unknown	332560	0.811	0.176	0.217	0.683	0.297	0.435	0	47	18	58	0.382	0.146	0.472
SNV00790	ccmFc	unknown	332683	0.56	0.176	0.314	0.408	0.206	0.505	0	74	22	27	0.602	0.179	0.22
SNV00793	cox1	unknown	339974	0.727	0.148	0.204	0.604	0.24	0.398	0	55	17	51	0.447	0.138	0.415
SNV00794	cox1	unknown	339977	0.528	0.152	0.288	0.435	0.218	0.501	0	60	22	41	0.488	0.179	0.333
SNV00795	cox1	unknown	340005	0.686	0.16	0.233	0.553	0.247	0.446	0	60	18	45	0.488	0.146	0.366
SNV00796	cox1	unknown	340061	0.616	0.146	0.237	0.509	0.224	0.439	0	56	20	47	0.455	0.163	0.382
SNV00797	cox1	unknown	340093	0.948	0.09	0.095	0.944	0.089	0.094	0.753	6	7	99	0.054	0.063	0.884
SNV00801	atp1	nonsynonymous	353556	0.774	0.196	0.253	0.593	0.341	0.575	0	58	21	41	0.483	0.175	0.342
SNV00804	atp1	nonsynonymous	353670	0.766	0.186	0.242	0.588	0.334	0.568	0	58	24	38	0.483	0.2	0.317
SNV00807	nad9	nonsynonymous	361884	0.84	0.173	0.206	0.671	0.294	0.438	0	48	13	59	0.4	0.108	0.492
SNV00808	nad9	synonymous	361903	0.034	0.063	1.857	0.032	0.059	1.883	0.843	26	23	71	0.217	0.192	0.592
SNV00809	nad9	nonsynonymous	361905	0.833	0.174	0.208	0.671	0.289	0.43	0	49	13	58	0.408	0.108	0.483
SNV00810	nad9	nonsynonymous	361959	0.849	0.175	0.206	0.687	0.292	0.424	0	45	13	62	0.375	0.108	0.517
SNV00811	nad9	nonsynonymous	361982	0.85	0.178	0.209	0.685	0.295	0.431	0	48	15	57	0.4	0.125	0.475
SNV00812	nad9	nonsynonymous	362015	0.798	0.189	0.237	0.65	0.288	0.443	0	46	16	58	0.383	0.133	0.483
SNV00815	nad9	nonsynonymous	362090	0.886	0.142	0.161	0.75	0.263	0.351	0	38	9	76	0.309	0.073	0.618
SNV00817	nad9	nonsynonymous	362102	0.038	0.062	1.622	0.022	0.048	2.201	0.01	33	12	78	0.268	0.098	0.634
SNV00818	nad9	nonsynonymous	362103	0.793	0.119	0.15	0.718	0.206	0.287	0	34	12	77	0.276	0.098	0.626
SNV00819	nad9	nonsynonymous	362120	0.898	0.14	0.156	0.769	0.26	0.338	0	36	9	78	0.293	0.073	0.634
SNV00821	nad9	nonsynonymous	362148	0.895	0.141	0.158	0.773	0.252	0.326	0	35	9	79	0.285	0.073	0.642
SNV00822	nad9	nonsynonymous	362160	0.878	0.141	0.16	0.746	0.247	0.331	0	37	9	77	0.301	0.073	0.626
SNV00823	nad9	synonymous	362161	0.008	0.035	4.207	0.005	0.025	5.532	0.319	6	2	115	0.049	0.016	0.935
SNV00825	nad9	nonsynonymous	362190	0.886	0.144	0.162	0.754	0.262	0.348	0	38	10	75	0.309	0.081	0.61
SNV00828	nad2	unknown	366469	0.701	0.223	0.318	0.52	0.326	0.627	0	66	24	33	0.537	0.195	0.268
SNV00829	nad2	unknown	366481	0.721	0.22	0.305	0.543	0.336	0.619	0	64	24	35	0.52	0.195	0.285
SNV00830	nad2	unknown	366490	0.786	0.232	0.296	0.595	0.355	0.596	0	61	22	40	0.496	0.179	0.325
SNV00832	nad2	unknown	366527	0.059	0.07	1.189	0.061	0.08	1.323	0.862	37	32	54	0.301	0.26	0.439
SNV00833	nad2	unknown	366536	0.074	0.1	1.347	0.054	0.095	1.77	0.097	40	21	62	0.325	0.171	0.504
SNV00837	nad2	unknown	366601	0.798	0.237	0.297	0.602	0.358	0.596	0	59	19	45	0.48	0.154	0.366
SNV00840	nad2	unknown	366609	0.624	0.22	0.353	0.46	0.296	0.644	0	70	27	26	0.569	0.22	0.211
SNV00842	nad2	unknown	366639	0.806	0.247	0.306	0.61	0.365	0.599	0	61	19	43	0.496	0.154	0.35
SNV00843	nad2	unknown	366643	0.279	0.033	0.119	0.281	0.05	0.176	0.756	15	17	91	0.122	0.138	0.74
SNV00845	nad2	unknown	366709	0.835	0.197	0.236	0.69	0.343	0.497	0	47	17	57	0.388	0.14	0.471
SNV00847	nad2	unknown	366738	0.36	0.128	0.357	0.286	0.182	0.635	0	59	29	33	0.488	0.24	0.273
SNV00848	nad2	unknown	366739	0.844	0.19	0.225	0.683	0.341	0.499	0	48	16	57	0.397	0.132	0.471
SNV00849	nad2	unknown	366761	0.022	0.059	2.755	0.024	0.069	2.926	0.803	10	13	98	0.083	0.107	0.81
SNV00853	nad2	unknown	366829	0.852	0.189	0.222	0.695	0.338	0.486	0	47	19	55	0.388	0.157	0.455
SNV00856	nad2	unknown	366893	0.131	0.071	0.544	0.096	0.083	0.862	0.001	60	34	27	0.496	0.281	0.223
SNV00871	ccmB	frameshift deletion	391817	0.053	0.064	1.223	0.066	0.098	1.49	0.274	37	31	55	0.301	0.252	0.447
SNV00877	ccmB	nonsynonymous	391834	0.512	0.238	0.464	0.402	0.299	0.744	0.002	63	35	25	0.512	0.285	0.203
SNV00878	ccmB	synonymous	391841	0.328	0.181	0.553	0.244	0.209	0.858	0.001	66	37	20	0.537	0.301	0.163
SNV00885	ccmB	nonsynonymous	391882	0.454	0.216	0.475	0.356	0.277	0.777	0.003	64	41	18	0.52	0.333	0.146
SNV00886	ccmB	nonsynonymous	391891	0.521	0.239	0.459	0.41	0.309	0.754	0.002	64	36	23	0.52	0.293	0.187
SNV00889	ccmB	nonsynonymous	391903	0.403	0.203	0.503	0.318	0.255	0.8	0.005	65	39	19	0.528	0.317	0.154
SNV00890	ccmB	nonsynonymous	391908	0.573	0.261	0.455	0.448	0.329	0.735	0.001	64	35	24	0.52	0.285	0.195
SNV00891	ccmB	nonsynonymous	391914	0.433	0.215	0.496	0.344	0.274	0.795	0.005	63	42	18	0.512	0.341	0.146
SNV00894	ccmB	nonsynonymous	391926	0.491	0.237	0.482	0.388	0.294	0.758	0.003	64	39	20	0.52	0.317	0.163
SNV00896	ccmB	nonsynonymous	391933	0.524	0.245	0.468	0.409	0.304	0.743	0.002	64	40	19	0.52	0.325	0.154
SNV00897	ccmB	nonsynonymous	391935	0.453	0.222	0.49	0.361	0.277	0.769	0.005	65	41	17	0.528	0.333	0.138
SNV00898	ccmB	synonymous	391937	0.129	0.102	0.796	0.103	0.133	1.289	0.098	58	36	29	0.472	0.293	0.236
SNV00903	ccmB	nonsynonymous	391948	0.353	0.186	0.526	0.287	0.239	0.833	0.019	64	45	14	0.52	0.366	0.114
SNV00913	ccmB	nonsynonymous	392040	0.252	0.151	0.596	0.213	0.201	0.944	0.097	62	44	17	0.504	0.358	0.138
SNV00914	ccmB	nonsynonymous	392058	0.221	0.05	0.226	0.221	0.072	0.327	0.989	33	33	57	0.268	0.268	0.463
SNV00917	ccmB	nonsynonymous	392092	0.155	0.162	1.046	0.115	0.171	1.482	0.061	56	29	32	0.479	0.248	0.274
SNV00919	ccmB	nonsynonymous	392121	0.03	0.066	2.171	0.016	0.05	3.174	0.054	20	11	86	0.171	0.094	0.735
SNV00922	ccmB	nonsynonymous	392146	0.214	0.199	0.931	0.166	0.192	1.155	0.05	58	35	24	0.496	0.299	0.205
SNV00927	ccmB	nonsynonymous	392182	0.184	0.171	0.929	0.145	0.197	1.358	0.11	57	33	27	0.487	0.282	0.231
SNV00935	ccmB	nonsynonymous	392221	0.04	0.083	2.085	0.033	0.104	3.122	0.573	22	13	82	0.188	0.111	0.701
SNV00937	ccmB	nonsynonymous	392229	0.043	0.088	2.072	0.034	0.098	2.914	0.451	22	12	83	0.188	0.103	0.709
SNV00938	ccmB	nonsynonymous	392230	0.045	0.089	1.998	0.032	0.097	2.975	0.31	24	12	81	0.205	0.103	0.692
SNV00939	ccmB	nonsynonymous	392239	0.025	0.066	2.632	0.022	0.079	3.613	0.731	15	10	92	0.128	0.085	0.786
SNV00942	ccmB	nonsynonymous	392257	0.054	0.09	1.66	0.051	0.111	2.151	0.846	31	22	64	0.265	0.188	0.547
SNV00943	ccmB	nonsynonymous	392266	0.107	0.139	1.308	0.073	0.13	1.776	0.056	46	24	47	0.393	0.205	0.402
SNV00944	ccmB	nonsynonymous	392268	0.143	0.164	1.148	0.141	0.203	1.443	0.922	38	37	42	0.325	0.316	0.359
SNV00952	ccmB	nonsynonymous	392305	0.094	0.141	1.506	0.075	0.131	1.756	0.273	41	26	50	0.35	0.222	0.427
SNV00953	ccmB	nonsynonymous	392308	0.05	0.096	1.897	0.035	0.093	2.66	0.2	27	13	77	0.231	0.111	0.658
SNV00956	ccmB	nonsynonymous	392326	0.584	0.084	0.143	0.589	0.113	0.192	0.657	15	17	85	0.128	0.145	0.726
SNV00961	nad2	nonsynonymous	403809	0.493	0.164	0.332	0.448	0.217	0.485	0.069	49	32	41	0.402	0.262	0.336
SNV00963	nad2	nonsynonymous	403835	0.706	0.202	0.287	0.646	0.281	0.435	0.059	38	31	53	0.311	0.254	0.434
SNV00968	nad2	nonsynonymous	403938	0.408	0.143	0.349	0.366	0.186	0.509	0.044	47	34	41	0.385	0.279	0.336
SNV00969	nad2	nonsynonymous	403944	0.752	0.215	0.286	0.688	0.3	0.436	0.057	38	30	54	0.311	0.246	0.443
SNV00971	nad2	nonsynonymous	403965	0.609	0.191	0.313	0.564	0.259	0.459	0.124	42	32	48	0.344	0.262	0.393
SNV00972	nad2	nonsynonymous	403971	0.662	0.206	0.311	0.616	0.274	0.444	0.128	37	32	53	0.303	0.262	0.434
SNV00973	nad2	nonsynonymous	403976	0.585	0.179	0.306	0.559	0.252	0.451	0.345	35	36	51	0.287	0.295	0.418
SNV00975	nad2	nonsynonymous	403997	0.745	0.213	0.286	0.675	0.293	0.435	0.036	40	30	52	0.328	0.246	0.426
SNV00978	nad2	nonsynonymous	404024	0.712	0.201	0.282	0.667	0.286	0.429	0.162	35	31	56	0.287	0.254	0.459
SNV00979	nad2	synonymous	404029	0.163	0.084	0.514	0.14	0.094	0.667	0.054	54	35	33	0.443	0.287	0.27

## Sheet: Supplementary Table S8
Supplementary Table S8. Metrex of Pearson’s correlation coefficients between editing efficiencies of a site and a measured trait. 100GW: 100-grain weight; FLL: flag leaf length; FLW: flag leaf width; GY: grain yield; HI: harvest index; NT: no. of tillers; PH: plant height; RWC: relative water content.
MT Gene	SNV	100GW-D	Biomass-D	FLL-D	FLW-D	Fecundity-D	GY-D	HI-D	NT-D	PH-D	RWC-D	100GW-CK	Biomass-CK	FLL-CK	FLW-CK	Fecundity-CK	GY-CK	HI-CK	NT-CK	PH-CK	RWC-CK
atp1	SNV00801	-0.042	-0.037	0.129	0.057	0.042	0.044	0.077	0.072	0.053	-0.224	-0.085	-0.137	0.13	0.114	-0.055	-0.106	-0.006	-0.172	0.111	0.068765
atp1	SNV00804	-0.041	-0.059	0.116	0.055	0.029	0.017	0.06	0.074	0.043	-0.216	-0.083	-0.125	0.131	0.117	-0.051	-0.097	-0.008	-0.167	0.114	0.0671555
atp6	SNV00272	-0.104	-0.125	0.032	0.003	0.006	-0.035	0.041	-0.02	0.009	-0.195	-0.06	-0.158	0.112	0.1	-0.079	-0.156	-0.017	-0.137	0.038	0.0340473
atp6	SNV00276	-0.015	-0.115	0.101	0.082	0.029	-0.035	0.041	-0.057	0.061	-0.179	-0.052	-0.17	0.109	0.108	-0.098	-0.176	-0.027	-0.153	0.033	0.0304525
atp6	SNV00277	-0.034	-0.085	0.098	0.08	0.037	-0.004	0.048	-0.009	0.062	-0.208	-0.054	-0.17	0.116	0.105	-0.091	-0.171	-0.02	-0.151	0.034	0.0307128
atp6	SNV00279	-0.06	0.039	0.128	0.041	-0.022	-0.008	-0.042	-0.132	0.162	-0.026	0.09	0.033	0.056	0.159	0.109	0.127	0.099	-0.045	0.052	0.0554722
atp6	SNV00285	-0.041	-0.015	0.208	0.258	-0.017	-0.024	-0.001	-0.189	0.188	0.014	-0.046	-0.141	0.117	0.077	-0.062	-0.111	-0.002	-0.043	0.028	-0.0212125
atp6	SNV00286	-0.009	-0.016	0.166	0.124	0.038	0.015	0.049	-0.063	0.109	-0.112	-0.056	-0.149	0.113	0.067	-0.051	-0.115	0.009	-0.047	0.014	-0.0237869
atp6	SNV00287	-0.009	-0.001	0.172	0.173	0.073	0.051	0.068	-0.1	0.158	-0.088	-0.059	-0.145	0.114	0.064	-0.051	-0.112	0.007	-0.047	0.019	-0.0216389
atp6	SNV00288	-0.019	-0.017	0.165	0.104	0.073	0.039	0.075	-0.031	0.103	-0.161	-0.053	-0.156	0.108	0.062	-0.048	-0.118	0.013	-0.048	0.006	-0.0249627
atp6	SNV00289	-0.002	0.093	0.089	0.149	0.06	0.064	-0.015	0.004	0.203	-0.041	-0.05	-0.045	0.109	0.091	-0.096	-0.029	-0.011	-0.043	0.077	-0.0287528
atp6	SNV00292	-0.04	0.009	0.176	0.179	0.015	0.012	0.041	-0.066	0.146	-0.076	-0.062	-0.145	0.096	0.067	-0.049	-0.11	0.017	-0.043	0.001	-0.0193464
atp6	SNV00297	-0.048	0.003	0.184	0.167	0.043	0.01	0.031	-0.08	0.158	-0.101	-0.071	-0.139	0.088	0.051	-0.049	-0.098	0.029	-0.056	-0.006	-0.0233849
atp6	SNV00299	-0.114	-0.047	0.15	0.11	-0.022	-0.081	-0.012	-0.047	0.151	-0.094	-0.09	-0.114	0.075	0.059	-0.053	-0.078	0.029	-0.055	0.01	-0.0199075
atp9	SNV00462	-0.16	0.095	-0.114	-0.07	-0.058	0.035	-0.05	0.152	0.104	-0.116	-0.027	-0.015	0.162	0.104	-0.01	-0.031	-0.038	0.034	0.082	-0.000777494
atp9	SNV00463	-0.209	0.081	-0.089	-0.05	-0.076	-0.01	-0.082	0.117	0.089	-0.146	-0.078	-0.016	0.156	0.144	0.013	0.003	-0.028	-0.013	0.153	-0.0138427
atp9	SNV00465	-0.039	0.053	0.121	0.205	0.067	0.074	0.041	-0.052	0.114	0	-0.053	-0.023	0.128	0.205	-0.112	-0.104	-0.117	-0.077	0.123	-0.120219
atp9	SNV00469	-0.095	0.035	0.061	0.13	0.046	0.024	0.025	0.02	0.157	-0.156	-0.092	-0.086	0.169	0.168	-0.054	-0.081	-0.035	-0.148	0.145	-0.0494095
ccmB	SNV00871	0.021	0.136	-0.006	0.075	0.011	0.118	0.033	0.106	0.084	0.003	0.062	-0.157	0.013	-0.09	0.045	-0.043	0.175	-0.065	-0.098	0.00600952
ccmB	SNV00877	-0.073	0.022	0.167	0.103	0.082	0.123	0.099	0.019	0.156	-0.155	-0.098	-0.031	0.1	0.111	-0.115	-0.068	-0.101	-0.082	0.184	0.0527907
ccmB	SNV00878	-0.009	0.026	0.138	0.159	0.087	0.108	0.067	0.026	0.214	-0.136	-0.089	0.054	0.079	0.109	-0.111	-0.019	-0.117	-0.048	0.213	0.0356222
ccmB	SNV00885	-0.067	-0.014	0.128	0.1	0.09	0.095	0.106	-0.013	0.133	-0.144	-0.108	-0.033	0.095	0.141	-0.106	-0.072	-0.096	-0.101	0.194	0.0577922
ccmB	SNV00886	-0.064	0.022	0.171	0.093	0.072	0.109	0.086	0.021	0.164	-0.158	-0.094	-0.056	0.096	0.11	-0.103	-0.085	-0.085	-0.104	0.176	0.0795214
ccmB	SNV00889	-0.081	0.012	0.151	0.113	0.081	0.115	0.095	0.005	0.162	-0.146	-0.105	0.008	0.119	0.164	-0.097	-0.041	-0.098	-0.11	0.238	0.0617541
ccmB	SNV00890	-0.061	0.028	0.172	0.106	0.077	0.12	0.095	0.034	0.153	-0.18	-0.1	-0.054	0.082	0.103	-0.104	-0.089	-0.088	-0.1	0.186	0.0613387
ccmB	SNV00891	-0.076	0.009	0.15	0.099	0.087	0.13	0.117	0.017	0.163	-0.134	-0.122	-0.008	0.094	0.122	-0.121	-0.062	-0.114	-0.073	0.203	0.0663559
ccmB	SNV00894	-0.078	0.012	0.159	0.095	0.094	0.13	0.114	0.021	0.153	-0.172	-0.117	-0.026	0.092	0.121	-0.122	-0.078	-0.114	-0.097	0.196	0.0593416
ccmB	SNV00896	-0.054	0.007	0.166	0.107	0.088	0.117	0.105	0.006	0.146	-0.153	-0.111	-0.037	0.087	0.108	-0.12	-0.088	-0.108	-0.102	0.19	0.0605745
ccmB	SNV00897	-0.041	-0.011	0.169	0.109	0.082	0.1	0.107	-0.001	0.141	-0.13	-0.124	-0.035	0.088	0.119	-0.132	-0.092	-0.124	-0.116	0.192	0.0523344
ccmB	SNV00898	-0.086	0.038	0.039	0.046	0.091	0.116	0.089	0.155	0.088	-0.168	-0.104	0.083	0.103	0.157	-0.114	0.006	-0.129	0.015	0.183	0.00475497
ccmB	SNV00903	-0.068	-0.015	0.138	0.085	0.061	0.063	0.083	0.054	0.114	-0.156	-0.145	-0.025	0.115	0.144	-0.122	-0.075	-0.111	-0.117	0.2	0.0231805
ccmB	SNV00913	-0.056	-0.05	0.014	-0.032	0.087	0.054	0.091	0.046	0.045	-0.164	-0.112	0.025	0.053	0.127	-0.123	-0.044	-0.137	-0.016	0.138	0.0291185
ccmB	SNV00914	0.167	0.002	0.105	-0.038	0.099	0.109	0.089	-0.04	0.004	-0.061	0.126	0.086	0.051	0.025	0.007	0.061	-0.018	0.05	0.138	-0.00043229
ccmB	SNV00917	-0.1	0.189	0.173	0.175	0.118	0.169	0.072	0.035	0.262	-0.174	-0.027	0.03	0.089	0.061	0.077	0.063	0.039	-0.111	0.189	0.00529233
ccmB	SNV00919	-0.043	0.013	0.025	0.031	0.064	0.04	0.078	-0.151	0.095	-0.063	0.112	0.105	0.054	0.179	0.03	0.094	-0.036	-0.018	0.159	0.0484409
ccmB	SNV00922	0.008	0.133	0.215	0.246	0.164	0.19	0.095	-0.036	0.269	-0.172	0.005	-0.01	0.032	0.157	-0.019	-0.032	-0.038	-0.169	0.193	0.0291775
ccmB	SNV00927	0.001	0.108	0.159	0.126	0.083	0.128	0.053	-0.033	0.177	-0.145	-0.015	-0.011	0.109	0.061	0.066	0.017	0.032	-0.082	0.116	0.029258
ccmB	SNV00935	-0.087	0.056	0.126	0.046	0.079	0.092	0.087	-0.099	0.129	-0.046	-0.113	0.003	0.06	0.043	0.154	0.063	0.087	-0.066	0.067	0.0326321
ccmB	SNV00937	-0.074	0.019	0.189	0.159	0.099	0.026	0.069	-0.125	0.172	-0.033	-0.075	0.003	0.011	0.084	-0.013	-0.05	-0.07	-0.138	0.169	-0.0208491
ccmB	SNV00938	-0.063	0.008	0.188	0.14	0.12	0.048	0.102	-0.129	0.155	-0.039	-0.064	0.012	-0.002	0.077	-0.016	-0.046	-0.078	-0.124	0.168	-0.00324043
ccmB	SNV00939	-0.066	0.136	0.079	0.107	0.011	0.009	-0.022	-0.061	0.154	0.023	-0.062	-0.009	-0.033	0.069	0.047	-0.04	-0.023	-0.118	0.053	0.00160748
ccmB	SNV00942	-0.013	-0.04	0.117	0.122	-0.002	-0.051	0.009	-0.199	0.108	-0.042	-0.111	-0.039	-0.031	0.08	-0.002	-0.096	-0.07	-0.115	0.12	-0.069051
ccmB	SNV00943	-0.069	0.094	0.208	0.159	0.053	0.097	0.041	-0.104	0.191	-0.135	0.002	-0.005	0.019	0.056	0	-0.041	-0.045	-0.074	0.139	0.0395365
ccmB	SNV00944	-0.145	0.086	0.181	0.169	0.118	0.145	0.079	-0.05	0.225	-0.128	0.037	0.033	0.088	0.065	0.029	0.025	0.004	-0.085	0.174	0.0880135
ccmB	SNV00952	-0.009	0.041	0.059	0.051	0.005	-0.033	-0.065	0.008	0.117	-0.152	0.008	0.115	0.099	0.063	0.061	0.053	-0.026	-0.02	0.199	0.0332337
ccmB	SNV00953	-0.02	0.03	0.16	0.15	0.098	0.085	0.061	-0.159	0.153	-0.022	-0.138	-0.017	0.023	0.108	0.101	-0.03	-0.007	-0.109	0.143	-0.0104566
ccmB	SNV00956	0.062	-0.004	0.103	0.184	0.096	0.063	0.068	-0.196	0.12	0.078	0.087	0.202	0.106	0.137	-0.082	0.111	-0.107	0.098	0.165	-0.081628
ccmC	SNV01105	0.077	0.01	0.09	0.072	0.107	0.085	0.055	0.071	0.146	-0.31	0.093	0.009	-0.012	-0.012	-0.099	-0.018	-0.043	-0.03	0.166	0.0508778
ccmC	SNV01106	0.08	0.021	0.034	0.023	0.068	0.054	0.016	0.065	0.142	-0.317	0.002	-0.046	0.003	0.023	-0.154	-0.151	-0.14	-0.089	0.148	0.0597896
ccmC	SNV01108	-0.027	0.035	0.011	-0.055	0.026	0.017	-0.02	0.158	0.064	-0.366	-0.008	-0.012	0.013	0.015	-0.138	-0.09	-0.113	-0.06	0.109	0.0887413
ccmC	SNV01109	0.056	0.011	0.102	0.092	0.128	0.105	0.078	0.001	0.166	-0.276	0.001	-0.055	0.037	0.072	-0.148	-0.12	-0.103	-0.124	0.163	0.0887016
ccmC	SNV01110	0.009	-0.019	0.131	0.082	0.05	0.001	0.027	-0.032	0.135	-0.215	0.013	-0.089	-0.027	-0.003	-0.169	-0.147	-0.104	-0.087	0.113	0.121466
ccmC	SNV01112	0.08	-0.047	0.047	-0.001	0.063	0.02	0.019	-0.013	0.09	-0.219	0.025	0.018	-0.004	0.07	-0.169	-0.126	-0.159	-0.07	0.17	0.084781
ccmC	SNV01114	0.055	-0.021	0.078	0.007	0.106	0.04	0.058	-0.014	0.103	-0.238	-0.004	-0.017	-0.055	-0.004	-0.175	-0.156	-0.168	-0.023	0.126	0.0764926
ccmC	SNV01115	0.024	0	0.122	0.059	0.076	0.062	0.034	0.042	0.155	-0.282	-0.027	-0.052	0.019	0.054	-0.148	-0.12	-0.12	-0.091	0.161	0.042051
ccmC	SNV01119	0.058	-0.033	0.11	0.044	0.066	0.042	0.043	0.023	0.134	-0.245	-0.02	-0.046	0.012	0.041	-0.146	-0.096	-0.088	-0.098	0.132	0.0756739
ccmC	SNV01120	0.043	-0.017	0.082	-0.001	0.043	0.041	0.031	0.056	0.103	-0.315	-0.001	-0.102	-0.002	0.004	-0.156	-0.156	-0.103	-0.081	0.088	0.0514643
ccmC	SNV01121	0.091	0.01	0.27	0.242	0.086	0.07	0.045	-0.086	0.249	-0.215	-0.004	-0.1	0.022	0.116	-0.202	-0.19	-0.145	-0.2	0.19	0.0672071
ccmC	SNV01125	-0.015	0.061	0.1	0.023	0.123	0.183	0.102	0.055	0.185	-0.21	-0.098	-0.012	0.007	0.1	-0.038	-0.018	-0.031	-0.006	0.153	0.0981274
ccmC	SNV01126	0.004	0.068	0.196	0.142	0.136	0.182	0.114	0.021	0.234	-0.207	-0.081	-0.078	0.052	0.118	-0.086	-0.101	-0.063	-0.105	0.182	0.067907
ccmC	SNV01127	0.01	0.054	0.195	0.146	0.14	0.169	0.112	0.003	0.23	-0.191	-0.093	-0.092	0.037	0.115	-0.087	-0.11	-0.061	-0.105	0.168	0.0597581
ccmC	SNV01129	-0.017	0.125	0.172	0.137	0.111	0.184	0.094	-0.009	0.248	-0.094	-0.142	-0.05	0.034	0.149	-0.053	-0.055	-0.041	-0.038	0.17	-0.0098867
ccmC	SNV01130	-0.01	0.14	0.181	0.144	0.114	0.194	0.096	-0.012	0.259	-0.095	-0.133	-0.049	0.019	0.166	-0.077	-0.067	-0.058	-0.051	0.18	-0.0180139
ccmC	SNV01131	-0.019	0.131	0.165	0.13	0.109	0.183	0.09	-0.009	0.245	-0.089	-0.13	-0.046	0.022	0.157	-0.066	-0.06	-0.049	-0.037	0.17	-0.018049
ccmC	SNV01132	-0.021	0.14	0.18	0.145	0.115	0.195	0.099	-0.016	0.259	-0.08	-0.129	-0.053	0.013	0.159	-0.077	-0.07	-0.057	-0.046	0.17	-0.0184513
ccmC	SNV01133	-0.043	0.135	0.161	0.121	0.1	0.172	0.078	0.008	0.237	-0.106	-0.144	-0.041	0.022	0.16	-0.063	-0.056	-0.047	-0.033	0.173	-0.0177306
ccmC	SNV01134	-0.094	0.049	0.165	0.13	0.04	0.093	0.038	0.076	0.146	-0.136	-0.046	-0.068	0.154	0.157	-0.058	-0.081	-0.06	-0.138	0.203	0.0474537
ccmC	SNV01135	-0.073	0.053	0.163	0.113	0.009	0.076	0.008	0.089	0.147	-0.156	-0.049	-0.07	0.15	0.146	-0.069	-0.085	-0.064	-0.128	0.197	0.0498577
ccmC	SNV01136	-0.04	0.059	0.174	0.144	0.018	0.074	0.002	0.075	0.158	-0.151	-0.033	-0.073	0.148	0.153	-0.068	-0.086	-0.058	-0.143	0.199	0.0567312
ccmC	SNV01137	0.011	0.11	0.247	0.339	0.145	0.206	0.099	-0.158	0.368	0.02	-0.046	0.027	0.17	0.23	-0.122	-0.058	-0.133	-0.144	0.3	0.0699028
ccmC	SNV01139	-0.051	0.021	0.153	0.102	0.024	0.076	0.029	0.084	0.112	-0.157	-0.038	-0.082	0.143	0.135	-0.058	-0.09	-0.06	-0.132	0.186	0.0543202
ccmC	SNV01142	-0.021	0.049	0.22	0.239	0.017	0.046	-0.024	-0.003	0.228	-0.076	-0.044	-0.049	0.178	0.185	-0.053	-0.07	-0.068	-0.153	0.237	0.0454583
ccmC	SNV01143	-0.038	0.034	0.152	0.104	0.027	0.075	0.022	0.075	0.135	-0.172	-0.037	-0.079	0.148	0.146	-0.063	-0.093	-0.061	-0.14	0.193	0.05207
ccmC	SNV01145	-0.04	0.051	0.175	0.095	-0.009	0.052	-0.014	0.078	0.139	-0.154	-0.06	-0.076	0.155	0.142	-0.083	-0.098	-0.066	-0.144	0.181	0.0646316
ccmC	SNV01150	-0.076	0.046	0.175	0.119	0.042	0.114	0.05	0.068	0.161	-0.148	-0.11	-0.042	0.089	0.157	-0.083	-0.086	-0.094	-0.109	0.246	-0.0121604
ccmC	SNV01152	-0.061	0.033	0.154	0.077	0.049	0.113	0.061	0.073	0.142	-0.15	-0.103	-0.059	0.082	0.134	-0.082	-0.094	-0.084	-0.105	0.219	-0.0137499
ccmC	SNV01153	-0.036	0.038	0.152	0.092	0.06	0.118	0.066	0.066	0.128	-0.158	-0.101	-0.07	0.078	0.126	-0.086	-0.101	-0.083	-0.105	0.198	-0.0130796
ccmC	SNV01154	-0.069	0.03	0.09	0.022	0.012	0.077	0.027	0.11	0.091	-0.199	-0.099	-0.065	0.067	0.103	-0.072	-0.091	-0.071	-0.084	0.189	-0.0171063
ccmC	SNV01155	-0.07	0.023	0.118	0.076	0.026	0.082	0.035	0.06	0.131	-0.149	-0.097	-0.029	0.094	0.152	-0.086	-0.069	-0.091	-0.1	0.248	-0.0169746
ccmC	SNV01160	-0.067	0.043	0.189	0.139	0.002	0.061	-0.006	-0.003	0.195	-0.073	-0.106	-0.018	0.099	0.152	-0.087	-0.079	-0.11	-0.094	0.266	-0.000894341
ccmC	SNV01161	-0.079	0.055	0.156	0.102	0.014	0.081	0.008	0.041	0.163	-0.119	-0.114	-0.022	0.095	0.152	-0.087	-0.078	-0.11	-0.097	0.26	-0.014139
ccmC	SNV01162	-0.03	0.041	0.162	0.105	0.057	0.119	0.061	0.054	0.138	-0.152	-0.109	-0.065	0.084	0.134	-0.087	-0.097	-0.085	-0.111	0.206	-0.0150273
ccmFc	SNV00722	-0.101	0.082	-0.055	-0.034	-0.063	0.01	-0.061	0.105	0.003	-0.129	-0.055	0.073	0.081	0.024	-0.035	0.009	-0.078	0.033	0.072	0.0927223
ccmFc	SNV00723	-0.035	0.038	0.054	-0.003	0.024	0.062	0.05	0.172	0.035	-0.263	-0.106	-0.092	0.103	0.06	-0.126	-0.122	-0.073	-0.121	0.107	0.0258009
ccmFc	SNV00725	-0.044	0.045	0.052	0.002	0.015	0.034	0.004	0.204	0.05	-0.201	-0.032	-0.006	0.16	0.188	-0.094	-0.06	-0.099	-0.108	0.181	0.145784
ccmFc	SNV00726	0.01	0.101	0.061	0.024	-0.006	0.06	-0.012	0.175	0.096	-0.242	-0.05	-0.141	0.044	0.082	-0.133	-0.166	-0.059	-0.141	0.016	-0.00196552
ccmFc	SNV00727	0.022	0.095	0.109	0.092	-0.005	0.033	-0.05	0.161	0.115	-0.193	-0.068	-0.004	0.053	0.159	-0.114	-0.056	-0.101	-0.047	0.097	0.0383225
ccmFc	SNV00732	-0.025	0.065	0.048	0.003	-0.041	0.03	-0.022	0.158	0.033	-0.232	-0.067	-0.102	0.076	0.064	-0.123	-0.147	-0.073	-0.139	0.107	0.0091106
ccmFc	SNV00734	-0.012	0.062	0.043	-0.028	-0.044	0.018	-0.043	0.258	-0.007	-0.273	-0.078	-0.095	0.079	0.078	-0.126	-0.139	-0.084	-0.132	0.082	0.0218649
ccmFc	SNV00738	-0.094	0.073	-0.01	0.046	0.045	0.116	0.065	0.036	0.067	-0.175	0.036	-0.009	-0.024	0.089	0.073	0.053	0.021	-0.086	0.054	0.0199386
ccmFc	SNV00750	0.042	0.064	0.039	-0.006	0.097	0.123	0.1	0.168	0.03	-0.321	-0.009	-0.138	0.124	0.126	-0.131	-0.143	-0.057	-0.156	0.043	0.106087
ccmFc	SNV00751	-0.015	0.054	0.05	0.017	0.07	0.09	0.066	0.16	0.052	-0.303	-0.042	-0.124	0.126	0.11	-0.122	-0.146	-0.066	-0.142	0.103	0.0871422
ccmFc	SNV00752	-0.079	0.091	0.041	0.153	0.09	0.09	-0.009	-0.039	0.197	-0.134	0.028	0.021	0.181	0.184	-0.067	0.006	-0.008	-0.125	0.152	0.107326
ccmFc	SNV00754	-0.028	0.168	0.002	-0.046	-0.062	0.016	-0.087	0.312	0.004	-0.339	0.036	-0.036	0.126	0.09	-0.069	-0.05	-0.041	-0.077	0.139	0.13566
ccmFc	SNV00755	-0.078	0.028	-0.118	-0.234	-0.125	-0.071	-0.089	0.293	-0.142	-0.3	-0.019	-0.161	-0.008	-0.094	-0.145	-0.142	-0.038	-0.017	-0.073	0.0553318
ccmFc	SNV00756	-0.017	0.05	0.059	0.022	0.077	0.091	0.072	0.155	0.062	-0.299	-0.051	-0.125	0.116	0.112	-0.118	-0.135	-0.053	-0.144	0.098	0.0684876
ccmFc	SNV00763	0.111	0.087	-0.107	-0.002	-0.011	-0.052	-0.098	0.124	0.057	-0.236	0.046	-0.006	0.123	0.155	-0.145	-0.115	-0.119	-0.11	0.121	-0.0218771
ccmFc	SNV00776	-0.017	0.011	0.112	0.037	0.08	0.101	0.089	0.071	0.093	-0.242	-0.061	-0.144	0.102	0.071	-0.072	-0.127	-0.011	-0.127	0.106	0.0552798
ccmFc	SNV00780	-0.022	0.036	0.151	0.079	0.093	0.128	0.09	0.032	0.162	-0.201	-0.047	-0.127	0.112	0.103	-0.086	-0.128	-0.031	-0.128	0.131	0.0517262
ccmFc	SNV00781	-0.053	0.054	-0.123	-0.111	-0.059	-0.08	-0.101	0.313	-0.03	-0.139	-0.061	0.124	0.068	0.128	-0.088	-0.034	-0.152	0.085	0.224	0.00155017
ccmFc	SNV00784	-0.022	0.022	0.093	0.024	0.068	0.101	0.077	0.085	0.089	-0.264	-0.052	-0.147	0.081	0.063	-0.079	-0.13	-0.01	-0.12	0.094	0.042693
ccmFc	SNV00790	0.043	0.075	0.192	0.143	0.032	0.065	-0.004	0.049	0.175	-0.137	-0.017	-0.066	0.081	0.058	-0.194	-0.152	-0.102	-0.13	0.103	-0.00725143
ccmFn	SNV00624	0.016	-0.04	0.192	0.284	0.299	0.196	0.217	-0.144	0.301	-0.094	-0.114	-0.106	0.146	0.251	-0.037	-0.147	-0.059	-0.299	0.236	-0.0289836
ccmFn	SNV00625	-0.03	-0.006	0.101	0.098	0.106	0.099	0.092	0.078	0.068	-0.217	-0.115	-0.14	0.036	0.116	-0.039	-0.156	-0.04	-0.16	0.089	-0.00855052
ccmFn	SNV00627	-0.088	-0.047	0.021	0.016	-0.079	-0.064	-0.056	0.144	-0.009	-0.211	-0.053	-0.046	0.073	0.075	-0.141	-0.096	-0.109	-0.125	0.168	0.0169309
ccmFn	SNV00628	-0.092	-0.045	0.014	0.012	-0.083	-0.07	-0.062	0.157	-0.01	-0.219	-0.055	-0.045	0.076	0.078	-0.142	-0.099	-0.114	-0.125	0.172	0.0155037
ccmFn	SNV00629	-0.009	-0.119	0.033	0.195	0.093	-0.012	0.021	-0.129	0.142	-0.079	0.018	0.006	0.137	0.232	-0.148	-0.101	-0.136	-0.25	0.271	0.0468262
ccmFn	SNV00630	-0.048	0.186	0.035	0.006	-0.024	0.098	-0.067	0.109	0.099	-0.156	-0.025	-0.046	-0.086	0.038	-0.115	-0.122	-0.121	-0.005	0.103	-0.0133566
ccmFn	SNV00636	-0.068	0.014	0.105	0.068	-0.017	0.03	-0.018	0.057	0.083	-0.111	-0.07	-0.102	0.093	0.108	-0.08	-0.109	-0.033	-0.117	0.109	-0.0618884
ccmFn	SNV00640	-0.081	0.017	0.129	0.095	-0.002	0.047	0.004	0.025	0.113	-0.089	-0.073	-0.098	0.107	0.112	-0.103	-0.133	-0.072	-0.117	0.124	-0.0628388
ccmFn	SNV00641	-0.054	0.005	0.149	0.088	-0.025	0.021	-0.011	0.032	0.079	-0.04	-0.074	-0.081	0.108	0.114	-0.117	-0.138	-0.089	-0.085	0.12	-0.0793635
ccmFn	SNV00645	-0.091	-0.008	0.138	0.075	-0.034	-0.001	-0.024	0.022	0.071	-0.083	-0.068	-0.118	0.091	0.107	-0.099	-0.134	-0.047	-0.118	0.107	-0.0370849
ccmFn	SNV00647	-0.098	-0.017	0.085	0.015	-0.025	0.013	-0.003	0.055	0.037	-0.128	-0.087	-0.115	0.091	0.078	-0.067	-0.112	-0.029	-0.092	0.092	-0.048925
ccmFn	SNV00648	-0.099	-0.02	0.097	0.027	-0.035	0	-0.017	0.048	0.046	-0.121	-0.077	-0.111	0.094	0.087	-0.065	-0.112	-0.031	-0.089	0.102	-0.0486061
ccmFn	SNV00649	-0.071	-0.04	0.084	0.018	-0.061	-0.052	-0.048	0.054	0.033	-0.136	-0.086	-0.132	0.079	0.07	-0.081	-0.143	-0.041	-0.102	0.082	-0.0561821
ccmFn	SNV00655	-0.105	-0.014	0.063	-0.025	-0.03	0.014	-0.008	0.092	0.019	-0.141	-0.087	-0.114	0.096	0.069	-0.055	-0.112	-0.025	-0.072	0.084	-0.051425
ccmFn	SNV00662	-0.056	0.015	0.062	-0.007	0.019	0.061	0.042	0.088	0.057	-0.163	-0.086	-0.117	-0.085	0.052	-0.116	-0.177	-0.107	-0.099	0.103	0.0951415
ccmFn	SNV00665	-0.063	0.03	0.066	0.013	0.062	0.113	0.091	0.079	0.071	-0.132	-0.087	-0.097	-0.066	0.067	-0.11	-0.154	-0.103	-0.092	0.127	0.0963787
ccmFn	SNV00667	-0.053	0.03	0.067	0.023	0.048	0.096	0.067	0.076	0.083	-0.138	-0.082	-0.104	-0.069	0.068	-0.12	-0.166	-0.113	-0.102	0.128	0.0983828
ccmFn	SNV00669	-0.078	0.014	0.035	-0.014	0.043	0.094	0.072	0.1	0.043	-0.157	-0.087	-0.1	-0.061	0.063	-0.096	-0.146	-0.093	-0.092	0.126	0.0889944
ccmFn	SNV00673	-0.051	0.017	0.063	0.001	0.064	0.111	0.092	0.076	0.067	-0.143	-0.086	-0.115	-0.05	0.07	-0.091	-0.15	-0.082	-0.113	0.126	0.102069
ccmFn	SNV00676	-0.068	0.039	0.06	0.006	0.05	0.111	0.078	0.094	0.07	-0.14	-0.102	-0.102	-0.065	0.071	-0.099	-0.15	-0.096	-0.099	0.143	0.0992432
ccmFn	SNV00680	-0.115	-0.072	-0.084	-0.057	-0.013	-0.047	-0.058	0.076	0.027	-0.152	0.087	-0.132	-0.15	0.004	0.048	-0.103	0.024	0.044	-0.172	-0.0478808
ccmFn	SNV00687	-0.067	0.02	0.094	0.04	0.069	0.114	0.076	0.038	0.103	-0.222	-0.098	-0.087	0.029	0.021	-0.027	-0.063	-0.007	-0.097	0.121	0.16038
ccmFn	SNV00690	-0.061	0.016	0.092	0.032	0.091	0.136	0.105	0.062	0.1	-0.228	-0.108	-0.082	0.024	0.033	-0.037	-0.06	-0.016	-0.065	0.123	0.152347
ccmFn	SNV00700	-0.074	0.144	0.054	-0.028	-0.121	0.047	-0.111	0.151	0.102	-0.015	0.002	-0.033	0.137	0.09	-0.123	-0.042	0.007	-0.06	-0.005	0.050253
ccmFn	SNV00708	-0.032	0.063	0.095	0.018	0.047	0.132	0.06	0.096	0.086	-0.25	-0.078	-0.059	0.053	0.054	0.017	-0.005	0.023	-0.059	0.135	0.141497
ccmFn	SNV00710	-0.065	0.049	0.056	0.029	0.059	0.112	0.063	0.092	0.081	-0.261	-0.084	-0.061	0.064	0.065	0.007	-0.018	0.012	-0.074	0.127	0.173546
ccmFn	SNV00711	-0.068	0.02	0.082	0.055	0.077	0.133	0.091	0.029	0.104	-0.193	-0.113	-0.097	0.006	0.02	-0.025	-0.058	-0.002	-0.094	0.108	0.140948
ccmFn	SNV00715	-0.058	0.037	0.107	0.078	0.086	0.134	0.086	0.055	0.107	-0.235	-0.089	-0.071	0.045	0.023	-0.015	-0.04	0.001	-0.072	0.127	0.16726
ccmFn	SNV00718	-0.039	0.028	0.076	0.058	0.086	0.138	0.093	0.053	0.107	-0.242	-0.081	-0.064	0.051	0.047	-0.006	-0.027	0.008	-0.087	0.132	0.153347
cob	SNV00530	-0.032	0.005	0.065	0.002	-0.02	0.041	0.008	0.061	0.058	-0.181	-0.042	-0.08	0.13	0.12	-0.058	-0.09	-0.037	-0.128	0.133	0.0229567
cob	SNV00531	0.012	0.031	0.121	0.029	0.012	0.081	0.037	0.055	0.099	-0.203	-0.057	-0.088	0.144	0.13	-0.064	-0.123	-0.066	-0.134	0.138	0.0390726
cob	SNV00532	-0.042	-0.002	0.089	0.001	-0.018	0.05	0.02	0.073	0.062	-0.193	-0.049	-0.081	0.14	0.124	-0.049	-0.094	-0.04	-0.128	0.14	0.0158662
cob	SNV00534	-0.019	-0.01	0.096	0.013	-0.003	0.057	0.032	0.054	0.068	-0.187	-0.049	-0.09	0.14	0.118	-0.05	-0.107	-0.043	-0.129	0.133	0.0210113
cob	SNV00540	-0.03	-0.049	0.07	-0.011	0.018	0.048	0.067	0.038	0.023	-0.164	-0.05	-0.139	0.087	0.066	-0.054	-0.133	-0.016	-0.132	0.072	-0.0145377
cob	SNV00541	-0.041	-0.052	0.073	-0.012	0.013	0.047	0.067	0.047	0.005	-0.178	-0.052	-0.14	0.076	0.062	-0.06	-0.136	-0.02	-0.131	0.075	-0.0159175
cob	SNV00545	-0.015	-0.049	0.1	0.022	0.046	0.065	0.086	0.03	0.033	-0.155	-0.049	-0.134	0.1	0.082	-0.064	-0.139	-0.03	-0.14	0.091	-0.0175789
cob	SNV00551	-0.064	-0.073	0.057	-0.022	-0.003	0.025	0.054	0.043	-0.005	-0.191	-0.044	-0.12	0.121	0.084	-0.045	-0.121	-0.024	-0.132	0.103	0.0106075
cob	SNV00552	-0.049	-0.07	0.087	0.006	0.016	0.037	0.07	0.031	0.011	-0.172	-0.049	-0.133	0.103	0.074	-0.049	-0.129	-0.017	-0.132	0.081	-0.00920416
cob	SNV00553	-0.095	-0.028	0.037	0.003	-0.016	0.033	0.011	0.055	0.027	-0.207	-0.047	-0.088	0.117	0.075	-0.078	-0.117	-0.056	-0.1	0.114	0.000828936
cob	SNV00557	-0.045	0.023	0.067	-0.008	0.026	0.101	0.061	0.093	0.064	-0.195	-0.066	-0.083	0.098	0.146	-0.039	-0.102	-0.042	-0.138	0.16	0.0829942
cob	SNV00558	-0.049	0.026	0.071	-0.005	0.03	0.104	0.061	0.094	0.069	-0.19	-0.074	-0.089	0.101	0.129	-0.035	-0.097	-0.032	-0.136	0.141	0.0770675
cob	SNV00561	-0.018	0.019	0.102	0.022	0.053	0.115	0.079	0.081	0.081	-0.187	-0.066	-0.092	0.113	0.14	-0.042	-0.104	-0.039	-0.15	0.152	0.0747857
cob	SNV00567	-0.071	0	0.063	-0.039	0.007	0.074	0.047	0.089	0.048	-0.205	-0.078	-0.089	0.083	0.13	-0.044	-0.101	-0.034	-0.133	0.141	0.0599263
cox1	SNV00793	0.038	-0.034	0.033	-0.006	0.071	0.069	0.094	0.161	0.025	-0.214	-0.066	-0.145	0.169	0.072	-0.006	-0.092	0.018	-0.114	0.027	0.0586333
cox1	SNV00794	-0.104	0.012	-0.137	-0.177	-0.035	0.03	0.002	0.252	-0.074	-0.187	-0.107	-0.077	0.107	0.01	0.016	-0.027	0.018	-0.027	0.005	0.0896502
cox1	SNV00795	0.076	0.074	0.14	0.067	0.105	0.143	0.11	0.119	0.085	-0.196	-0.114	-0.165	0.131	0.067	-0.076	-0.204	-0.109	-0.123	0.028	0.13433
cox1	SNV00796	-0.007	-0.019	-0.019	-0.059	0.044	0.042	0.061	0.222	-0.004	-0.233	-0.107	-0.126	0.146	0.046	-0.009	-0.088	-0.002	-0.086	0.017	0.0575079
cox1	SNV00797	-0.085	0.048	0.028	-0.114	-0.134	-0.06	-0.107	0.079	-0.043	0.044	0.053	-0.022	-0.111	-0.073	-0.012	-0.097	-0.025	0.091	-0.179	0.0546275
cox2	SNV00226	0.025	0.009	0.148	0.03	-0.002	0.052	0.048	0.029	0.037	-0.131	-0.052	-0.066	0.146	0.086	-0.037	-0.081	-0.038	-0.038	0.106	-0.0964485
cox2	SNV00230	-0.067	0.006	0.144	0.025	-0.074	-0.061	-0.047	0.077	0.026	-0.197	-0.016	-0.05	0.145	0.032	0.105	0.041	0.089	-0.01	0.106	-0.0558601
cox2	SNV00232	-0.039	0.033	-0.064	0.097	-0.096	-0.119	-0.198	0.009	0.036	-0.028	0.075	0.079	0.131	0.223	0.083	0.203	0.177	-0.136	0.13	-0.145421
cox2	SNV00233	0.044	0.035	0.165	0.051	-0.048	0.043	-0.01	0.033	0.063	-0.142	-0.042	-0.035	0.166	0.105	-0.044	-0.066	-0.059	-0.03	0.145	-0.0859869
cox2	SNV00234	0.051	0.031	0.187	0.114	0.01	0.032	-0.029	-0.006	0.106	-0.096	-0.046	-0.043	0.159	0.111	-0.053	-0.07	-0.049	-0.045	0.13	-0.112576
cox2	SNV00238	0.069	0.014	0.148	0.019	-0.003	0.062	0.049	0.039	0.036	-0.135	-0.049	-0.066	0.154	0.084	-0.035	-0.079	-0.033	-0.037	0.105	-0.0943904
cox2	SNV00252	0.002	0.044	-0.011	-0.019	-0.003	0.015	-0.059	0.108	0.105	-0.358	-0.115	0.013	0.056	0.082	-0.122	-0.05	-0.127	-0.036	0.11	0.0353273
cox2	SNV00253	0.094	0.112	0.212	0.16	0.1	0.157	0.071	0.101	0.23	-0.189	-0.126	0.006	0.126	0.159	-0.108	-0.071	-0.152	-0.077	0.232	0.00747709
cox2	SNV00254	0.071	0.094	0.18	0.144	0.068	0.117	0.037	0.113	0.205	-0.19	-0.108	0.016	0.102	0.149	-0.113	-0.068	-0.154	-0.054	0.221	-0.00957674
cox2	SNV00255	0.046	0.012	0.144	0.122	0.091	0.102	0.055	0.041	0.19	-0.203	-0.13	0.028	0.137	0.152	-0.094	-0.049	-0.146	-0.053	0.235	-0.00931373
cox2	SNV00260	0.012	0.054	0.134	0.071	0.044	0.085	0.019	0.059	0.181	-0.274	-0.175	-0.038	0.109	0.123	-0.099	-0.092	-0.115	-0.096	0.203	0.0221231
cox2	SNV00261	0.016	0.081	0.138	0.112	0.066	0.114	0.02	0.038	0.237	-0.221	-0.176	-0.006	0.087	0.128	-0.124	-0.058	-0.124	-0.072	0.19	0.0358341
cox2	SNV00264	-0.028	0.058	0.035	0.057	0.041	0.074	0.004	-0.022	0.173	-0.234	-0.169	-0.022	0.049	0.115	-0.084	-0.082	-0.117	-0.122	0.149	0.0710573
cox2	SNV00267	-0.011	0.166	0.138	0.192	0.113	0.219	0.064	-0.047	0.325	-0.154	-0.109	0.073	0.091	0.19	-0.126	-0.004	-0.139	-0.066	0.236	0.0850598
cox3	SNV00001	-0.035	-0.042	0.11	0.048	0.044	0.048	0.067	0.029	0.109	-0.187	-0.096	-0.173	0.104	0.056	0.001	-0.086	0.068	-0.167	0.045	0.0843356
cox3	SNV00002	-0.008	-0.012	0.141	0.084	0.063	0.074	0.074	0.032	0.138	-0.195	-0.088	-0.161	0.104	0.062	-0.013	-0.087	0.053	-0.155	0.055	0.0866997
cox3	SNV00020	-0.145	0.045	-0.009	0.011	-0.049	-0.044	-0.08	0.09	0.065	-0.184	-0.006	0.053	0.138	0.171	0.065	0.1	0.063	-0.105	0.152	0.117062
nad1	SNV00353	-0.121	0.096	0.255	0.158	0.053	0.133	0.071	0.027	0.186	-0.145	-0.065	-0.092	0.012	0.074	-0.069	-0.079	-0.016	-0.112	0.132	0.110029
nad1	SNV00356	-0.1	0.106	0.26	0.165	0.076	0.141	0.079	0.018	0.198	-0.118	-0.056	-0.081	0.019	0.103	-0.086	-0.092	-0.043	-0.103	0.14	0.112921
nad1	SNV00359	-0.094	0.082	0.245	0.126	0.047	0.112	0.066	0.032	0.144	-0.174	-0.058	-0.117	0.001	0.071	-0.089	-0.115	-0.022	-0.143	0.124	0.112243
nad1	SNV00364	-0.083	0.085	0.201	0.153	0.085	0.151	0.095	-0.01	0.161	-0.126	-0.031	-0.059	0.017	0.113	-0.093	-0.084	-0.055	-0.142	0.16	0.0765191
nad1	SNV00367	-0.101	0.073	0.261	0.118	0.035	0.101	0.065	-0.011	0.164	-0.12	-0.097	-0.137	-0.058	0.074	-0.121	-0.175	-0.085	-0.109	0.111	0.0907571
nad1	SNV00369	-0.097	0.11	0.238	0.118	0.08	0.161	0.105	0.033	0.155	-0.096	0	-0.058	0.016	0.116	-0.086	-0.073	-0.025	-0.1	0.129	0.169299
nad1	SNV00372	-0.121	0.072	0.121	-0.028	-0.04	0.059	-0.001	0.123	0.072	-0.144	-0.044	-0.063	-0.066	0.016	-0.048	-0.031	-0.021	-0.049	0.062	0.175933
nad1	SNV00373	-0.115	0.066	0.212	0.097	0.012	0.079	0.031	0.033	0.131	-0.172	-0.036	-0.106	-0.017	0.059	-0.08	-0.109	-0.023	-0.125	0.107	0.111501
nad1	SNV00572	-0.021	0.022	0.137	0.107	0.018	0.06	0.036	0.064	0.089	-0.177	-0.052	-0.112	0.069	0.097	-0.073	-0.086	0.009	-0.149	0.099	0.0226574
nad1	SNV00574	-0.209	0.174	0.047	-0.002	-0.111	0.04	-0.079	0.149	0.15	-0.024	-0.095	0.19	0.048	0.023	-0.071	0.161	-0.016	0.123	0.079	-0.104891
nad1	SNV00575	-0.025	0.024	0.137	0.115	0.016	0.059	0.034	0.064	0.088	-0.147	-0.04	-0.122	0.072	0.091	-0.069	-0.089	0.016	-0.156	0.088	0.0259642
nad1	SNV00576	-0.02	0.178	0.036	0.063	0.059	0.153	0.035	0.229	0.156	-0.17	-0.052	-0.049	0.127	-0.085	-0.063	0	0.049	-0.08	-0.016	0.112736
nad1	SNV00577	-0.029	0.035	0.116	0.102	0.016	0.066	0.032	0.079	0.086	-0.167	-0.047	-0.112	0.074	0.094	-0.073	-0.085	0.01	-0.151	0.094	0.0199673
nad1	SNV00579	0.046	-0.053	0.166	0.135	0.013	-0.033	-0.008	-0.09	0.1	-0.138	0.006	-0.065	0.07	0.058	-0.011	-0.056	0.015	-0.134	0.136	0.0590754
nad1	SNV00580	-0.03	0.044	0.138	0.148	0.062	0.094	0.062	0.038	0.122	-0.146	-0.039	-0.096	0.093	0.115	-0.072	-0.078	0	-0.165	0.126	0.033727
nad1	SNV00593	0.022	-0.012	-0.035	0.022	-0.01	-0.01	0.009	0.099	-0.007	-0.051	0.036	0.076	0.149	0.151	-0.026	0.089	0.048	-0.07	0.092	0.105997
nad1	SNV00596	-0.055	0.015	0.112	0.086	0.053	0.084	0.07	0.062	0.071	-0.186	-0.032	-0.128	0.085	0.079	-0.049	-0.083	0.028	-0.156	0.091	0.0480933
nad1	SNV00598	-0.054	0.025	0.11	0.12	0.052	0.069	0.049	0.024	0.106	-0.165	-0.038	-0.122	0.076	0.089	-0.063	-0.089	0.014	-0.166	0.096	0.0375889
nad2	SNV00828	-0.045	-0.003	0.039	0.017	-0.007	0.021	0.001	0.099	0.054	-0.184	-0.059	-0.048	0.04	0.061	-0.097	-0.083	-0.059	-0.096	0.118	0.00259771
nad2	SNV00829	-0.059	-0.001	0.1	0.074	0.033	0.059	0.042	0.061	0.104	-0.161	-0.066	-0.058	0.064	0.099	-0.1	-0.095	-0.062	-0.125	0.136	0.0216321
nad2	SNV00830	-0.022	0.028	0.147	0.124	0.059	0.097	0.061	0.048	0.144	-0.166	-0.055	-0.078	0.071	0.109	-0.103	-0.106	-0.052	-0.15	0.127	0.0314047
nad2	SNV00832	-0.238	-0.029	0.12	0.15	-0.095	-0.097	-0.122	-0.071	0.148	0.077	-0.014	-0.02	0.029	0.143	-0.129	-0.03	-0.062	-0.159	0.142	0.0309182
nad2	SNV00833	-0.112	-0.021	-0.172	-0.176	-0.096	-0.127	-0.147	0.119	-0.061	-0.232	0.017	0.133	0.08	0.041	0.06	0.109	0.003	0.004	0.072	0.0395049
nad2	SNV00837	-0.032	0.023	0.145	0.104	0.06	0.105	0.069	0.055	0.133	-0.162	-0.065	-0.089	0.082	0.113	-0.102	-0.118	-0.058	-0.153	0.132	0.0453965
nad2	SNV00840	-0.029	0.038	0.22	0.201	0.042	0.085	0.029	-0.035	0.211	-0.009	-0.072	-0.034	0.092	0.156	-0.142	-0.106	-0.112	-0.167	0.186	0.0348026
nad2	SNV00842	-0.027	0.015	0.134	0.096	0.058	0.096	0.069	0.057	0.116	-0.176	-0.06	-0.102	0.092	0.145	-0.076	-0.11	-0.034	-0.154	0.144	0.0619296
nad2	SNV00843	-0.115	-0.089	-0.064	-0.072	-0.148	-0.168	-0.097	-0.127	-0.085	0.196	0.078	0.112	0.148	0.088	0.163	0.18	0.142	-0.008	0.072	0.0757572
nad2	SNV00845	-0.004	-0.007	0.158	0.055	0.045	0.059	0.04	0.042	0.125	-0.172	-0.062	-0.085	0.124	0.148	-0.067	-0.09	-0.043	-0.153	0.18	0.0222513
nad2	SNV00847	0.081	-0.018	0.197	0.251	0.19	0.169	0.162	-0.223	0.253	-0.014	0.006	-0.012	0.118	0.245	-0.132	-0.114	-0.14	-0.232	0.268	-0.000725263
nad2	SNV00848	0.006	0.008	0.132	0.06	0.06	0.104	0.083	0.056	0.093	-0.133	-0.06	-0.082	0.117	0.143	-0.064	-0.087	-0.043	-0.144	0.175	0.00472514
nad2	SNV00849	-0.106	0.241	0.226	0.267	-0.109	0.041	-0.144	-0.068	0.258	0.175	-0.124	0.112	-0.077	0.213	-0.26	-0.065	-0.31	0.023	0.309	-0.107664
nad2	SNV00853	0.007	0.005	0.118	0.059	0.056	0.093	0.089	0.049	0.079	-0.146	-0.066	-0.092	0.112	0.134	-0.068	-0.099	-0.046	-0.148	0.163	0.0182115
nad2	SNV00856	0.142	-0.018	0.286	0.219	0.101	0.069	0.078	-0.137	0.229	0.13	0.006	-0.055	0.18	0.257	-0.092	-0.07	-0.047	-0.198	0.187	0.031951
nad2	SNV00961	-0.025	0.1	0.177	0.136	0.023	0.072	-0.014	0.037	0.183	-0.13	-0.075	-0.104	0.093	0.102	-0.099	-0.129	-0.063	-0.131	0.121	0.032129
nad2	SNV00963	-0.008	0.08	0.131	0.111	0.054	0.098	0.038	0.073	0.144	-0.224	-0.094	-0.136	0.096	0.055	-0.079	-0.152	-0.041	-0.121	0.091	0.0304956
nad2	SNV00968	0.045	0.028	0.229	0.17	0.048	0.035	0.015	0.003	0.154	-0.151	0.01	-0.137	0.078	0.099	-0.108	-0.204	-0.104	-0.116	0.103	0.0979984
nad2	SNV00969	-0.014	0.07	0.122	0.094	0.071	0.112	0.065	0.075	0.12	-0.203	-0.093	-0.144	0.1	0.045	-0.075	-0.149	-0.03	-0.118	0.079	0.043204
nad2	SNV00971	0.038	0.09	0.199	0.181	0.111	0.169	0.087	0.025	0.21	-0.165	-0.054	-0.147	0.096	0.051	-0.045	-0.143	-0.022	-0.107	0.084	0.0562494
nad2	SNV00972	0.023	0.113	0.139	0.145	0.093	0.148	0.075	0.071	0.18	-0.183	-0.083	-0.128	0.087	0.044	-0.077	-0.135	-0.037	-0.104	0.089	0.0345295
nad2	SNV00973	-0.033	0.127	0.131	0.114	0.02	0.107	0.008	0.143	0.144	-0.181	-0.05	-0.092	0.102	0.079	-0.069	-0.098	-0.037	-0.095	0.123	0.0841557
nad2	SNV00975	-0.019	0.085	0.102	0.072	0.069	0.124	0.064	0.109	0.138	-0.184	-0.099	-0.145	0.096	0.029	-0.051	-0.137	-0.017	-0.095	0.057	0.0447116
nad2	SNV00978	0.002	0.092	0.119	0.117	0.08	0.137	0.073	0.086	0.14	-0.187	-0.081	-0.127	0.103	0.059	-0.087	-0.141	-0.043	-0.111	0.088	0.0394312
nad2	SNV00979	0.103	0.178	0.228	0.23	0.059	0.167	0.032	0.085	0.266	-0.061	0.051	-0.066	0.179	0.112	-0.049	-0.073	-0.02	-0.126	0.154	0.160048
nad3	SNV00060	-0.033	-0.044	0.174	0.113	0.09	0.068	0.083	0.014	0.115	-0.074	-0.036	-0.15	0.097	0.123	-0.066	-0.125	-0.006	-0.186	0.078	0.00610562
nad3	SNV00069	-0.006	-0.037	0.14	0.058	0.08	0.081	0.097	0.052	0.074	-0.128	-0.045	-0.155	0.077	0.092	-0.07	-0.131	-0.01	-0.167	0.065	0.0158302
nad3	SNV00078	-0.037	-0.003	0.186	0.073	-0.078	-0.086	-0.126	0.12	0.149	-0.094	-0.01	-0.102	0.059	0.084	-0.108	-0.121	-0.047	-0.145	0.093	0.0488599
nad3	SNV00082	0.004	-0.02	0.151	0.068	0.103	0.108	0.116	0.053	0.096	-0.119	-0.041	-0.155	0.076	0.086	-0.067	-0.123	-0.006	-0.164	0.065	0.0248336
nad3	SNV00086	-0.094	0.021	0.083	0.033	-0.129	-0.092	-0.11	0.12	0.064	-0.074	-0.147	-0.064	0.062	0.054	-0.047	-0.03	0.062	-0.167	0.054	-0.0209599
nad3	SNV00087	-0.266	0.045	0.009	0.01	-0.009	0.04	0.018	0.029	-0.007	-0.001	-0.099	0.187	0.035	0.023	-0.039	0.111	-0.058	0.065	0.16	-0.0235626
nad3	SNV00088	-0.077	0.005	0.147	0.1	0.091	0.102	0.112	0.008	0.175	-0.142	-0.146	-0.119	0.056	0.141	-0.111	-0.14	-0.055	-0.203	0.167	0.0917568
nad3	SNV00090	-0.106	-0.003	0.149	0.116	0.045	0.06	0.069	-0.014	0.181	-0.119	-0.151	-0.063	0.102	0.176	-0.121	-0.106	-0.072	-0.203	0.21	0.0661951
nad3	SNV00091	-0.062	-0.029	0.071	0.022	-0.015	0.012	0.025	0.109	0.048	-0.205	-0.056	-0.134	0.089	0.053	-0.033	-0.09	0.031	-0.133	0.058	0.0710585
nad3	SNV00092	-0.094	0.076	0.067	0.019	-0.105	-0.034	-0.095	0.213	0.072	-0.199	-0.05	0.046	0.113	0.127	-0.032	0.03	-0.014	-0.114	0.198	0.102354
nad3	SNV00093	-0.078	0.037	0.07	0.019	-0.066	-0.015	-0.047	0.173	0.068	-0.279	-0.077	-0.077	0.093	0.057	-0.019	-0.056	0.018	-0.122	0.091	0.0532851
nad3	SNV00096	-0.1	-0.036	0.125	0.046	-0.097	-0.079	-0.044	0.099	-0.002	-0.001	-0.022	0.055	0.084	0.199	-0.141	-0.05	-0.102	-0.175	0.246	0.0594495
nad3	SNV00101	-0.065	-0.028	0.099	0.059	0.017	0.038	0.039	0.073	0.082	-0.214	-0.084	-0.14	0.028	0.022	-0.063	-0.119	0	-0.12	0.035	0.00374506
nad3	SNV00102	-0.071	-0.011	0.062	0.023	-0.024	0.019	0.012	0.084	0.069	-0.182	-0.07	-0.1	0.06	0.067	-0.075	-0.101	-0.026	-0.109	0.078	0.016566
nad3	SNV00105	-0.07	-0.002	0.115	0.07	0.002	0.029	0.021	0.089	0.107	-0.201	-0.086	-0.102	0.073	0.027	-0.027	-0.08	0.013	-0.086	0.055	0.0343564
nad3	SNV00108	-0.078	-0.009	0.111	0.066	-0.033	-0.001	-0.01	0.058	0.123	-0.179	-0.085	-0.097	0.081	0.023	-0.047	-0.088	0.003	-0.087	0.039	0.0406496
nad3	SNV00109	-0.082	-0.017	0.1	0.062	-0.028	-0.001	-0.004	0.059	0.114	-0.181	-0.062	-0.109	0.071	0.038	-0.048	-0.101	-0.002	-0.097	0.045	0.0501821
nad3	SNV00113	-0.039	-0.044	-0.12	-0.06	-0.04	-0.123	-0.055	-0.048	-0.01	-0.059	-0.104	-0.134	-0.083	0.021	-0.052	-0.086	-0.017	-0.165	0.021	0.136552
nad3	SNV00114	-0.027	0.005	-0.002	-0.01	-0.074	-0.083	-0.053	-0.028	-0.047	-0.054	-0.035	0.061	0.135	-0.04	0.139	0.177	0.089	0.105	0.153	0.166863
nad3	SNV00117	-0.099	0.018	0.128	0.031	-0.077	0.007	-0.042	0.091	0.092	-0.197	-0.1	-0.106	0.013	0.014	-0.062	-0.103	-0.001	-0.082	0.008	0.0192101
nad3	SNV00118	-0.104	0.007	0.119	0.062	-0.045	0.01	-0.016	0.051	0.128	-0.176	-0.073	-0.054	0.085	0.057	-0.041	-0.063	-0.012	-0.078	0.085	0.0706918
nad4	SNV00173	-0.055	0.033	0.099	0.09	0.049	0.091	0.066	0.078	0.085	-0.221	-0.046	-0.121	0.032	0.081	-0.075	-0.102	-0.009	-0.134	0.089	0.079547
nad4	SNV00175	-0.059	0.03	0.097	0.087	0.047	0.093	0.068	0.082	0.071	-0.214	-0.047	-0.116	0.03	0.085	-0.081	-0.102	-0.013	-0.134	0.093	0.0797762
nad4	SNV00176	-0.056	0.032	0.093	0.093	0.054	0.093	0.073	0.069	0.089	-0.205	-0.044	-0.11	0.037	0.091	-0.082	-0.099	-0.017	-0.136	0.095	0.0776073
nad4	SNV00179	-0.015	0.018	0.123	0.12	0.077	0.105	0.085	0.014	0.125	-0.174	-0.04	-0.105	0.043	0.096	-0.069	-0.092	-0.012	-0.131	0.103	0.0810544
nad4	SNV00187	-0.055	0.046	0.042	-0.019	-0.067	-0.032	-0.083	0.117	-0.011	-0.154	0.026	-0.15	0.016	-0.033	-0.005	-0.058	0.083	-0.122	0.003	0.186181
nad4	SNV00190	-0.066	0.034	0.104	0.103	0.046	0.091	0.065	0.049	0.103	-0.202	-0.047	-0.099	0.043	0.098	-0.086	-0.093	-0.023	-0.132	0.11	0.0760428
nad4	SNV00193	-0.069	0.079	0.17	0.103	0.063	0.124	0.081	0.079	0.14	-0.208	-0.067	-0.108	0.039	0.061	-0.072	-0.089	-0.015	-0.125	0.109	0.125157
nad4	SNV00196	-0.063	0.047	0.167	0.063	0.08	0.111	0.089	0.056	0.124	-0.218	-0.067	-0.12	0.058	0.067	-0.057	-0.088	-0.002	-0.134	0.113	0.126373
nad4	SNV00200	-0.044	0.073	0.199	0.101	0.067	0.131	0.086	0.028	0.153	-0.182	-0.065	-0.102	0.019	0.083	-0.107	-0.092	-0.035	-0.133	0.135	0.114072
nad4	SNV00206	-0.041	0.067	0.186	0.09	0.068	0.127	0.089	0.041	0.14	-0.195	-0.057	-0.098	0.023	0.076	-0.096	-0.085	-0.025	-0.126	0.13	0.106573
nad4	SNV00207	-0.041	0.059	0.173	0.089	0.065	0.107	0.075	0.045	0.122	-0.188	-0.044	-0.103	0.022	0.065	-0.101	-0.092	-0.024	-0.132	0.106	0.116223
nad4	SNV00208	-0.08	0.029	0.088	-0.027	0.025	0.063	0.047	0.104	0.059	-0.262	-0.063	-0.093	0.024	0.027	-0.06	-0.07	-0.009	-0.089	0.098	0.11071
nad4	SNV00211	-0.061	0.034	0.157	0.066	0.064	0.099	0.079	0.043	0.106	-0.209	-0.059	-0.113	0.049	0.065	-0.054	-0.081	0.004	-0.136	0.109	0.120622
nad4L	SNV00509	-0.033	0.094	-0.087	0.036	-0.121	-0.12	-0.116	-0.075	0.044	-0.092	0.063	0.06	0.094	0.199	-0.075	0.02	-0.028	0.067	0.175	0.0898916
nad4L	SNV00510	-0.097	-0.18	0.107	0.056	-0.054	-0.148	-0.055	-0.059	0.1	-0.011	-0.068	-0.048	-0.004	-0.002	0.021	-0.061	0.037	0.015	-0.103	0.00592557
nad4L	SNV00512	-0.051	0.012	0.163	0.089	0.093	0.106	0.11	0.046	0.121	-0.179	-0.082	-0.132	0.053	0.114	-0.102	-0.143	-0.051	-0.137	0.128	0.0407836
nad4L	SNV00513	-0.052	0	0.159	0.094	0.102	0.112	0.117	0.032	0.123	-0.176	-0.08	-0.131	0.057	0.118	-0.103	-0.142	-0.051	-0.14	0.132	0.040579
nad4L	SNV00514	-0.037	0.007	0.161	0.1	0.11	0.117	0.122	0.038	0.13	-0.18	-0.079	-0.127	0.059	0.119	-0.1	-0.141	-0.053	-0.142	0.137	0.0421479
nad4L	SNV00519	-0.202	0.002	-0.041	-0.134	-0.088	-0.02	-0.034	0.123	-0.064	-0.1	-0.07	0.013	0.01	0.056	-0.014	0.026	0.015	-0.023	0.092	0.0443709
nad4L	SNV00521	-0.033	0.005	0.162	0.094	0.102	0.11	0.117	0.044	0.121	-0.187	-0.081	-0.136	0.059	0.12	-0.099	-0.144	-0.048	-0.145	0.13	0.0433658
nad4L	SNV00522	-0.036	0.003	0.16	0.089	0.101	0.109	0.117	0.049	0.12	-0.19	-0.085	-0.135	0.061	0.125	-0.101	-0.145	-0.051	-0.146	0.136	0.0423707
nad4L	SNV00525	-0.039	0	0.159	0.085	0.1	0.106	0.115	0.046	0.119	-0.192	-0.086	-0.134	0.058	0.125	-0.102	-0.145	-0.052	-0.144	0.136	0.0428323
nad5	SNV00305	-0.043	0.064	0.169	0.106	0	0.057	0.039	0.005	0.124	-0.189	-0.072	-0.117	-0.051	0.05	-0.104	-0.125	-0.022	-0.147	0.042	0.0623508
nad5	SNV00312	-0.084	0.084	-0.015	-0.008	-0.047	0.037	-0.013	-0.033	0.119	-0.001	-0.068	-0.009	-0.011	0.116	-0.024	-0.091	-0.053	-0.042	0.064	0.101931
nad5	SNV00315	-0.069	0.098	0.097	0.038	0.034	0.089	0.041	0.069	0.144	-0.253	-0.093	-0.137	-0.13	0.011	-0.041	-0.135	0.01	-0.07	-0.041	0.0123632
nad5	SNV00316	-0.073	0.071	0.126	0.072	0.034	0.072	0.033	0.049	0.128	-0.234	-0.119	-0.135	-0.11	0.043	-0.098	-0.149	-0.023	-0.113	-0.037	0.00207882
nad5	SNV00318	0.05	0.146	0.171	0.09	-0.005	0.091	0.001	-0.148	0.161	0.008	-0.046	0.162	-0.026	0.175	-0.059	0.052	-0.084	-0.058	0.181	0.0159152
nad5	SNV00319	-0.052	0.028	0.22	0.143	0.059	0.067	0.069	-0.101	0.161	-0.119	-0.107	-0.122	-0.059	0.082	-0.085	-0.146	-0.049	-0.136	0.079	0.0306577
nad5	SNV00320	-0.059	0.018	0.143	0.094	0.038	0.052	0.07	-0.042	0.102	-0.13	-0.129	-0.162	-0.121	0.072	-0.106	-0.18	-0.046	-0.175	0.027	-0.00595107
nad5	SNV00334	-0.027	-0.026	-0.068	-0.035	0.003	-0.07	-0.028	0.241	-0.105	-0.272	0.009	0.022	0.024	-0.096	-0.056	-0.033	-0.001	-0.035	-0.017	0.0459116
nad5	SNV00335	-0.095	-0.008	0.059	0.007	0.001	-0.003	0.013	0.174	0.055	-0.301	-0.099	-0.139	0	0.03	-0.082	-0.138	-0.013	-0.111	0.043	0.0347347
nad5	SNV00336	-0.09	-0.014	0.058	0.001	0.002	-0.01	0.011	0.174	0.052	-0.301	-0.088	-0.153	-0.001	0.018	-0.086	-0.146	-0.013	-0.107	0.027	0.0301346
nad5	SNV00338	-0.088	-0.004	0.077	0.012	0.003	-0.003	0.016	0.122	0.069	-0.296	-0.122	-0.148	0.004	0.042	-0.095	-0.17	-0.05	-0.115	0.055	0.0319753
nad5	SNV00345	-0.085	-0.022	0.042	-0.014	0.001	-0.006	0.022	0.145	0.047	-0.295	-0.073	-0.128	0.047	0.073	-0.048	-0.109	0	-0.12	0.102	0.0644426
nad6	SNV01032	0.003	-0.133	-0.048	-0.033	-0.069	-0.109	-0.012	-0.052	-0.093	-0.014	0.071	-0.048	-0.019	0.037	0.03	0.03	0.077	-0.052	-0.007	0.0668744
nad6	SNV01034	0.109	0.108	0.098	0.017	0.041	0.115	0.092	0.058	-0.026	-0.129	-0.06	-0.105	0.005	0.149	0.039	0.066	0.102	-0.145	-0.07	0.287783
nad6	SNV01037	-0.004	-0.027	0.058	0.023	-0.021	0	-0.004	0.027	-0.084	0.123	-0.049	0.052	-0.061	0.098	0.01	0.035	-0.025	0.004	0.057	-0.0698487
nad6	SNV01050	0.042	0.004	0.115	-0.064	-0.052	0.013	0.027	0.072	-0.031	-0.008	0.063	-0.024	0.062	-0.021	-0.126	-0.109	-0.099	-0.056	-0.035	0.0237847
nad6	SNV01051	0.014	0.084	0.046	0.058	0.054	0.12	0.072	-0.065	0.096	-0.02	-0.058	-0.107	-0.185	-0.062	-0.108	-0.195	-0.138	-0.129	-0.02	-0.0455028
nad6	SNV01053	NA	NA	NA	NA	NA	NA	NA	NA	NA	NA	0.066	-0.111	0.038	0.082	0.006	-0.113	-0.006	-0.246	0.007	0.0771622
nad6	SNV01058	0.006	-0.058	-0.047	0.052	0.005	-0.053	0.003	-0.06	0.001	-0.002	-0.057	0.073	-0.099	0.151	-0.137	-0.072	-0.143	-0.129	0.015	-0.0481137
nad6	SNV01062	0.014	0.045	0.165	0.101	0.041	0.016	-0.009	0.028	0.142	0.065	-0.029	-0.055	0.03	0.01	-0.026	-0.056	-0.012	0.006	0.011	0.0641608
nad6	SNV01063	0.03	0.022	0.014	0.086	0.026	0.007	0.007	0.004	0.067	0.003	-0.022	-0.111	-0.272	-0.088	-0.111	-0.163	-0.062	0.057	-0.119	0.2278
nad6	SNV01076	-0.071	-0.023	0.095	0.025	0.022	0.051	0.054	0.093	0.047	-0.181	-0.079	-0.131	0.085	0.061	-0.077	-0.135	-0.031	-0.128	0.101	0.0381257
nad6	SNV01078	-0.068	-0.017	0.099	0.035	0.025	0.057	0.057	0.097	0.053	-0.181	-0.084	-0.129	0.084	0.066	-0.08	-0.136	-0.035	-0.133	0.103	0.0348466
nad6	SNV01079	0.022	0.158	0.098	0.061	-0.027	0.093	0.023	0.044	0.014	-0.072	-0.022	0.001	0.004	0.007	-0.018	-0.003	0.015	-0.024	0.089	0.0708425
nad6	SNV01080	-0.066	-0.015	0.092	0.021	0.021	0.055	0.054	0.105	0.047	-0.181	-0.083	-0.13	0.083	0.063	-0.082	-0.137	-0.036	-0.133	0.1	0.0352536
nad6	SNV01081	-0.183	-0.023	-0.241	-0.409	-0.16	-0.063	-0.099	0.377	-0.216	-0.28	-0.124	-0.154	0.042	-0.16	0.087	-0.021	0.118	0.063	-0.124	0.0403313
nad6	SNV01082	-0.072	-0.031	0.116	0.043	0.04	0.063	0.074	0.082	0.061	-0.166	-0.088	-0.128	0.08	0.07	-0.088	-0.139	-0.039	-0.142	0.107	0.0308312
nad6	SNV01085	-0.058	0.002	-0.032	0.057	-0.06	-0.068	-0.049	-0.065	0.005	0.053	-0.119	0.021	-0.115	0.053	-0.131	-0.159	-0.14	0.02	0.026	-0.0535103
nad6	SNV01086	-0.073	-0.024	0.098	0.03	0.022	0.051	0.053	0.102	0.041	-0.18	-0.085	-0.13	0.085	0.063	-0.08	-0.135	-0.034	-0.135	0.102	0.0361684
nad6	SNV01088	-0.162	0.019	0.053	0.018	-0.15	-0.083	-0.135	0.034	0.042	-0.037	-0.072	-0.028	0.043	0.066	-0.096	-0.048	-0.039	-0.071	0.127	-0.0172337
nad6	SNV01094	-0.342	-0.111	-0.174	-0.23	-0.076	-0.093	-0.028	0.093	-0.324	-0.104	-0.068	0.006	0.021	0.04	-0.018	-0.033	-0.031	0.122	-0.026	0.120738
nad6	SNV01095	-0.134	-0.027	-0.096	-0.159	-0.218	-0.117	-0.174	0.127	-0.036	-0.229	-0.063	-0.008	0.019	0.02	-0.026	-0.077	-0.034	-0.004	0.108	-0.0324555
nad6	SNV01096	-0.076	-0.02	0.089	0.056	-0.012	0.007	0.005	0.072	0.064	-0.166	-0.093	-0.122	0.081	0.069	-0.089	-0.14	-0.049	-0.132	0.105	0.0284702
nad6	SNV01097	-0.077	-0.018	0.101	0.038	0.016	0.05	0.046	0.091	0.052	-0.175	-0.094	-0.132	0.084	0.06	-0.079	-0.136	-0.034	-0.128	0.096	0.0233321
nad7	SNV01226	-0.022	0.128	0.021	0.097	-0.058	0.041	-0.055	0.033	0.156	0.17	0.137	-0.012	-0.064	0.022	0.096	0.054	0.048	0.004	0.001	-0.079919
nad7	SNV01229	-0.011	0.048	0.187	0.143	0.047	0.088	0.05	0.018	0.199	-0.15	-0.059	-0.101	0.1	0.152	-0.077	-0.111	-0.022	-0.182	0.188	0.0911202
nad7	SNV01234	0.037	0.038	0.235	0.253	0.067	0.078	0.038	-0.092	0.194	-0.001	-0.063	-0.064	0.056	0.257	-0.134	-0.154	-0.118	-0.222	0.219	0.142436
nad7	SNV01249	-0.101	0.053	0.235	0.087	0.054	0.086	0.051	0.041	0.134	-0.113	-0.096	-0.133	0.108	0.067	-0.103	-0.105	-0.005	-0.179	0.142	0.0815301
nad7	SNV01262	-0.128	0.068	0.175	0.086	0.087	0.093	0.052	0.018	0.158	-0.176	-0.103	-0.097	0.141	0.101	-0.084	-0.078	-0.026	-0.197	0.177	0.106773
nad7	SNV01267	-0.156	0.113	0.11	0.09	-0.001	0.019	-0.033	0.003	0.132	-0.197	-0.043	-0.185	0.055	0.127	-0.06	-0.165	-0.012	-0.176	0.068	0.102912
nad7	SNV01268	-0.079	0.047	0.111	0.041	0.068	0.103	0.086	-0.007	0.056	-0.183	-0.085	-0.13	0.119	0.116	-0.126	-0.111	-0.044	-0.172	0.116	0.103667
nad7	SNV01269	-0.08	0.085	0.182	0.1	0.098	0.136	0.093	0.031	0.125	-0.202	-0.078	-0.101	0.141	0.095	-0.118	-0.108	-0.062	-0.152	0.172	0.0844731
nad7	SNV01274	-0.12	0.073	0.185	0.04	0.056	0.089	0.062	0.045	0.107	-0.185	-0.07	-0.16	0.066	0.027	-0.107	-0.127	-0.025	-0.17	0.087	0.119283
nad7	SNV01280	-0.018	0.006	0.129	0.065	0.071	0.097	0.092	0.042	0.084	-0.206	-0.069	-0.144	0.078	0.107	-0.081	-0.121	-0.014	-0.174	0.118	0.0637302
nad7	SNV01282	-0.079	-0.016	-0.012	-0.151	-0.162	-0.1	-0.121	0.146	-0.05	-0.225	-0.049	-0.119	0.098	0.036	-0.086	-0.1	-0.008	-0.108	0.09	0.128316
nad7	SNV01283	-0.009	-0.012	0.122	0.074	0.072	0.082	0.08	0.023	0.096	-0.225	-0.056	-0.145	0.087	0.113	-0.081	-0.129	-0.022	-0.184	0.129	0.0886865
nad7	SNV01284	-0.144	-0.047	-0.133	-0.197	-0.147	-0.191	-0.201	0.06	-0.069	-0.203	0.036	0.065	0.03	-0.076	0.105	0.085	0.055	0.079	0.01	0.0990439
nad7	SNV01285	-0.02	0.005	0.128	0.066	0.074	0.104	0.1	0.048	0.081	-0.21	-0.069	-0.126	0.094	0.115	-0.074	-0.108	-0.019	-0.166	0.141	0.0789172
nad7	SNV01288	-0.078	0.016	0.204	0.153	0.059	0.05	0.042	-0.002	0.221	-0.229	-0.043	-0.094	0.081	0.131	-0.069	-0.107	-0.024	-0.114	0.154	0.0591975
nad7	SNV01289	-0.125	0.013	0.205	0.137	0.055	0.054	0.05	0.003	0.184	-0.231	-0.049	-0.112	0.058	0.104	-0.065	-0.112	-0.021	-0.085	0.122	0.0536596
nad7	SNV01291	-0.112	0.02	0.209	0.149	0.045	0.041	0.034	-0.026	0.211	-0.213	-0.052	-0.083	0.082	0.126	-0.073	-0.096	-0.033	-0.084	0.153	0.0403501
nad7	SNV01292	-0.109	0.003	0.197	0.123	0.037	0.031	0.032	-0.004	0.195	-0.207	-0.055	-0.091	0.074	0.134	-0.081	-0.109	-0.042	-0.096	0.143	0.0534074
nad7	SNV01294	-0.079	-0.005	0.019	0.046	0.071	0.061	0.035	0.015	0.113	-0.18	0.037	-0.066	0.094	0.068	-0.021	-0.088	-0.074	0.021	0.055	0.0178205
nad7	SNV01301	-0.104	0.02	0.2	0.135	0.048	0.058	0.051	0.004	0.199	-0.232	-0.061	-0.112	0.048	0.088	-0.094	-0.118	-0.031	-0.093	0.118	0.0532314
nad7	SNV01302	-0.091	0.021	0.219	0.154	0.053	0.055	0.047	-0.021	0.219	-0.217	-0.056	-0.1	0.048	0.104	-0.096	-0.112	-0.033	-0.091	0.123	0.0468333
nad7	SNV01304	-0.108	-0.027	0.066	-0.016	-0.012	-0.01	0.021	0.096	0.053	-0.279	-0.063	-0.12	0.036	0.02	-0.054	-0.105	0.004	-0.084	0.057	0.0208187
nad9	SNV00807	-0.016	-0.114	0.009	-0.053	0.001	0.008	0.037	0.056	-0.028	-0.191	-0.034	-0.098	0.136	0.101	-0.003	-0.075	0.021	-0.107	0.149	-0.004571
nad9	SNV00808	-0.083	0.074	0.083	-0.01	0.128	0.184	0.156	0.009	0.005	0.197	-0.161	-0.016	-0.017	-0.064	-0.086	-0.019	-0.04	0.029	0.018	0.0775191
nad9	SNV00809	-0.011	-0.115	-0.002	-0.054	0	0.005	0.029	0.053	-0.023	-0.193	-0.022	-0.106	0.137	0.099	0	-0.081	0.02	-0.116	0.15	-0.000910396
nad9	SNV00810	-0.047	-0.126	-0.008	-0.063	0	-0.002	0.042	0.059	-0.046	-0.177	-0.032	-0.088	0.152	0.118	-0.008	-0.069	0.012	-0.106	0.159	-0.00436281
nad9	SNV00811	-0.03	-0.121	0	-0.056	0.01	0.009	0.044	0.052	-0.031	-0.186	-0.033	-0.081	0.141	0.115	-0.008	-0.069	0.007	-0.106	0.166	-0.00822737
nad9	SNV00812	-0.056	-0.124	-0.081	-0.113	-0.061	-0.057	-0.036	0.118	-0.067	-0.207	-0.02	-0.078	0.151	0.099	0.025	-0.025	0.062	-0.087	0.147	-0.0272477
nad9	SNV00815	-0.043	-0.142	0.017	-0.05	-0.006	-0.02	0.042	0.053	-0.053	-0.192	-0.05	-0.108	0.094	0.064	0.022	-0.059	0.064	-0.125	0.091	-0.0122275
nad9	SNV00817	0.03	-0.02	-0.092	0.127	0.102	0.085	0.075	-0.134	0.004	0.064	0.019	-0.046	0.099	0.141	0.096	-0.027	0.106	-0.187	0.095	0.176933
nad9	SNV00818	0	-0.088	0.085	-0.018	0.02	0.029	0.062	0.026	-0.015	-0.123	-0.027	-0.17	0.126	0.085	0.02	-0.11	0.053	-0.161	0.097	-0.0144522
nad9	SNV00819	-0.003	-0.135	0.039	-0.017	0.022	-0.002	0.06	0.031	-0.022	-0.179	-0.039	-0.107	0.105	0.079	0.017	-0.065	0.056	-0.145	0.102	-0.00976227
nad9	SNV00821	-0.023	-0.14	0.026	-0.037	0.014	-0.011	0.057	0.046	-0.035	-0.183	-0.015	-0.12	0.147	0.115	0.004	-0.096	0.018	-0.136	0.135	-0.0214007
nad9	SNV00822	-0.02	-0.132	0.028	-0.029	0.009	-0.007	0.049	0.043	-0.031	-0.181	-0.014	-0.123	0.138	0.11	-0.005	-0.099	0.02	-0.135	0.13	-0.0236055
nad9	SNV00823	-0.127	0.19	0.027	0.009	-0.075	0.095	-0.074	0.189	0.119	0.055	-0.068	0.162	0.133	0.018	0.056	0.288	0.094	0.13	0.192	0.0872492
nad9	SNV00825	-0.02	-0.14	0.031	-0.024	0.019	-0.007	0.058	0.03	-0.026	-0.177	-0.038	-0.1	0.105	0.083	0.009	-0.063	0.05	-0.143	0.11	-0.00901681
orf25	SNV00163	-0.056	0.063	0.098	0.055	0.012	0.083	0.031	0.086	0.093	-0.209	-0.065	-0.118	0.036	0.045	-0.069	-0.098	-0.002	-0.115	0.097	0.0893266
orf25	SNV00166	-0.05	0.019	0.119	0.076	0.075	0.119	0.11	0.054	0.092	-0.163	-0.066	-0.127	0.107	0.082	-0.069	-0.117	-0.016	-0.146	0.118	0.0599606
orf25	SNV00167	-0.078	0.014	0.114	0.07	0.078	0.111	0.11	0.054	0.084	-0.182	-0.053	-0.123	0.106	0.073	-0.051	-0.096	0.009	-0.131	0.115	0.0564444
orf25	SNV00168	-0.051	0.013	0.117	0.075	0.098	0.127	0.128	0.041	0.084	-0.173	-0.063	-0.134	0.105	0.073	-0.061	-0.116	-0.005	-0.139	0.116	0.0477385
orf25	SNV00169	-0.086	0.028	0.113	0.082	0.066	0.101	0.096	0.052	0.093	-0.162	-0.06	-0.123	0.122	0.073	-0.055	-0.099	0.002	-0.134	0.119	0.0480904
orf25	SNV00170	-0.061	0.034	0.125	0.106	0.095	0.122	0.113	0.038	0.114	-0.17	-0.071	-0.115	0.122	0.091	-0.037	-0.085	0.018	-0.149	0.127	0.0479846
orf25	SNV00171	-0.057	0.022	0.109	0.093	0.094	0.119	0.117	0.055	0.098	-0.175	-0.073	-0.124	0.118	0.086	-0.059	-0.109	-0.005	-0.151	0.125	0.052082
orfB	SNV00998	-0.081	-0.08	-0.016	-0.018	-0.021	-0.057	-0.007	0.081	0.047	-0.117	-0.047	-0.094	0.178	0.15	-0.075	-0.117	-0.072	-0.132	0.15	0.0915179
orfB	SNV00999	-0.082	-0.015	0.068	0.083	-0.038	-0.024	-0.04	-0.086	0.115	0.094	0.007	0.018	0.12	0.212	-0.114	-0.155	-0.218	-0.035	0.284	-0.0508539
orfB	SNV01008	-0.134	-0.045	0.019	0.06	-0.004	-0.046	-0.011	0.029	0.109	-0.081	-0.067	-0.063	0.2	0.166	-0.088	-0.103	-0.092	-0.136	0.218	0.100756
orfB	SNV01021	-0.08	-0.003	0.055	0.086	0.038	0.039	0.035	0.075	0.088	-0.133	-0.085	-0.144	0.149	0.114	-0.095	-0.149	-0.055	-0.134	0.09	0.0309534
orfB	SNV01024	0	0.097	-0.086	-0.113	-0.035	0.067	-0.035	0.092	0.009	-0.115	0.025	0.05	0.127	0.092	-0.018	0.07	-0.047	0.089	0.099	-0.0376683
orfB	SNV01028	0.13	-0.119	-0.03	0.024	-0.11	-0.18	-0.144	-0.073	0.021	-0.033	0.175	0.043	0.131	0.188	-0.055	-0.061	-0.112	-0.094	0.27	0.125441
orfX	SNV01164	-0.165	-0.106	-0.009	-0.068	-0.051	-0.06	-0.012	0.08	0.03	-0.241	-0.1	-0.174	0.064	0.005	0.014	-0.078	0.091	-0.125	0.021	0.0151967
orfX	SNV01165	-0.117	-0.066	0.006	-0.055	-0.044	-0.046	-0.013	0.109	0.031	-0.293	-0.078	-0.177	0.091	0.025	-0.002	-0.095	0.072	-0.125	0.022	0.0619932
orfX	SNV01166	-0.007	-0.047	0.289	0.329	0.078	0.035	0.084	-0.239	0.296	0.142	-0.103	-0.086	0.132	0.218	-0.115	-0.127	-0.057	-0.243	0.194	-0.0314877
orfX	SNV01167	-0.09	-0.096	0.011	-0.045	-0.058	-0.087	-0.037	0.065	0.022	-0.293	-0.071	-0.193	0.105	0.03	0.019	-0.12	0.076	-0.153	0.043	0.0606888
orfX	SNV01171	-0.107	-0.069	0.004	-0.047	-0.019	-0.029	0.01	0.098	0.027	-0.283	-0.071	-0.183	0.097	0.027	-0.003	-0.099	0.07	-0.122	0.022	0.0626437
orfX	SNV01173	0.055	0.1	-0.001	0.138	0.046	0.011	-0.047	-0.022	0.092	0.035	-0.02	-0.051	0.131	0.038	-0.005	0.008	0.085	-0.133	-0.017	0.0917581
orfX	SNV01175	-0.179	-0.077	0.094	0.028	-0.099	-0.148	-0.125	0.006	0.152	-0.25	-0.128	-0.122	0.049	0.027	0.027	-0.047	0.082	-0.129	0.055	-0.0124721
orfX	SNV01176	-0.104	-0.016	0.045	-0.017	-0.022	-0.018	-0.008	0.101	0.07	-0.288	-0.096	-0.198	0.075	0.019	-0.018	-0.134	0.045	-0.125	-0.001	0.0730839
orfX	SNV01177	-0.048	-0.004	0.076	0.076	-0.019	-0.011	-0.018	0.03	0.096	-0.237	-0.057	-0.141	0.135	0.083	-0.001	-0.082	0.048	-0.167	0.091	0.0611756
orfX	SNV01178	-0.04	-0.011	0.058	0.025	-0.029	-0.012	-0.018	0.054	0.06	-0.264	-0.054	-0.152	0.127	0.064	0	-0.088	0.053	-0.154	0.065	0.0713548
orfX	SNV01179	-0.068	0.011	-0.008	-0.048	-0.038	-0.007	-0.02	0.158	0.023	-0.307	-0.068	-0.153	0.113	0.023	0.016	-0.061	0.075	-0.136	0.057	0.0503448
orfX	SNV01180	-0.043	-0.004	0.046	0.022	-0.033	-0.013	-0.023	0.076	0.052	-0.264	-0.062	-0.167	0.114	0.054	-0.01	-0.1	0.051	-0.158	0.053	0.0552348
orfX	SNV01181	0.002	0.071	0.033	0.085	0.031	0.007	-0.043	-0.048	0.072	-0.051	0.024	0.145	0.038	0.034	0.061	0.177	0.055	0.005	0.129	-0.0171892
orfX	SNV01182	-0.104	0.249	0.08	0.039	-0.196	-0.011	-0.19	0.08	0.173	-0.08	-0.028	0.066	-0.088	0.135	-0.099	-0.004	-0.132	0.006	0.205	-0.0551316
orfX	SNV01184	-0.033	0.003	0.081	0.032	0.025	0.045	0.044	0.086	0.062	-0.27	-0.081	-0.169	0.097	0.044	-0.021	-0.111	0.037	-0.144	0.044	0.0548882
orfX	SNV01185	-0.035	0.028	0.088	0.117	0.023	0.037	0.011	0.034	0.123	-0.215	-0.074	-0.158	0.108	0.074	-0.021	-0.107	0.029	-0.141	0.066	0.0707612
orfX	SNV01186	-0.025	-0.015	0.05	0.008	-0.004	0.016	0.02	0.077	0.041	-0.282	-0.068	-0.188	0.098	0.029	-0.011	-0.118	0.053	-0.15	0.025	0.065579
orfX	SNV01187	-0.124	-0.025	-0.113	-0.128	-0.134	-0.135	-0.139	0.137	-0.029	-0.306	-0.034	-0.089	0.08	-0.046	0.031	-0.041	0.057	-0.058	0.034	0.0309691
orfX	SNV01188	-0.106	0.112	0.263	0.234	0.066	0.148	0.083	-0.027	0.252	-0.001	-0.104	-0.038	0.08	0.156	-0.04	0.023	0.051	-0.155	0.154	0.0506318
orfX	SNV01192	-0.105	0.069	0.011	0.04	-0.096	-0.043	-0.094	0.048	0.107	-0.129	-0.06	-0.099	0.074	0.018	0.036	-0.001	0.092	-0.094	0.044	0.100148
orfX	SNV01193	-0.056	0	0.074	0.041	-0.018	-0.004	0	0.067	0.063	-0.269	-0.071	-0.187	0.088	0.026	-0.001	-0.107	0.063	-0.151	0.027	0.0689975
orfX	SNV01194	-0.119	0.002	-0.173	-0.104	-0.116	-0.109	-0.127	0.139	-0.047	0.004	-0.194	0.089	0.075	0.111	-0.172	-0.092	-0.203	-0.037	0.05	-0.071362
orfX	SNV01196	-0.096	-0.039	0.017	0.076	-0.083	-0.144	-0.124	0.105	-0.01	-0.071	-0.058	0.039	0.099	-0.066	-0.131	-0.058	-0.147	-0.058	0.178	0.00771973
orfX	SNV01197	-0.104	-0.069	0.001	-0.063	-0.081	-0.073	-0.039	0.078	-0.015	-0.286	-0.07	-0.166	0.116	0.04	-0.017	-0.103	0.056	-0.174	0.045	0.0795131
orfX	SNV01198	-0.075	-0.042	0.035	-0.011	-0.049	-0.044	-0.024	0.076	0.021	-0.284	-0.064	-0.176	0.105	0.026	-0.013	-0.107	0.059	-0.156	0.028	0.071968
orfX	SNV01199	-0.064	-0.029	0.05	0.004	-0.042	-0.031	-0.019	0.068	0.039	-0.276	-0.061	-0.175	0.107	0.032	-0.014	-0.102	0.06	-0.154	0.032	0.0736727
orfX	SNV01201	-0.078	-0.028	0.041	-0.005	-0.039	-0.023	-0.014	0.068	0.038	-0.272	-0.075	-0.162	0.107	0.035	-0.017	-0.103	0.05	-0.154	0.041	0.0610883
orfX	SNV01207	-0.059	-0.073	-0.03	-0.054	-0.06	-0.065	-0.027	0.095	-0.025	-0.296	-0.053	-0.17	0.111	0.014	0.014	-0.078	0.095	-0.159	0.022	0.0592163
orfX	SNV01208	-0.055	0.029	0.185	0.119	0.049	0.059	0.039	-0.035	0.166	-0.201	-0.103	-0.162	0.103	0.092	-0.044	-0.149	-0.002	-0.187	0.108	0.0753898
orfX	SNV01209	-0.06	-0.057	-0.008	-0.031	-0.048	-0.051	-0.019	0.059	0.004	-0.29	-0.061	-0.152	0.119	0.043	0	-0.094	0.065	-0.183	0.056	0.0565461
orfX	SNV01211	-0.064	-0.052	0.04	0.004	-0.05	-0.053	-0.023	0.065	0.024	-0.276	-0.068	-0.185	0.102	0.031	-0.023	-0.129	0.047	-0.176	0.034	0.0692869
orfX	SNV01213	-0.091	-0.203	-0.095	-0.148	-0.008	-0.107	0.034	-0.078	-0.213	-0.198	-0.002	-0.146	0.094	-0.026	0.035	-0.062	0.124	-0.287	0.027	0.163836
orfX	SNV01215	-0.078	-0.031	0.019	-0.013	-0.049	-0.043	-0.027	0.066	0.034	-0.265	-0.067	-0.151	0.126	0.046	-0.002	-0.084	0.064	-0.16	0.055	0.0685427
orfX	SNV01217	-0.15	-0.028	-0.057	-0.103	-0.102	-0.066	-0.072	0.063	-0.026	-0.222	-0.096	-0.076	0.12	0.051	0.027	-0.021	0.057	-0.123	0.098	0.052041
orfX	SNV01218	-0.053	-0.016	0.06	0.021	-0.02	-0.006	0.004	0.063	0.047	-0.273	-0.077	-0.168	0.106	0.035	-0.017	-0.108	0.05	-0.158	0.039	0.053781
orfX	SNV01220	-0.059	-0.046	0.027	-0.039	-0.083	-0.079	-0.049	0.066	-0.003	-0.28	-0.065	-0.18	0.112	0.023	-0.019	-0.119	0.058	-0.163	0.032	0.0713581
orfX	SNV01223	-0.03	-0.065	0.04	-0.002	-0.052	-0.066	-0.029	0.053	0.019	-0.295	-0.059	-0.2	0.1	0.021	-0.024	-0.149	0.048	-0.18	0.022	0.0662265
orfX	SNV01224	-0.003	-0.053	-0.028	-0.021	-0.054	-0.065	-0.03	0.009	0.01	-0.289	-0.015	-0.085	0.128	0.076	-0.048	-0.089	-0.001	-0.18	0.09	0.0467562
rpl2	SNV00486	-0.076	0.023	0.145	0.051	-0.007	0.012	-0.016	0.073	0.105	-0.23	-0.056	-0.082	0.03	0.077	-0.1	-0.117	-0.057	-0.087	0.096	0.0429287
rps1	SNV00601	-0.269	-0.163	-0.114	-0.198	-0.204	-0.173	-0.113	0.144	-0.168	-0.2	-0.078	-0.164	0.093	0.035	-0.059	-0.124	0.027	-0.063	-0.013	-0.0307195
rps1	SNV00607	0.037	0.048	0.141	0.407	-0.003	-0.038	-0.111	-0.153	0.215	0.27	-0.019	0.129	0.191	0.362	-0.111	-0.015	-0.188	-0.112	0.324	0.09081
rps13	SNV00375	-0.125	-0.034	0.011	-0.077	-0.001	-0.011	0.022	0.192	-0.014	-0.316	-0.088	-0.068	0.041	0.034	-0.044	-0.089	-0.047	-0.048	0.13	0.0949404
rps13	SNV00388	-0.131	0.019	0.081	0.024	0.005	-0.005	-0.032	0.056	0.112	-0.251	-0.016	0.013	0.059	0.094	-0.066	-0.04	-0.062	-0.025	0.136	0.0716545
rps13	SNV00390	-0.155	0.007	0.034	-0.036	0.003	0.013	0.015	0.199	0.042	-0.249	-0.073	-0.076	0.008	0.046	-0.059	-0.105	-0.055	-0.055	0.114	0.114251
rps19	SNV00488	-0.127	0.038	0.035	-0.155	-0.225	-0.176	-0.217	0.093	-0.087	-0.082	-0.123	-0.084	-0.025	-0.12	0.084	-0.057	0.046	0.016	0.045	0.117667
rps19	SNV00489	-0.106	-0.066	-0.161	-0.277	-0.24	-0.175	-0.152	0.238	-0.273	-0.216	-0.11	-0.135	-0.153	-0.204	-0.012	-0.124	0.032	0.016	-0.099	0.0891213
rps19	SNV00491	-0.061	0.032	0.089	0.027	0.053	0.086	0.073	0.044	0.069	-0.209	-0.039	-0.075	0.084	0.077	0.003	-0.048	0.025	-0.134	0.127	0.151899
rps19	SNV00493	-0.109	0.1	0.095	0.039	-0.083	-0.018	-0.079	0.101	0.075	-0.113	-0.028	0.034	0.077	0.026	0.044	0.074	0.058	-0.039	0.111	0.141939
rps19	SNV00494	-0.093	0.052	0.157	0.11	0.12	0.159	0.166	-0.085	0.187	-0.117	-0.148	-0.102	0.041	0.145	-0.08	-0.104	-0.021	-0.197	0.178	0.119459
rps19	SNV00499	-0.13	0.106	0.134	0.086	-0.002	0.057	-0.007	-0.009	0.199	-0.116	-0.081	0.009	0.149	0.161	-0.006	0.026	0.008	-0.14	0.23	0.109791
rps19	SNV00500	-0.05	0.047	0.122	0.054	0.059	0.109	0.088	0.025	0.098	-0.224	-0.07	-0.078	0.085	0.108	-0.014	-0.052	0.01	-0.15	0.15	0.137152
rps2	SNV00129	-0.035	0.011	0.052	0.109	0.026	-0.008	0.008	0.066	0.136	-0.226	-0.062	-0.118	0.133	0.131	-0.06	-0.112	-0.01	-0.192	0.102	0.0405396
rps2	SNV00131	-0.039	0.014	0.045	0.087	0.014	-0.008	0.006	0.073	0.122	-0.239	-0.07	-0.126	0.111	0.124	-0.061	-0.12	-0.01	-0.185	0.098	0.0351248
rps2	SNV00133	-0.025	0.025	0.118	0.141	0.033	0.012	0.024	0.068	0.148	-0.217	-0.062	-0.137	0.119	0.129	-0.065	-0.126	-0.009	-0.192	0.093	0.0355904
rps2	SNV00142	-0.039	0.001	0.07	0.105	0.026	-0.009	0.012	0.057	0.122	-0.225	-0.07	-0.142	0.105	0.115	-0.081	-0.144	-0.022	-0.187	0.07	0.026194
rps2	SNV00143	-0.129	0.27	0.15	0.201	-0.17	-0.034	-0.214	0.04	0.278	0.062	-0.072	0.128	-0.071	0.212	-0.247	-0.046	-0.288	-0.042	0.269	-0.0664486
rps2	SNV00144	-0.075	0.067	0.1	0.189	0.046	0.028	-0.006	-0.002	0.235	-0.188	-0.132	-0.132	0.139	0.102	-0.084	-0.127	-0.04	-0.126	0.094	0.00533272
rps2	SNV00147	-0.049	0.074	0.068	0.146	0.021	0.026	-0.018	0.029	0.199	-0.202	-0.112	-0.158	0.108	0.058	-0.068	-0.136	-0.022	-0.106	0.042	-0.010259
rps2	SNV00151	-0.065	0.026	0.072	0.092	0.008	0.016	-0.004	0.08	0.139	-0.241	-0.094	-0.174	0.105	0.055	-0.052	-0.14	0	-0.102	0.028	0.00231936
rps3	SNV00006	-0.275	-0.1	0.089	0.031	-0.01	-0.121	-0.049	0.034	0.105	-0.044	-0.21	-0.112	0.134	0.023	-0.012	0.003	0.108	-0.167	0.011	0.108963
rps3	SNV00016	-0.001	0.04	-0.01	0.001	0.051	0.031	0.088	0.176	0.019	-0.026	0.09	0.011	0.053	-0.068	-0.238	-0.15	-0.173	0.03	0.051	-0.0536399
rps3	SNV00019	-0.096	0.017	0.207	0.155	0.064	0.071	0.049	0.035	0.156	-0.104	-0.062	-0.138	0.07	0.116	-0.089	-0.126	-0.028	-0.129	0.108	0.0589451
rps3	SNV00023	-0.143	0.141	0.16	0.084	-0.041	0.068	-0.055	0.218	0.171	-0.172	-0.046	0.046	0.138	0.129	-0.051	0.014	-0.069	-0.065	0.24	-0.00331021
rps3	SNV00029	-0.007	0.021	0.168	0.089	0.097	0.113	0.108	0.078	0.129	-0.128	-0.041	-0.151	0.084	0.109	-0.083	-0.139	-0.023	-0.154	0.089	0.0412087
rps3	SNV00031	-0.006	0.014	0.165	0.093	0.108	0.118	0.116	0.06	0.132	-0.123	-0.041	-0.147	0.093	0.119	-0.064	-0.126	-0.01	-0.16	0.092	0.0461037
rps3	SNV00053	-0.026	0.001	0.167	0.085	0.107	0.11	0.115	0.059	0.134	-0.109	-0.04	-0.151	0.089	0.116	-0.072	-0.13	-0.014	-0.154	0.098	0.072995
rps3	SNV00054	-0.013	-0.033	0.155	0.119	0.111	0.073	0.077	0.014	0.149	-0.126	-0.078	-0.129	0.084	0.146	-0.124	-0.149	-0.051	-0.183	0.119	0.0579241
rps3	SNV00055	-0.01	0.008	0.16	0.083	0.107	0.113	0.108	0.067	0.138	-0.134	-0.038	-0.148	0.089	0.118	-0.069	-0.127	-0.008	-0.16	0.097	0.0762807
rps4	SNV00393	0.047	0.028	0.189	0.121	0.045	0.077	0.059	0.057	0.144	-0.137	-0.042	-0.111	0.128	0.08	-0.123	-0.133	-0.071	-0.113	0.12	0.0261349
rps4	SNV00395	-0.002	-0.056	0.018	-0.05	0.007	0.008	0.054	0.166	-0.005	-0.205	-0.023	-0.136	0.109	0.039	-0.022	-0.074	0.039	-0.09	0.074	0.0241901
rps4	SNV00397	0.02	-0.031	0.09	0.002	0.039	0.05	0.078	0.119	0.064	-0.204	-0.031	-0.133	0.111	0.061	-0.044	-0.097	0.006	-0.101	0.096	0.0303667
rps4	SNV00400	0	-0.036	0.107	0.029	0.051	0.053	0.086	0.095	0.059	-0.16	-0.028	-0.135	0.11	0.064	-0.042	-0.098	0.01	-0.107	0.088	0.0227084
rps4	SNV00403	-0.025	-0.045	0.09	0	0.036	0.045	0.086	0.118	0.032	-0.192	-0.038	-0.138	0.119	0.068	-0.033	-0.092	0.014	-0.105	0.096	0.041109
rps4	SNV00404	0.007	-0.021	0.109	0.024	0.052	0.058	0.08	0.119	0.083	-0.189	-0.033	-0.141	0.109	0.061	-0.037	-0.098	0.013	-0.105	0.083	0.0263516
rps4	SNV00405	-0.006	-0.154	-0.319	-0.29	-0.207	-0.224	-0.196	0.28	-0.278	-0.206	0.171	0.043	0.041	-0.1	0.173	0.231	0.242	0.092	-0.095	-0.122949
rps4	SNV00406	0.009	-0.068	0.076	0.061	0.032	0.007	0.018	0.031	0.078	-0.208	-0.064	-0.127	0.115	0.142	-0.113	-0.132	-0.035	-0.166	0.116	0.0359379
rps4	SNV00408	0.024	-0.076	-0.06	-0.141	-0.034	-0.021	0.048	0.201	-0.103	-0.232	-0.037	-0.154	0.069	-0.028	0.012	-0.056	0.096	-0.099	-0.008	0.0627097
rps4	SNV00409	-0.138	-0.097	-0.171	-0.382	-0.316	-0.244	-0.2	0.317	-0.282	-0.227	0.014	-0.103	0.05	-0.045	-0.046	-0.052	0.029	0.031	0.01	0.0293356
rps4	SNV00418	0.003	0.008	0.133	0.057	0.044	0.07	0.065	0.105	0.087	-0.159	-0.04	-0.12	0.095	0.032	-0.083	-0.126	-0.031	-0.118	0.067	0.0101247
rps4	SNV00428	-0.003	-0.019	0.1	0.05	0.052	0.067	0.073	0.079	0.069	-0.156	-0.048	-0.13	0.094	0.034	-0.081	-0.127	-0.029	-0.111	0.076	0.00996276
rps4	SNV00434	-0.028	-0.013	0.114	0.051	0.052	0.068	0.076	0.079	0.081	-0.135	-0.047	-0.116	0.089	0.039	-0.085	-0.117	-0.03	-0.097	0.074	0.00172993
rps4	SNV00435	-0.001	-0.016	0.125	0.07	0.069	0.081	0.089	0.072	0.081	-0.148	-0.052	-0.134	0.079	0.035	-0.089	-0.145	-0.04	-0.111	0.057	0.00841997
rps4	SNV00440	-0.079	0.089	0.002	0.072	-0.064	-0.07	-0.074	-0.097	0.099	-0.007	-0.004	-0.027	-0.018	0.088	-0.027	-0.048	-0.052	-0.104	0.137	0.207019
rps4	SNV00445	0	0.011	0.133	0.064	0.078	0.099	0.091	0.081	0.109	-0.179	-0.091	-0.107	0.056	0.047	-0.065	-0.087	-0.005	-0.111	0.085	0.0349129
rps4	SNV00449	-0.029	0.004	0.106	0.032	0.058	0.087	0.08	0.087	0.084	-0.163	-0.078	-0.116	0.091	0.071	-0.06	-0.103	-0.028	-0.105	0.113	0.0326266
rps4	SNV00450	-0.015	0.013	0.114	0.037	0.06	0.085	0.075	0.095	0.102	-0.186	-0.098	-0.103	0.072	0.04	-0.057	-0.077	-0.001	-0.103	0.087	0.0350567
rps4	SNV00457	-0.121	-0.039	0.046	0.036	-0.002	-0.054	-0.019	-0.063	0.049	-0.073	0.103	0.077	0.02	0.122	-0.05	0.038	-0.076	-0.125	0.111	0.117366
rps4	SNV00458	-0.033	0.023	0.1	0.064	0.076	0.084	0.086	0.11	0.08	-0.217	-0.038	-0.17	0.077	0.077	-0.034	-0.113	0.032	-0.15	0.061	0.032879
rps7	SNV00988	-0.093	0.001	0.039	-0.004	-0.012	-0.009	-0.013	0.143	0.014	-0.25	-0.087	-0.159	0.109	0.041	-0.051	-0.129	0.007	-0.124	0.037	0.0269813
rps7	SNV00992	-0.092	-0.001	0.005	-0.032	-0.024	-0.006	-0.018	0.165	-0.019	-0.251	-0.097	-0.161	0.095	0.017	-0.044	-0.118	0.017	-0.119	0.02	0.0380128
Sta.	No. of positively correlated sites	0	3	29	17	1	2	1	16	34	1	0	1	0	13	0	3	1	0	33	3
	No. of negatively correlated sites	8	1	2	6	6	2	3	2	6	139	1	0	1	1	4	2	4	9	0	0

## Sheet: Supplementary Table S9
Supplementary Table S9. Genome-wide mitochondrial RNA editing detected in wild type (WT, Nipponbare) and knockout mutants (ppr035-1/2/3 and ppr406-1/2/3). The sites which WT and mutants have significant differences were in red and with green shade.
SNV NO.	Gene	Chrs	Position	Ref Allele	Alt Allele	Strand	Annotation	WT		ppr035-1		ppr035-2		ppr035-3		ppr406-1		ppr406-2		ppr406-3
								mean	sd	mean	sd	mean	sd	mean	sd	mean	sd	mean	sd	mean	sd
SNV00019	rps3	MT	173637	C	T	-	unknown	0.85312	0.0272917	0.838963	0.0227295	0.85971	0.0305529	0.857333	0.0255818	0.865647	0.0142939	0.879977	0.00227069	0.891103	0.0127279
SNV00023	rps3	MT	174207	C	T	-	unknown	0	0	0	0	0	0	0.00153667	0.00266158	0	0	0	0	0.000783333	0.00135677
SNV00029	rps3	MT	174225	C	T	-	unknown	0.968147	0.00979299	0.960137	0.0230102	0.962743	0.0169962	0.965533	0.0101209	0.970977	0.00586011	0.970797	0.0106537	0.952017	0.0301861
SNV00031	rps3	MT	174239	C	T	-	unknown	0.963393	0.0107807	0.950957	0.0249701	0.951053	0.00665746	0.95333	0.0143569	0.952923	0.0224085	0.953017	0.0197015	0.956463	0.0234502
SNV00053	rps3	MT	174371	C	T	-	unknown	0.93314	0.0280314	0.90703	0.041904	0.92657	0.029114	0.93587	0.0254675	0.909723	0.027422	0.925473	0.0281232	0.9144	0.036227
SNV00054	rps3	MT	174373	C	T	-	unknown	0.91007	0.0254551	0.89542	0.0278122	0.916993	0.0319177	0.917803	0.0257584	0.908207	0.0507774	0.918667	0.0560813	0.891443	0.0512544
SNV00055	rps3	MT	174374	C	T	-	unknown	0.89652	0.0225794	0.890313	0.0315784	0.908877	0.0206429	0.915193	0.021402	0.891227	0.0466157	0.899367	0.0376973	0.898643	0.0245119
SNV00060	nad3	MT	174433	C	T	+	unknown	0.93241	0.0242689	0.910023	0.0486666	0.919217	0.0357527	0.934157	0.0198972	0.932987	0.0295611	0.918347	0.0398098	0.875897	0.0786296
SNV00069	nad3	MT	174501	C	T	+	unknown	0.978607	0.0100272	0.96642	0.0345239	0.975103	0.0321931	0.971027	0.025878	0.972717	0.0236398	0.977237	0.0148966	0.970817	0.0112773
SNV00078	nad3	MT	174590	C	T	+	unknown	0.44212	0.0319333	0.36843	0.0445061	0.366597	0.0100757	0.38001	0.0381943	0.43842	0.102135	0.37611	0.109939	0.495283	0.108671
SNV00082	nad3	MT	174604	C	T	+	unknown	0.96368	0.0318974	0.96477	0.0200798	0.972457	0.0248002	0.966543	0.0129471	0.967035	0.00649831	0.970223	0.0256751	0.942167	0.0325752
SNV00090	nad3	MT	175573	C	T	+	nonsynonymous	NA	NA	NA	NA	NA	NA	NA	NA	NA	NA	NA	NA	NA	NA
SNV00101	nad3	MT	175658	C	T	+	nonsynonymous	0.85193	0.115823	0.832423	0.0511587	0.887867	0.0290842	0.860123	0.130292	0.83046	0.145831	0.96182	0.0291894	0.65665	0.444402
SNV00129	rps2	MT	184863	G	A	+	nonsynonymous	0.854453	0.0265904	0.81559	0.0251907	0.845193	0.0475373	0.864843	0.026858	0.901043	0.0205925	0.914173	0.00712419	0.922093	0.013295
SNV00131	rps2	MT	184870	G	A	+	nonsynonymous	0.894057	0.0247602	0.86036	0.0242752	0.886063	0.0411828	0.898573	0.0240386	0.92659	0.0185613	0.934803	0.00817565	0.939527	0.0133089
SNV00133	rps2	MT	184894	G	A	+	nonsynonymous	0.82012	0.0197302	0.772863	0.0373894	0.792253	0.0578136	0.81451	0.0346324	0.872657	0.0209789	0.87903	0.0213722	0.871683	0.0283041
SNV00142	rps2	MT	184965	G	A	+	nonsynonymous	0.86549	0.0241818	0.804757	0.033829	0.83779	0.0401074	0.84953	0.0245112	0.892927	0.0202102	0.899863	0.0120077	0.897887	0.0176465
SNV00147	rps2	MT	185214	G	A	+	nonsynonymous	0.86189	0.0269039	0.839067	0.0258592	0.868733	0.0329119	0.85836	0.0225057	0.892817	0.010397	0.899777	0.0108651	0.887643	0.0135471
SNV00151	rps2	MT	185235	G	A	+	nonsynonymous	0.948357	0.0106879	0.930887	0.0255635	0.940967	0.0167023	0.94396	0.0174463	0.966737	0.00245718	0.965107	0.00397223	0.95768	0.0137383
SNV00173	nad4	MT	198538	C	T	+	nonsynonymous	0.93154	0.0119642	0.833925	0.103315	0.87179	NA	0.83333	NA	0.875	NA	NA	NA	0.759255	0.0785666
SNV00175	nad4	MT	198548	C	T	+	nonsynonymous	0.920725	0.00333047	0.88862	0.0576858	0.87179	NA	0.83333	NA	0.85417	NA	NA	NA	0.779125	0.106667
SNV00176	nad4	MT	198550	C	T	+	nonsynonymous	0.920725	0.00333047	0.86688	0.0884308	0.87179	NA	0.83333	NA	0.85417	NA	NA	NA	0.796295	0.0261842
SNV00179	nad4	MT	198581	C	T	+	nonsynonymous	0.923745	0.00682358	0.860833	0.0795174	0.792637	0.0879989	0.855557	0.126197	0.82979	NA	NA	NA	0.783985	0.0147149
SNV00193	nad4	MT	198746	C	T	+	nonsynonymous	0.703293	0.0390735	0.752483	0.0379505	0.785027	0.0474292	0.77131	0.107648	0.763423	0.0989007	0.730135	0.0645235	0.76633	0.0437681
SNV00196	nad4	MT	198760	C	T	+	nonsynonymous	0	0	0	0	0	0	0	0	0	0	0	0	0	0
SNV00200	nad4	MT	198785	C	T	+	nonsynonymous	0.662317	0.0646442	0.68289	0.0408191	0.725943	0.0582927	0.729673	0.0784873	0.755397	0.157861	0.73483	0.0592131	0.749703	0.0363674
SNV00206	nad4	MT	198800	C	T	+	nonsynonymous	0.63321	0.0506296	0.657657	0.0417636	0.711597	0.0735719	0.697677	0.0922381	0.714647	0.176771	0.698995	0.0708733	0.714497	0.0418337
SNV00207	nad4	MT	198817	C	T	+	nonsynonymous	0.580963	0.052469	0.604393	0.0408268	0.68341	0.0622784	0.677503	0.0817257	0.639857	0.120603	0.663405	0.0648346	0.676947	0.0559281
SNV00208	nad4	MT	198821	C	T	+	nonsynonymous	0.795827	0.0408628	0.83261	0.0106704	0.848497	0.0515214	0.8535	0.066094	0.826027	0.104759	0.84286	0.0501904	0.87769	0.0193936
SNV00211	nad4	MT	198833	C	T	+	nonsynonymous	0.75948	0.0714888	0.768223	0.0170382	0.81119	0.0676147	0.814567	0.0659858	0.78349	0.0815967	0.79307	0.0579262	0.814513	0.0351238
SNV00230	cox2	MT	212556	C	T	+	synonymous	0.857293	0.0200021	0.858993	0.0327455	0.88744	0.0195302	0.88388	0.0283703	0.844997	0.0668835	0.86784	0.0196889	0.88038	0.0172485
SNV00232	cox2	MT	212574	C	T	+	synonymous	0.210183	0.0144927	0.226753	0.00961573	0.23297	0.00723262	0.23653	0.0230437	0.206697	0.105578	0.220493	0.0302401	0.252167	0.033314
SNV00233	cox2	MT	212579	C	T	+	nonsynonymous	0.965527	0.0118299	0.961247	0.00753043	0.972987	0.0148185	0.969697	0.0159308	0.960887	0.0174395	0.963057	0.00470024	0.972347	0.000702662
SNV00234	cox2	MT	212581	C	T	+	nonsynonymous	0.963553	0.00921223	0.95847	0.0106863	0.97125	0.0130029	0.966093	0.0140067	0.953833	0.0300388	0.954637	0.00650173	0.962973	0.00509162
SNV00238	cox2	MT	212671	C	T	+	nonsynonymous	0.969937	0.00891062	0.975073	0.00717228	0.984073	0.00443071	0.979057	0.00860684	0.968937	0.0213945	0.97408	0.00404115	0.974227	0.00524938
SNV00252	cox2	MT	214136	C	T	+	unknown	0.419957	0.0397024	0.431893	0.0922688	0.56794	0.0651878	0.578475	0.167096	0.643893	0.122199	0.4	NA	0.571367	0.055339
SNV00253	cox2	MT	214153	C	T	+	unknown	0.422333	0.0641388	0.366137	0.0729638	0.498063	0.0213155	0.52309	0.0547442	0.525933	0.109838	0.37931	NA	0.451643	0.0507319
SNV00254	cox2	MT	214154	C	T	+	unknown	0.392977	0.0310879	0.3523	0.0799091	0.45332	0.0134216	0.505055	0.0714249	0.473633	0.109691	0.37931	NA	0.398547	0.0754389
SNV00255	cox2	MT	214169	C	T	+	unknown	0.39387	0.0303759	0.392447	0.0746298	0.48339	0.0384261	0.57468	0.0294581	0.540153	0.0697546	0.36667	NA	0.40371	0.0741754
SNV00260	cox2	MT	214237	C	T	+	unknown	0.50007	0.0842147	0.50305	0.145962	0.579513	0.0631589	0.64452	0.0784606	0.584293	0.153333	0.30682	0.0803556	0.536563	0.102699
SNV00261	cox2	MT	214250	C	T	+	unknown	0.310873	0.146042	0.273157	0.0805875	0.37424	0.0284612	0.41548	0.00639225	0.397577	0.117392	0.33125	0.0265165	0.306943	0.0714922
SNV00264	cox2	MT	214274	C	T	+	unknown	0.273737	0.111672	0.214907	0.102494	0.328587	0.0586791	0.45993	0.127378	0.33174	0.115586	0.24621	0.00535987	0.276913	0.0775077
SNV00272	atp6	MT	225464	G	A	-	nonsynonymous	0.946803	0.00924517	0.92684	0.0107884	0.959847	0.000345591	0.958167	0.020478	0.948243	0.00234534	0.952267	0.0490706	0.972483	0.0249453
SNV00276	atp6	MT	225506	G	A	-	nonsynonymous	0.9528	0.0122815	0.94054	0.0120071	0.966587	0.00178892	0.958153	0.0178228	0.96146	0.0126663	0.94809	0.0492749	0.982317	0.0180612
SNV00277	atp6	MT	225528	G	A	-	nonsynonymous	0.957403	0.00945496	0.946077	0.0104573	0.97505	0.00195768	0.97315	0.0137192	0.9527	0.0242943	0.982367	0.0204158	0.98354	0.0162206
SNV00285	atp6	MT	225721	G	A	-	synonymous	0.90024	0.0154928	0.894347	0.00493571	0.905447	0.0228534	0.880193	0.0230553	0.86376	0.0432226	0.83514	0.0295921	0.886753	0.00903506
SNV00286	atp6	MT	225722	G	A	-	nonsynonymous	0.965743	0.00835174	0.95681	0.0183995	0.967733	0.00746559	0.96093	0.0155095	0.963803	0.0060087	0.95902	0.0175574	0.97247	0.00409806
SNV00287	atp6	MT	225729	G	A	-	nonsynonymous	0.964323	0.0106061	0.957763	0.0172739	0.967807	0.00782184	0.961517	0.0141001	0.963117	0.00773901	0.958103	0.0166728	0.972407	0.0058226
SNV00288	atp6	MT	225737	G	A	-	nonsynonymous	0.967023	0.00934	0.959493	0.0172292	0.96902	0.00647505	0.963883	0.0132661	0.965927	0.00701731	0.9592	0.0186391	0.97719	0.00572501
SNV00289	atp6	MT	225755	G	A	-	nonsynonymous	0.834203	0.00498502	0.844683	0.0108582	0.85789	0.0228693	0.85274	0.02378	0.80486	0.0841826	0.779313	0.0438551	0.892973	0.0110508
SNV00292	atp6	MT	225762	G	A	-	nonsynonymous	0.964923	0.00980158	0.95216	0.0160896	0.96473	0.00583843	0.959333	0.0141626	0.958513	0.00774396	0.951057	0.0222647	0.970407	0.00664301
SNV00297	atp6	MT	225866	G	A	-	nonsynonymous	0.964353	0.0112029	0.95167	0.0166271	0.967553	0.00477414	0.958753	0.0124712	0.960633	0.0157606	0.9588	0.0158925	0.972493	0.00723217
SNV00320	nad5	MT	231638	G	A	+	nonsynonymous	0.582423	0.169785	0.48643	0.120647	0.46939	0.0461822	0.532283	0.0607735	0.51471	0.153662	0.534713	0.0505942	0.484003	0.113892
SNV00336	nad5	MT	232879	G	A	+	unknown	0.72388	0.0443219	0.741933	0.0893936	0.782183	0.0866506	0.77913	0.0441753	0.729743	0.0292845	0.691887	0.147591	0.70177	0.00893702
SNV00338	nad5	MT	232909	G	A	+	unknown	0.738767	0.0304308	0.753797	0.0116805	0.7767	0.0258969	0.765227	0.0217102	0.73079	0.021975	0.752913	0.0573595	0.796473	0.0606186
SNV00345	nad5	MT	232969	G	A	+	unknown	0.94083	0.0123535	0.950937	0.00766325	0.95273	0.0160436	0.96202	0.00903369	0.94684	0.0124362	0.935327	0.0578564	0.967787	0.0146871
SNV00353	nad1	MT	239915	G	A	+	nonsynonymous	0.687485	0.10695	0.70911	0.0370101	0.83034	0.0329795	0.752197	0.0891348	0.742635	0.0118865	0.717875	0.125038	0.752293	0.0457959
SNV00356	nad1	MT	239942	G	A	+	nonsynonymous	0.66589	0.0859418	0.632417	0.117149	0.73235	0.0680802	0.707713	0.0909289	0.75372	0.00207889	0.6806	0.126558	0.810867	0.0846529
SNV00359	nad1	MT	239973	G	A	+	nonsynonymous	0.813657	0.0887434	0.78807	0.0596082	0.851947	0.113735	0.808883	0.0907415	0.80406	0.0419173	0.791935	0.101335	0.880453	0.0421965
SNV00364	nad1	MT	239995	G	A	+	synonymous	0.555437	0.175855	0.459663	0.0942903	0.592993	0.122769	0.586543	0.133729	0.491835	0.0983798	0.516205	0.0443427	0.624267	0.0350269
SNV00367	nad1	MT	240014	G	A	+	nonsynonymous	0.367443	0.199239	0.244543	0.048431	0.287877	0.243517	0.344033	0.170565	0.32774	0.140248	0.35259	0.236244	0.352783	0.08984
SNV00369	nad1	MT	240050	G	A	+	nonsynonymous	0.388685	0.0460963	0.39917	0.080006	0.49537	0.124394	0.434627	0.0233976	0.44014	0.00758018	0.472775	0.0392798	0.53843	0.0318787
SNV00373	nad1	MT	240060	G	A	+	nonsynonymous	0.69962	0.0568938	0.731813	0.0925928	0.736115	0.0982101	0.77094	0.106663	0.803445	0.0102318	0.76751	0.0884025	0.87272	0.0473525
SNV00397	rps4	MT	248626	G	A	-	nonsynonymous	0.943283	0.0205043	0.953203	0.0201162	0.978367	0.00356996	0.97126	0.0142125	0.95246	0.011968	0.932917	0.0280196	0.9368	0.00935645
SNV00400	rps4	MT	248677	G	A	-	nonsynonymous	0.9227	0.0190647	0.935293	0.0281795	0.961953	0.00718287	0.955043	0.0219717	0.945923	0.0140268	0.92723	0.0269616	0.931927	0.0222686
SNV00403	rps4	MT	248702	G	A	-	nonsynonymous	0.95377	0.00983287	0.955887	0.0261007	0.979813	0.0068742	0.9728	0.0156585	0.96277	0.00515227	0.93753	0.0253725	0.939063	0.0327815
SNV00404	rps4	MT	248713	G	A	-	nonsynonymous	0.938187	0.0187182	0.000973333	0.000126623	0.00100333	0.000440492	0.00116667	0.00101869	0.952767	0.0166225	0.931063	0.0187127	0.93588	0.0249043
SNV00406	rps4	MT	248742	G	A	-	synonymous	0.926737	0.00951275	0.928853	0.03065	0.966283	0.0144213	0.958263	0.021949	0.94312	0.0162254	0.913807	0.013787	0.920583	0.00494298
SNV00408	rps4	MT	248772	G	A	-	synonymous	0.689487	0.0474864	0.776693	0.0596422	0.761737	0.0338324	0.792083	0.0329927	0.70407	0.0908905	0.725987	0.051969	0.679377	0.0555725
SNV00409	rps4	MT	248781	G	A	-	synonymous	0.556783	0.0481368	0.58006	0.0504514	0.630037	0.0208774	0.61504	0.0304469	0.543617	0.0446495	0.536677	0.0655642	0.605543	0.0509227
SNV00418	rps4	MT	249157	G	A	-	nonsynonymous	0.983713	0.0182684	0.97438	0.0242524	0.968097	0.034967	0.98373	0.0141028	0.990477	0.0164949	0.965503	0.0061997	0.95	0.0707107
SNV00428	rps4	MT	249304	G	A	-	nonsynonymous	0.950915	0.0295783	0.96734	0.0113282	0.951827	0.0526305	0.974507	0.00972638	0.96337	0.0357501	0.965303	0.0312451	0.96429	NA
SNV00434	rps4	MT	249349	G	A	-	nonsynonymous	0.89847	0.0435861	0.922127	0.0202573	0.944607	0.0643852	0.929113	0.0663796	0.87309	0.0757122	0.901623	0.0197742	0.89286	NA
SNV00435	rps4	MT	249361	G	A	-	nonsynonymous	0.945335	0.00587606	0.977613	0.00213132	0.957807	0.0420099	0.9736	0.0260907	0.965753	0.00660766	0.9899	0.0174937	0.96429	NA
SNV00445	rps4	MT	249475	G	A	-	nonsynonymous	0.957963	0.00699057	0.955227	0.0208654	0.969477	0.00793249	0.969713	0.00895899	0.956443	0.013637	0.945697	0.024992	0.935797	0.0336481
SNV00449	rps4	MT	249590	G	A	-	nonsynonymous	0.954473	0.00270178	0.950837	0.027044	0.966103	0.0174493	0.966913	0.00988286	0.96314	0.00209724	0.948383	0.0221861	0.940847	0.0274384
SNV00450	rps4	MT	249601	G	A	-	nonsynonymous	0.972373	0.00803416	0.965893	0.0187142	0.9755	0.00990372	0.976953	0.00445783	0.971913	0.00771946	0.963887	0.0279759	0.961097	0.0243346
SNV00458	rps4	MT	250519	G	A	-	unknown	0.897773	0.0282935	0.906757	0.0241638	0.90207	0.0301057	0.910283	0.025627	0.893713	0.0426849	0.76133	0.0622434	0.84765	0.0350717
SNV00462	atp9	MT	263221	C	T	+	synonymous	0.563647	0.207772	0.662587	0.104033	0.765443	0.115027	0.78878	0.0793218	0.67811	0.141297	0.71041	0.0120933	0.817883	0.0601996
SNV00463	atp9	MT	263222	C	T	+	nonsynonymous	0.670823	0.204649	0.74826	0.0952316	0.846823	0.109434	0.8709	0.059376	0.777803	0.120121	0.819843	0.0319221	0.88413	0.0578685
SNV00465	atp9	MT	263232	C	T	+	nonsynonymous	0.748997	0.162195	0.80958	0.0742487	0.890317	0.0841951	0.909207	0.0425605	0.84757	0.0866318	0.894397	0.0173878	0.922707	0.0452776
SNV00469	atp9	MT	263331	C	T	+	nonsynonymous	0.73882	0.166568	0.802793	0.0784551	0.88688	0.0848635	0.90746	0.041844	0.832187	0.100967	0.885163	0.0197194	0.915563	0.0456359
SNV00486	rpl2	MT	297382	C	T	-	unknown	0.729883	0.0476284	0.66592	0.0312043	0.741997	0.104037	0.709807	0.00934902	0.735263	0.0387524	0.689747	0.0654576	0.81348	0.0478709
SNV00512	nad4L	MT	298923	C	T	+	nonsynonymous	0.904133	0.0197379	0.88398	0.0692641	0.931807	0.0491998	0.918833	0.0747657	0.91486	0.0659502	0.918097	0.0494696	0.918493	0.0321705
SNV00513	nad4L	MT	298928	C	T	+	nonsynonymous	0.896967	0.0320243	0.861527	0.0649771	0.93748	0.0421363	0.912983	0.0728155	0.887167	0.0635601	0.847307	0.0404673	0.90624	0.00128172
SNV00514	nad4L	MT	298938	C	T	+	nonsynonymous	0.912877	0.0275309	0.881593	0.0664475	0.941327	0.0365302	0.92875	0.0567396	0.915693	0.0556678	0.927453	0.0688536	0.935643	0.0302322
SNV00519	nad4L	MT	298978	C	T	+	synonymous	0.198193	0.024782	0.247607	0.0755884	0.27245	0.0798667	0.274887	0.020713	0.2603	0.0852183	0.238057	0.0523036	0.225937	0.00748563
SNV00521	nad4L	MT	299007	C	T	+	nonsynonymous	0.883967	0.0713714	0.87484	0.0707348	0.949327	0.0291069	0.921417	0.0540772	0.897307	0.03889	0.89395	0.0984156	0.90931	0.0422633
SNV00522	nad4L	MT	299016	C	T	+	nonsynonymous	0.884137	0.0700852	0.86057	0.0770232	0.939133	0.0317712	0.90468	0.0728161	0.887177	0.090019	0.890047	0.0996902	0.90413	0.0459618
SNV00525	nad4L	MT	299025	C	T	+	nonsynonymous	0.884137	0.0700852	0.858963	0.0769329	0.937687	0.0300376	0.908383	0.0698557	0.887177	0.090019	0.897717	0.0903913	0.908113	0.0444152
SNV00530	cob	MT	304060	G	A	-	nonsynonymous	0.895697	0.00105614	0.89229	0.00901449	0.929203	0.0338404	0.903803	0.00534087	0.93012	0.0421569	0.92714	0.0165428	0.924083	0.0265063
SNV00531	cob	MT	304134	G	A	-	nonsynonymous	0.93773	0.0279071	0.92152	0.0214599	0.960307	0.00720758	0.95285	0.0127914	0.944187	0.0137042	0.95709	0.0062864	0.944977	0.00967069
SNV00532	cob	MT	304189	G	A	-	nonsynonymous	0.965453	0.0158489	0.95479	0.0106261	0.970233	0.00971697	0.9738	0.01139	0.980883	0.00753838	0.980563	0.00941011	0.964577	0.0118284
SNV00534	cob	MT	304234	G	A	-	nonsynonymous	0.969287	0.0154765	0.955613	0.00966495	0.971833	0.0100048	0.974353	0.0147452	0.972763	0.0106811	0.98452	0.014019	0.965123	0.0100978
SNV00540	cob	MT	304317	G	A	-	nonsynonymous	0.972567	0.0118215	0.964607	0.0131448	0.97806	0.00434558	0.97756	0.00727907	0.982617	0.00310101	0.981797	0.000425245	0.98234	0.00714005
SNV00541	cob	MT	304327	G	A	-	nonsynonymous	0.97909	0.00905863	0.973843	0.0118674	0.98195	0.00441103	0.978937	0.00576282	0.98916	0.00364593	0.98911	0.00129	0.982127	0.00862543
SNV00545	cob	MT	304362	G	A	-	nonsynonymous	0.981993	0.00834161	0.977843	0.00519956	0.985767	0.00455689	0.986257	0.00458936	0.990117	0.00162805	0.983963	0.00317625	0.98279	0.00289446
SNV00551	cob	MT	304462	G	A	-	nonsynonymous	0.95778	0.0102675	0.941613	0.0168016	0.969403	0.00699872	0.960893	0.0100128	0.978783	0.00272773	0.965127	0.0127543	0.972053	0.00694419
SNV00552	cob	MT	304474	G	A	-	nonsynonymous	0.97053	0.00556051	0.955627	0.0165491	0.975023	0.00669944	0.972353	0.00588087	0.989027	0.00184798	0.97964	0.0102233	0.9796	0.00241156
SNV00553	cob	MT	304478	G	A	-	synonymous	0.85281	0.0111366	0.858023	0.0063192	0.875737	0.0046768	0.872033	0.0189809	0.872887	0.0519372	0.854527	0.0260065	0.856993	0.0286805
SNV00557	cob	MT	304717	G	A	-	nonsynonymous	0.948773	0.0168177	0.93618	0.0103513	0.95945	0.010695	0.94478	0.0210647	0.963953	0.0100811	0.93842	0.0182918	0.94848	0.0173828
SNV00558	cob	MT	304744	G	A	-	nonsynonymous	0.93713	0.0235505	0.92676	0.0122541	0.951577	0.0116245	0.937237	0.0207735	0.95984	0.00703456	0.931313	0.0182084	0.944193	0.0210137
SNV00561	cob	MT	304756	G	A	-	nonsynonymous	0.961837	0.0136549	0.952857	0.00789494	0.967017	0.00477478	0.956137	0.0156424	0.971597	0.00224972	0.946397	0.0178669	0.95613	0.0137044
SNV00567	cob	MT	304864	G	A	-	nonsynonymous	0.93093	0.0286121	0.916967	0.0155885	0.948343	0.0130231	0.927763	0.0119751	0.94513	0.00847611	0.930597	0.0235934	0.937193	0.0179501
SNV00575	nad1	MT	315077	G	A	+	unknown	0.84414	0.0355094	0.824417	0.0463892	0.88244	0.012418	0.84894	0.0258512	0.816383	0.0909306	0.82799	0.0239707	0.818863	0.0446465
SNV00577	nad1	MT	315086	G	A	+	unknown	0.832647	0.0423683	0.821913	0.038326	0.881093	0.0155144	0.85191	0.0136587	0.789677	0.108578	0.81925	0.0329587	0.820797	0.0536669
SNV00580	nad1	MT	315116	G	A	+	unknown	0.781437	0.0274601	0.770207	0.0601363	0.85674	0.0209158	0.80131	0.0283107	0.76313	0.126326	0.772873	0.0335445	0.76524	0.049304
SNV00596	nad1	MT	315191	G	A	+	unknown	0.924403	0.00759842	0.90232	0.0368679	0.935943	0.0269606	0.918047	0.0114237	0.929643	0.0284899	0.91408	0.0162014	0.917817	0.045664
SNV00601	rps1	MT	321510	G	A	-	nonsynonymous	0.96688	0.00826927	0.96257	0.0133801	0.981737	0.00894179	0.974793	0.0102109	0.971663	0.00841809	0.96784	0.0115091	0.977663	0.00386011
SNV00607	rps1	MT	321538	G	A	-	nonsynonymous	0.0606567	0.0133464	0.06463	0.00290248	0.0621	0.0135794	0.06553	0.0151886	0.0507333	0.00923977	0.06272	0.00788672	0.0653067	0.00144722
SNV00628	ccmFn	MT	322402	G	A	-	nonsynonymous	0.907107	0.016406	0.841547	0.0991115	0.87394	0.0741371	0.870133	0.0352328	0.914443	0.0111822	0.866173	0.0466012	0.855453	0.0572383
SNV00629	ccmFn	MT	322403	G	A	-	nonsynonymous	0.384467	0.0342136	0.312973	0.0537638	0.3463	0.0610887	0.321233	0.0169771	0.321647	0.0232504	0.31323	0.0153485	0.339423	0.0284668
SNV00630	ccmFn	MT	322406	G	A	-	nonsynonymous	0.8756	0.024908	0.79113	0.0889463	0.839413	0.0750413	0.82628	0.0373367	0.827163	0.0420707	0.79721	0.0756621	0.82194	0.0311176
SNV00636	ccmFn	MT	322426	G	A	-	nonsynonymous	0.91841	0.0307628	0.890823	0.0442141	0.912597	0.0368962	0.90945	0.0459724	0.903993	0.0371091	0.908643	0.0197161	0.878267	0.0536225
SNV00640	ccmFn	MT	322469	G	A	-	nonsynonymous	0.94013	0.0160689	0.913637	0.0470452	0.928907	0.0442811	0.935757	0.0333782	0.94744	0.024707	0.922833	0.0288164	0.89179	0.079722
SNV00641	ccmFn	MT	322487	G	A	-	nonsynonymous	0.970887	0.0102845	0.94049	0.0406638	0.95563	0.0378705	0.96215	0.0263139	0.97254	0.00446121	0.957297	0.0439926	0.882213	0.0712575
SNV00645	ccmFn	MT	322520	G	A	-	nonsynonymous	0.89164	0.00982643	0.85351	0.0527927	0.895057	0.0333017	0.862907	0.0414821	0.89934	0.0328148	0.901453	0.0396156	0.869213	0.0583577
SNV00647	ccmFn	MT	322538	G	A	-	nonsynonymous	0.941997	0.00886344	0.911813	0.0495847	0.932017	0.0448666	0.919477	0.0594268	0.95052	0.0203803	0.933933	0.0294706	0.903727	0.0873701
SNV00648	ccmFn	MT	322553	G	A	-	nonsynonymous	0.936247	0.00239552	0.904303	0.0425216	0.917097	0.0453418	0.92402	0.0460105	0.917373	0.0224999	0.920357	0.028368	0.887613	0.0604675
SNV00649	ccmFn	MT	322570	G	A	-	nonsynonymous	0.953183	0.0160816	0.920723	0.0468039	0.92942	0.0446239	0.92873	0.0566234	0.94162	0.00808334	0.932287	0.0377289	0.90005	0.0709266
SNV00655	ccmFn	MT	322598	G	A	-	nonsynonymous	0.953647	0.0157946	0.932297	0.0453788	0.941513	0.0438395	0.93827	0.0332256	0.96329	0.0241474	0.940323	0.0236947	0.912303	0.0825363
SNV00662	ccmFn	MT	323062	G	A	-	nonsynonymous	0.84815	0.0766132	0.848417	0.0741098	0.901773	0.0226431	0.857263	0.0585862	0.917757	0.0395312	0.88592	0.076777	0.820877	0.0813888
SNV00665	ccmFn	MT	323077	G	A	-	nonsynonymous	0.859847	0.0408644	0.84583	0.0782855	0.9184	0.00431042	0.860667	0.046743	0.953713	0.0113473	0.910627	0.0572604	0.87021	0.0325128
SNV00667	ccmFn	MT	323089	G	A	-	nonsynonymous	0.84669	0.0512014	0.81619	0.0618668	0.893697	0.0174292	0.843403	0.0312019	0.911947	0.0303095	0.88332	0.0551372	0.863265	0.0423345
SNV00669	ccmFn	MT	323111	G	A	-	nonsynonymous	0.869147	0.0467158	0.878583	0.0598636	0.92769	0.00311646	0.874467	0.0416896	0.936533	0.0362321	0.927917	0.0560633	0.88949	0.0401354
SNV00673	ccmFn	MT	323149	G	A	-	nonsynonymous	0.893733	0.0679054	0.91982	0.0488062	0.94474	0.0193718	0.940757	0.0486237	0.978527	0.00411651	0.923287	0.0627887	0.922205	0.0143755
SNV00676	ccmFn	MT	323158	G	A	-	nonsynonymous	0.868253	0.0809803	0.876207	0.0449506	0.932463	0.0216367	0.8741	0.0413983	0.955563	0.0297211	0.904357	0.066306	0.881385	0.00985
SNV00680	ccmFn	MT	323179	G	C	-	nonsynonymous	1	0	1	0	0.994837	0.00488428	1	0	1	0	1	0	0.997675	0.00328805
SNV00687	ccmFn	MT	323593	G	A	-	nonsynonymous	0.900477	0.0376343	0.84957	0.0457972	0.8974	0.051636	0.884773	0.0421444	0.945717	0.0105257	0.925127	0.0567673	0.759273	0.120452
SNV00690	ccmFn	MT	323608	G	A	-	nonsynonymous	0.869763	0.049029	0.817577	0.0317866	0.857487	0.0742823	0.84603	0.0222926	0.933427	0.0100948	0.886943	0.0686969	0.7607	0.0657722
SNV00700	ccmFn	MT	323671	C	G	-	nonsynonymous	0.9958	0.00511762	0.992783	0.00427142	0.996833	0.00166536	0.99465	0.00514413	0.996903	0.0029957	0.998247	0.00303686	0.988873	0.01219
SNV00708	ccmFn	MT	323705	G	A	-	nonsynonymous	0.744047	0.0470001	0.674907	0.0231532	0.72139	0.0761779	0.64618	0.0238651	0.757153	0.0444517	0.71831	0.0672467	0.62722	0.0211849
SNV00710	ccmFn	MT	323714	G	A	-	nonsynonymous	0.83193	0.0463188	0.7903	0.0421322	0.8264	0.06057	0.819543	0.0210781	0.87387	0.00643816	0.909063	0.0641261	0.765245	0.0335805
SNV00711	ccmFn	MT	323719	G	A	-	nonsynonymous	0.81272	0.0614987	0.782897	0.0394476	0.878763	0.0568659	0.796807	0.034701	0.860557	0.0758734	0.822767	0.0768438	0.711695	0.0444417
SNV00715	ccmFn	MT	323735	G	A	-	nonsynonymous	0.831217	0.0547831	0.78664	0.0229402	0.835247	0.055994	0.80189	0.0224598	0.86015	0.0178445	0.873213	0.110238	0.73063	0.0616031
SNV00718	ccmFn	MT	323758	G	A	-	nonsynonymous	0.804723	0.0350496	0.7725	0.0414987	0.79267	0.075731	0.774983	0.0595547	0.824533	0.0405891	0.85463	0.0738884	0.762065	0.0315865
SNV00750	ccmFc	MT	330897	C	T	+	nonsynonymous	0	0	0	0	0	0	0	0	0	0	0	0	0	0
SNV00751	ccmFc	MT	330902	C	T	+	synonymous	0.797687	0.0104441	0.75646	0.046184	0.81558	0.0425584	0.786077	0.0472015	0.76177	0.0914123	0.73718	0.0725222	0.800303	0.01645
SNV00754	ccmFc	MT	330921	C	T	+	nonsynonymous	0.46028	0.0239473	0.421467	0.0552388	0.479983	0.0499203	0.44331	0.00478055	0.4286	0.102771	0.475733	0.0573976	0.513793	0.0203934
SNV00755	ccmFc	MT	330965	C	T	+	synonymous	0.26825	0.0381382	0.217723	0.00700915	0.270603	0.0159652	0.213357	0.0130768	0.261687	0.068606	0.20255	0.0627028	0.293313	0.0735527
SNV00756	ccmFc	MT	330993	C	T	+	nonsynonymous	0.846917	0.0333942	0.796567	0.0530313	0.84323	0.0432901	0.849003	0.0468518	0.820813	0.0558358	0.76792	0.101536	0.842923	0.0110104
SNV00763	ccmFc	MT	331139	C	T	+	synonymous	0.41594	0.0176953	0.353867	0.0379697	0.351243	0.0541671	0.363357	0.0603829	0.380277	0.103368	0.367253	0.0528731	0.489667	0.0122918
SNV00780	ccmFc	MT	332500	C	T	+	unknown	0	0	0	0	0	0	0	0	0	0	0	0	0	0
SNV00784	ccmFc	MT	332560	C	T	+	unknown	0.854073	0.0179184	0.846543	0.073667	0.896443	0.0274099	0.885573	0.046898	0.84122	0.0952617	0.876823	0.0406337	0.900987	0.0206377
SNV00790	ccmFc	MT	332683	C	T	+	unknown	0.59985	0.00567524	0.64283	0.0278986	0.665513	0.0809321	0.654693	0.0532872	0.629853	0.106677	0.616877	0.0890179	0.670207	0.0288773
SNV00793	cox1	MT	339974	C	T	+	unknown	0.960467	0.0117185	0.95283	0.00984678	0.971463	0.00347713	0.971023	0.00880216	0.967177	0.00504871	0.968817	0.00835467	0.970817	0.00850817
SNV00794	cox1	MT	339977	C	T	+	unknown	0.88897	0.0334464	0.873963	0.0207071	0.90779	0.0204699	0.906937	0.0276467	0.912437	0.0116866	0.90001	0.0135837	0.9186	0.0106989
SNV00795	cox1	MT	340005	C	T	+	unknown	0.920833	0.0128522	0.91761	0.00935841	0.944937	0.00247456	0.941887	0.0154419	0.92624	0.0310194	0.930067	0.0143945	0.942193	0.0107912
SNV00796	cox1	MT	340061	C	T	+	unknown	0.94227	0.0120159	0.930993	0.0106653	0.95577	0.00799687	0.953603	0.0114575	0.950687	0.0140833	0.959053	0.0103709	0.957093	0.0103273
SNV00877	ccmB	MT	391834	C	T	+	nonsynonymous	0.789343	0.0739175	0.753893	0.173944	0.847817	0.0725256	0.815415	0.103909	0.82609	NA	NA	NA	0.70802	0.0747412
SNV00878	ccmB	MT	391841	C	T	+	synonymous	0.560893	0.101501	0.538517	0.265757	0.607183	0.101417	0.71147	0.0937765	0.78261	NA	NA	NA	0.465895	0.171212
SNV00885	ccmB	MT	391882	C	T	+	nonsynonymous	0.758547	0.0708974	0.69633	0.210237	0.847873	0.0847861	0.774815	0.0464923	0.86957	NA	NA	NA	0.63016	0.0830568
SNV00886	ccmB	MT	391891	C	T	+	nonsynonymous	0.805677	0.0729555	0.714043	0.197743	0.846817	0.096251	0.864643	0.0640572	0.84615	NA	NA	NA	0.633005	0.114954
SNV00896	ccmB	MT	391933	C	T	+	nonsynonymous	0.82458	0.0650455	0.758843	0.191682	0.847673	0.0867804	0.90446	0.0547919	0.892257	0.1061	0.761765	0.0873489	0.705795	0.0815223
SNV00903	ccmB	MT	391948	C	T	+	nonsynonymous	0.696783	0.128524	0.63014	0.309393	0.695157	0.0983396	0.74117	0.120095	0.91667	NA	NA	NA	0.59694	0.137094
SNV00961	nad2	MT	403809	G	A	+	nonsynonymous	0.62911	0.0225917	0.596657	0.109116	0.690193	0.0887809	0.670043	0.0827118	0.720823	0.0573598	0.73186	0.0237341	0.725655	0.062982
SNV00963	nad2	MT	403835	G	A	+	nonsynonymous	0.79873	0.0151511	0.775637	0.0629717	0.812673	0.0527715	0.841183	0.0872699	0.877677	0.00548312	0.880073	0.0108191	0.839175	0.00680944
SNV00968	nad2	MT	403938	G	A	+	nonsynonymous	0.575973	0.0600659	0.47301	0.0779976	0.527627	0.100019	0.532587	0.0246653	0.599647	0.070752	0.52849	0.0250599	0.52405	0.00455377
SNV00969	nad2	MT	403944	G	A	+	nonsynonymous	0.925307	0.0148934	0.88907	0.0511112	0.938917	0.0293936	0.94744	0.030079	0.9461	0.015649	0.949263	0.0133014	0.907057	0.0534714
SNV00971	nad2	MT	403965	G	A	+	nonsynonymous	0.799503	0.0206095	0.748797	0.0788568	0.813557	0.0271335	0.824113	0.0468096	0.87614	0.0132928	0.839913	0.00960894	0.812007	0.0333007
SNV00972	nad2	MT	403971	G	A	+	nonsynonymous	0.75534	0.01326	0.69689	0.0694608	0.765467	0.056056	0.743043	0.0281602	0.78229	0.0577764	0.756483	0.038208	0.696	0.0838203
SNV00973	nad2	MT	403976	G	A	+	nonsynonymous	0.75875	0.0435668	0.68814	0.0707112	0.78862	0.0436935	0.765507	0.043612	0.80835	0.0439309	0.807307	0.0279211	0.706937	0.135916
SNV00975	nad2	MT	403997	G	A	+	nonsynonymous	0.87962	0.00897607	0.82163	0.0751803	0.886223	0.0412898	0.907593	0.0410181	0.927287	0.00811913	0.9087	0.0268904	0.837797	0.0789035
SNV00988	rps7	MT	46680	G	A	-	nonsynonymous	0.877823	0.0086716	0.82195	0.0705481	0.8918	0.0238681	0.899517	0.022047	0.893563	0.0295392	0.90943	0.0184754	0.89741	0.0434613
SNV00992	rps7	MT	46735	G	A	-	nonsynonymous	0.856007	0.0152949	0.817563	0.0705412	0.901363	0.0111484	0.892597	0.0326785	0.876197	0.0332433	0.90414	0.0162608	0.892047	0.0361496
SNV00998	orfB	MT	53481	C	T	+	nonsynonymous	0.780995	0.142828	0.74437	0.104848	0.838327	0.0594704	0.859887	0.0400139	0.691443	0.12016	0.72914	0.0954123	0.831557	0.0561881
SNV01008	orfB	MT	53546	C	T	+	synonymous	0.79375	0.00883883	0.653543	0.169993	0.778737	0.0677308	0.80995	0.0471131	0.680627	0.151378	0.7013	0.103984	0.838177	0.0478921
SNV01021	orfB	MT	53623	C	T	+	nonsynonymous	0.914455	0.0305399	0.82181	0.0792202	0.91326	0.0345138	0.916823	0.0129207	0.773043	0.173075	0.84411	0.107836	0.894027	0.0380598
SNV01024	orfB	MT	53642	C	T	+	synonymous	0.04648	0.0169706	0.0513167	0.00612348	0.0671633	0.00574289	0.0723933	0.0467262	0.0552667	0.0540957	0.0631733	0.0552629	0.03255	0.0225622
SNV01076	nad6	MT	59946	G	A	-	nonsynonymous	0.960523	0.026341	0.922573	0.0238399	0.96405	0.0217878	0.95533	0.022708	0.963563	0.0143453	0.916453	0.0425539	0.961033	0.0359591
SNV01086	nad6	MT	59991	G	A	-	nonsynonymous	0.959917	0.0242772	0.923117	0.0203411	0.9603	0.0232965	0.9651	0.0235194	0.95647	0.0290075	0.914643	0.0547022	0.949673	0.0441781
SNV01088	nad6	MT	59999	G	A	-	synonymous	0.285487	0.1065	0.191343	0.0235211	0.27568	0.0406643	0.237553	0.0390702	0.282583	0.0496198	0.233847	0.107961	0.314573	0.00547778
SNV01094	nad6	MT	60040	T	C	-	nonsynonymous	0.995433	0.0079097	0.997653	0.00406455	1	0	1	0	1	0	1	0	1	0
SNV01096	nad6	MT	60048	G	A	-	nonsynonymous	0.917827	0.0468768	0.878387	0.0145874	0.922677	0.033695	0.904077	0.03559	0.931123	0.0315497	0.893727	0.0372297	0.894853	0.0354215
SNV01097	nad6	MT	60049	G	A	-	nonsynonymous	0.92703	0.0271503	0.897727	0.0121512	0.937947	0.0384883	0.92165	0.0410257	0.937567	0.0373526	0.9325	0.0461169	0.91226	0.0443086
SNV01108	ccmC	MT	60477	G	A	-	nonsynonymous	0.375743	0.0656403	0.297577	0.0777282	0.39614	0.043198	0.39836	0.151617	0.443707	0.0742262	0.373033	0.166788	0.44679	0.0503498
SNV01109	ccmC	MT	60483	G	A	-	nonsynonymous	0.476163	0.0705473	0.44066	0.0540914	0.4677	0.0668518	0.46795	0.0313868	0.468783	0.188151	0.38684	0.139313	0.40459	0.124568
SNV01115	ccmC	MT	60525	G	A	-	nonsynonymous	0.384127	0.110379	0.302217	0.0419824	0.366467	0.0186074	0.38274	0.0104252	0.424277	0.106621	0.279643	0.124843	0.304743	0.108162
SNV01119	ccmC	MT	60558	G	A	-	nonsynonymous	0.293107	0.0400513	0.225567	0.0314882	0.277947	0.00912316	0.213267	0.00616348	0.359363	0.103535	0.244413	0.0813303	0.290703	0.0529732
SNV01120	ccmC	MT	60565	G	A	-	nonsynonymous	0.361307	0.038126	0.28384	0.0471003	0.342277	0.0391556	0.375543	0.109284	0.34231	0.0119063	0.297127	0.128585	0.41153	0.115122
SNV01121	ccmC	MT	60585	G	A	-	nonsynonymous	0.441897	0.085867	0.27927	0.035202	0.30316	0.0539255	0.21147	0.0651957	0.32409	0.00762026	0.32838	0.0389379	0.401907	0.120169
SNV01125	ccmC	MT	60612	G	A	-	nonsynonymous	0.527307	0.118739	0.504437	0.013842	0.541133	0.0448893	0.571717	0.234291	0.54322	0.198572	0.38036	0.155098	0.517033	0.0378229
SNV01126	ccmC	MT	60634	G	A	-	nonsynonymous	0.537	0.0891367	0.497503	0.0313406	0.539173	0.0849331	0.499507	0.195705	0.506323	0.245312	0.333533	0.0819304	0.43216	0.115346
SNV01127	ccmC	MT	60636	G	A	-	nonsynonymous	0.593483	0.11139	0.517507	0.0313685	0.563963	0.0648734	0.540983	0.210752	0.56329	0.205567	0.369537	0.106985	0.46252	0.14237
SNV01131	ccmC	MT	60670	G	A	-	nonsynonymous	0.144163	0.168632	0.203	0.0998726	0.2317	0.154652	0.224053	0.22136	0.226507	0.328525	0.01608	0.0107131	0.180483	0.0705797
SNV01132	ccmC	MT	60675	G	A	-	nonsynonymous	0.147897	0.165323	0.206237	0.102212	0.236527	0.16131	0.225537	0.225226	0.22449	0.33052	0.01604	0.0107161	0.17803	0.0684423
SNV01133	ccmC	MT	60682	G	A	-	nonsynonymous	0.145667	0.167533	0.2038	0.10131	0.23142	0.158897	0.22797	0.233312	0.226727	0.334373	0.01604	0.0107161	0.176883	0.06776
SNV01134	ccmC	MT	60687	G	A	-	nonsynonymous	0.20448	0.234834	0.282727	0.139007	0.322177	0.217751	0.271603	0.252018	0.24883	0.348772	0.0244567	0.0163099	0.241617	0.0830496
SNV01135	ccmC	MT	60697	G	A	-	nonsynonymous	0.836365	0.0514279	0.825413	0.0406724	0.83908	0.0419918	0.72723	0.0749392	0.82883	NA	NA	NA	0.837545	0.0360129
SNV01136	ccmC	MT	60712	G	A	-	nonsynonymous	0.769597	0.117952	0.814767	0.0765899	0.837763	0.00805028	0.80165	0.0806809	0.80851	0.0720259	NA	NA	0.85578	0.0397253
SNV01139	ccmC	MT	60733	G	A	-	nonsynonymous	0.870983	0.0897843	0.868963	0.0210041	0.863507	0.0536352	0.82356	0.0630315	0.872235	0.093034	NA	NA	0.89616	0.0282418
SNV01142	ccmC	MT	60775	G	A	-	nonsynonymous	0.699	0.0279307	0.699963	0.0447781	0.785273	0.0165008	0.683785	0.0831345	0.76087	NA	NA	NA	0.72766	0.0391171
SNV01143	ccmC	MT	60802	G	A	-	nonsynonymous	0.89279	0.0147644	0.88082	0.0150797	0.88145	0.0520671	0.896855	0.0173029	0.94161	NA	NA	NA	0.911355	0.0476519
SNV01145	ccmC	MT	60834	G	A	-	nonsynonymous	0.77925	0.00715592	0.78955	0.0240237	0.824427	0.0250197	0.758815	0.0196788	0.77037	NA	NA	NA	0.78097	0.0766362
SNV01150	ccmC	MT	60897	G	A	-	nonsynonymous	0.789667	0.0704525	0.749847	0.0194051	0.80362	0.0216074	0.762997	0.065979	0.7435	0.0728869	0.700843	0.121234	0.758993	0.0360814
SNV01152	ccmC	MT	60906	G	A	-	nonsynonymous	0.79213	0.069298	0.77212	0.0222777	0.82728	0.021969	0.779163	0.0755993	0.793247	0.0632131	0.7477	0.115635	0.8096	0.0350938
SNV01153	ccmC	MT	60949	G	A	-	nonsynonymous	0.916687	0.0309675	0.915983	0.0249566	0.936017	0.00642947	0.92087	0.0445584	0.911557	0.00562132	0.848207	0.102886	0.922813	0.0378179
SNV01154	ccmC	MT	60954	G	A	-	nonsynonymous	0.906537	0.0349701	0.907543	0.01759	0.929333	0.00785357	0.91259	0.0427462	0.913613	0.0387094	0.850943	0.106868	0.928413	0.0285698
SNV01155	ccmC	MT	60972	G	A	-	nonsynonymous	0.750887	0.0448425	0.72306	0.0218119	0.78099	0.0203202	0.737007	0.0758303	0.718303	0.0496811	0.644643	0.102209	0.766133	0.0350739
SNV01160	ccmC	MT	61018	G	A	-	nonsynonymous	0.620943	0.0930239	0.58613	0.0190773	0.675773	0.0287977	0.626277	0.106204	0.57572	0.049069	0.573287	0.0989073	0.67997	0.0853814
SNV01161	ccmC	MT	61030	G	A	-	nonsynonymous	0.695457	0.124352	0.659177	0.0175203	0.740103	0.0221643	0.692703	0.0778722	0.671343	0.0377591	0.652113	0.123082	0.753757	0.0924713
SNV01164	orfX	MT	78479	G	A	-	nonsynonymous	0.86355	0.0281363	0.862323	0.0132491	0.902927	0.00825107	0.884003	0.0412731	0.815863	0.13971	0.823463	0.0127053	0.84678	0.0338894
SNV01165	orfX	MT	78535	G	A	-	nonsynonymous	0.945263	0.00798853	0.924433	0.0274496	0.944763	0.00706947	0.93811	0.0270465	0.927873	0.0376644	0.925843	0.0136448	0.91917	0.0206327
SNV01167	orfX	MT	78541	G	A	-	nonsynonymous	0.946073	0.00678293	0.92614	0.0290421	0.94492	0.00967285	0.937997	0.0249024	0.93148	0.0343214	0.92997	0.0155387	0.925947	0.0179197
SNV01171	orfX	MT	78584	G	A	-	nonsynonymous	0.974933	0.00358566	0.955527	0.0253925	0.9716	0.00735247	0.96857	0.0201598	0.96385	0.0321828	0.9616	0.00994591	0.95004	0.0153522
SNV01175	orfX	MT	78648	G	A	-	synonymous	0.27655	0.0705095	0.24253	0.0269225	0.30827	0.0512436	0.28915	0.0497247	0.268827	0.0981008	0.24087	0.026021	0.264843	0.0238825
SNV01176	orfX	MT	78652	G	A	-	nonsynonymous	0.80516	0.0887186	0.772797	0.063298	0.89859	0.0173661	0.809277	0.0569838	0.810577	0.106231	0.804507	0.0722023	0.755973	0.0260075
SNV01177	orfX	MT	78682	G	A	-	nonsynonymous	0.90977	0.0118937	0.86791	0.0456291	0.90321	0.0120216	0.889127	0.0269078	0.892303	0.0361148	0.91759	0.0105763	0.868897	0.0100017
SNV01178	orfX	MT	78710	G	A	-	nonsynonymous	0.919507	0.010901	0.00261667	0.00156148	0.00483	0.00425049	0.00875333	0.00403282	0.888293	0.0303177	0.908627	0.0248892	0.843933	0.00741303
SNV01179	orfX	MT	78713	G	A	-	nonsynonymous	0.817457	0.0328206	0.831513	0.0409309	0.854683	0.000205994	0.82257	0.0384924	0.790073	0.033949	0.757123	0.00472662	0.726703	0.0309171
SNV01180	orfX	MT	78715	G	A	-	nonsynonymous	0.895963	0.0108912	0.883647	0.0499501	0.919637	0.0140702	0.900843	0.0263929	0.839613	0.0410151	0.881627	0.00939493	0.82144	0.0178881
SNV01184	orfX	MT	78743	G	A	-	nonsynonymous	0.976737	0.00599608	0.943173	0.041109	0.95745	0.0139218	0.960533	0.00651337	0.970047	0.0101275	0.982473	0.0118358	0.942313	0.0213143
SNV01185	orfX	MT	78745	G	A	-	nonsynonymous	0.918457	0.00464715	0.85638	0.0442815	0.908067	0.0207741	0.87637	0.0297842	0.872397	0.0231273	0.882263	0.0149853	0.854473	0.00864417
SNV01186	orfX	MT	78758	G	A	-	nonsynonymous	0.94838	0.0252985	0.915333	0.0466168	0.947243	0.019165	0.94169	0.0219235	0.92977	0.024201	0.955033	0.00648475	0.900143	0.0144633
SNV01187	orfX	MT	78761	G	A	-	nonsynonymous	0.81905	0.024334	0.777663	0.0484237	0.811457	0.00632521	0.80986	0.0325481	0.00035	0.000304138	0.00255	0.0037292	0.00054	5e-05
SNV01192	orfX	MT	78808	G	A	-	nonsynonymous	0.692803	0.0307159	0.64796	0.0795539	0.687937	0.0602786	0.712003	0.0579727	0.7418	0.0147771	0.79828	0.0852082	0.766303	0.0540153
SNV01193	orfX	MT	78827	G	A	-	nonsynonymous	0.938327	0.023339	0.914467	0.0443604	0.934633	0.0189609	0.92857	0.0274341	0.934763	0.0185605	0.940523	0.00436773	0.90571	0.00591893
SNV01198	orfX	MT	78889	G	A	-	nonsynonymous	0.97988	0.0233408	0.900557	0.0655907	0.926983	0.0598001	0.906317	0.0171046	0.959965	0.00487197	0.940437	0.0250879	0.904335	0.0248124
SNV01199	orfX	MT	78901	G	A	-	nonsynonymous	0.981707	0.020361	0.900007	0.0647268	0.941873	0.0450159	0.914187	0.00818145	0.965575	0.00306177	0.883533	0.062646	0.910625	0.015917
SNV01201	orfX	MT	78911	G	A	-	nonsynonymous	0.971217	0.0287351	0.923183	0.0431511	0.94227	0.0454568	0.920653	0.0128616	0.95963	0.0114693	0.923617	0.027339	0.8949	0.0381555
SNV01207	orfX	MT	78958	G	A	-	nonsynonymous	0.953187	0.0208336	0.90672	0.0437899	0.936023	0.014493	0.894917	0.00883614	0.91838	0.0694453	0.89225	0.0527746	0.89955	0.017607
SNV01208	orfX	MT	78959	G	A	-	nonsynonymous	0.49413	0.0642779	0.56406	0.0029051	0.589247	0.00545389	0.540677	0.166241	0.471367	0.202519	0.491837	0.044892	0.5989	0.114693
SNV01209	orfX	MT	78961	G	A	-	nonsynonymous	0.87345	0.0849291	0.796507	0.0533726	0.86248	0.0237206	0.83051	0.0674947	0.85714	0.0985634	0.815197	0.0750188	0.772505	0.0501975
SNV01211	orfX	MT	78967	G	A	-	nonsynonymous	0.93564	0.0324293	0.887617	0.0379776	0.909907	0.0271314	0.874407	0.0304496	0.88694	0.100268	0.876357	0.0366334	0.84615	0.0478711
SNV01215	orfX	MT	78989	G	A	-	nonsynonymous	0.9534	0.0462735	0.876427	0.0596355	0.935967	0.00381834	0.906013	0.0114542	0.91838	0.0694453	0.88468	0.0397342	0.88026	0.0222597
SNV01217	orfX	MT	79014	G	A	-	synonymous	0.729385	0.0740553	0.732837	0.071481	0.804943	0.0495379	0.762073	0.0397412	0.79106	0.0580676	0.717257	0.0562175	0.64877	0.0253144
SNV01218	orfX	MT	79025	G	A	-	nonsynonymous	0.94268	0.0586192	0.892197	0.039115	0.929723	0.0211539	0.916593	0.0406121	0.93835	0.0366847	0.891147	0.0589774	0.87953	0.028949
SNV01220	orfX	MT	79030	G	A	-	nonsynonymous	0.889995	0.0713966	0.842967	0.048815	0.903197	0.0410148	0.875143	0.074706	0.902635	0.0138239	0.809243	0.0753699	0.824215	0.0836012
SNV01229	nad7	MT	85098	G	A	-	unknown	0.667975	0.103839	0.728957	0.0344501	0.817697	0.00860271	0.763783	0.0471683	0.724105	0.0366211	0.66137	0.0291328	0.726077	0.00396698
SNV01234	nad7	MT	85189	G	A	-	unknown	0.57984	0.0431618	0.61814	0.0652538	0.655095	0.0368615	0.64263	0.077205	0.61432	0.0830992	0.54715	0.00562857	0.704733	0.0672584
SNV01249	nad7	MT	86919	G	A	-	unknown	0.82538	0.0566361	0.817923	0.0327978	0.83421	0.0627276	0.845	0.00707107	0.792055	0.0302854	0.831633	0.0613389	0.743993	0.128452
SNV01262	nad7	MT	86986	G	A	-	unknown	0.627583	0.0558318	0.695953	0.0286797	0.758023	0.0360689	0.81398	0.0745149	0.732183	0.148525	0.708697	0.0936838	0.590053	0.170528
SNV01267	nad7	MT	87016	G	A	-	unknown	0.41497	0.0112247	0.444393	0.02384	0.455143	0.0244188	0.542975	0.0470862	0.54833	0.175012	0.523187	0.0201325	0.40461	0.0953793
SNV01268	nad7	MT	87021	G	A	-	unknown	0.608617	0.0689942	0.619577	0.0528072	0.68245	0.0471691	0.763205	0.0232709	0.706173	0.127976	0.706037	0.0731206	0.59422	0.0868272
SNV01269	nad7	MT	87031	G	A	-	unknown	0.73274	0.0543338	0.73647	0.0326415	0.729027	0.08124	0.814785	0.00266579	0.774317	0.0655438	0.754363	0.0448069	0.70331	0.0722148
SNV01274	nad7	MT	87057	G	A	-	unknown	0.696423	0.0537194	0.660707	0.047019	0.692857	0.125243	0.790325	0.0136825	0.737697	0.140573	0.745793	0.0501937	0.612337	0.18678
SNV01280	nad7	MT	88173	G	A	-	unknown	0.976467	0.00310919	0.964993	0.0218398	0.981703	0.00436789	0.980673	0.0110725	0.983233	0.0126644	0.973433	0.0116365	0.978077	0.00779568
SNV01282	nad7	MT	88217	G	A	-	unknown	0.29376	0.0215152	0.24305	0.0627256	0.323767	0.0492142	0.304227	0.0404363	0.247617	0.0562372	0.30672	0.0444415	0.336157	0.0531283
SNV01283	nad7	MT	88218	G	A	-	unknown	0.923157	0.0077979	0.916593	0.0421483	0.949397	0.0121401	0.934683	0.0306461	0.92928	0.0176106	0.901327	0.0187896	0.936167	0.0177336
SNV01285	nad7	MT	88306	G	A	-	unknown	0.959827	0.00924985	0.942617	0.0170251	0.968473	0.00829875	0.963747	0.0159311	0.957783	0.0241492	0.937283	0.00985585	0.952477	0.00564058
SNV01288	nad7	MT	88368	G	A	-	unknown	0.72549	0.0140552	0.689817	0.0555502	0.782767	0.0489681	0.738387	0.0800347	0.740927	0.0750244	0.670093	0.049443	0.726897	0.0333812
SNV01289	nad7	MT	88398	G	A	-	unknown	0.776107	0.0260391	0.73478	0.0520184	0.805733	0.0420299	0.772243	0.0635661	0.779407	0.0524005	0.706847	0.04932	0.750443	0.019218
SNV01291	nad7	MT	88407	G	A	-	unknown	0.77471	0.0328608	0.74264	0.0476835	0.818413	0.0548083	0.79435	0.0608363	0.77201	0.0575515	0.745067	0.065828	0.786743	0.0199169
SNV01292	nad7	MT	88416	G	A	-	unknown	0.867677	0.0317717	0.81295	0.0519915	0.86998	0.0527562	0.846273	0.0527633	0.862803	0.0519189	0.824873	0.0524207	0.883287	0.0184871
SNV01301	nad7	MT	88500	G	A	-	unknown	0.826383	0.0132997	0.783003	0.0355448	0.83932	0.0357106	0.81462	0.0601921	0.826357	0.0297721	0.782847	0.0386272	0.78728	0.016797
SNV01302	nad7	MT	88507	G	A	-	unknown	0.795217	0.0159691	0.738977	0.0447419	0.804887	0.0489997	0.780677	0.0635881	0.790017	0.0346958	0.752097	0.0528649	0.768793	0.0243393

## Sheet: Supplementary  Table S10
Supplementary Table S10. Information of differentially expressed genes (DEGs) detected between wild type (WT, Nipponbare) and knockout mutants (ppr035-1/2, and ppr406-1/2). The core DEGs are divided into two groups: (I) p value <0.05 in all mutant lines, and (II) p value <0.05 at least in one mutant of ppr035 and one mutant of ppr406 while fold changes in all mutant lines were >2 or <0.5. The col…
Type	Gene ID	WT FPKM	ppr035-1 FPKM	log2(Fold Change)	p value	adjusted p value	WT FPKM	ppr035-2 FPKM	log2(Fold Change)	p value	adjusted p value	WT FPKM	ppr406-2 FPKM	log2(Fold Change)	p value	adjusted p value	WT FPKM	ppr406-2 FPKM	log2(Fold Change)	p value	adjusted p value	Description	Sublocation (TargetP)	Symbol
I	LOC_Os01g49750	2.55842	111.976	5.45179	5.2114e-26	1.01131e-22	2.77969	31.6223	3.50795	5.82847e-06	0.000942156	2.74879	127.7	5.53781	6.07688e-24	2.405e-20	2.64236	98.5443	5.22088	6.70482e-11	6.76949e-08	expressed protein	Mitochondria
I	LOC_Os02g12470	0	41.958	12.0351	9.00528e-14	8.47288e-11	0	29.5869	11.5312	1.53868e-09	5.36271e-07	0	7.12807	9.47939	0.0258684	1	0	14.2353	10.4763	1.24848e-05	0.00375733	hypothetical protein	Mitochondria
I	LOC_Os02g30714	2.15402	23.3696	3.43953	0.000221746	0.0213157	2.33094	14.8351	2.67003	0.0106015	0.278871	2.31241	21.7845	3.23583	0.0042446	0.809938	2.21933	23.5841	3.40962	0.000886081	0.0982792	dehydrogenase/reductase, putative, expressed	Endoplasmic Reticulum
I	LOC_Os03g02470	0	1307.68	16.9967	6.27255e-181	1.94756e-176	0	99.9414	13.287	3.83643e-28	5.79411e-25	0	1261.47	16.9448	1.46094e-113	4.62547e-109	0	1297.87	16.9858	3.34791e-131	5.23932e-127	expressed protein	Mitochondria
I	LOC_Os03g25510	3.23617	33.947	3.39092	1.9234e-06	0.000485526	3.51022	45.8951	3.70871	2.70624e-06	0.000490464	3.47653	40.4386	3.54001	7.92962e-07	0.00080987	3.34286	43.7482	3.71007	2.09924e-09	1.56438e-06	expressed protein	No Prediction
I	LOC_Os03g43100	0	91.1412	13.154	7.61281e-28	1.68836e-24	0	98.627	13.2679	7.88159e-28	1.13624e-24	0	95.4454	13.2206	1.06807e-24	4.83089e-21	0	87.452	13.0944	5.34715e-29	1.85956e-25	expressed protein	No Prediction
I	LOC_Os04g01850	131.688	931.45	2.82236	2.22808e-10	1.33038e-07	142.737	599.808	2.07114	1.86348e-20	1.84695e-17	141.458	620.343	2.13269	2.44834e-15	5.59296e-12	136.023	654.736	2.26707	2.22167e-30	8.69199e-27	hypothetical protein	No Prediction
I	LOC_Os04g17650	1.99629	35.6257	4.15753	0.00581457	0.18933	2.16028	20.5943	3.25295	0.000444208	0.0313775	2.14435	21.9996	3.35887	0.000334706	0.153582	2.06345	23.031	3.48045	2.29755e-05	0.00659735	sucrose synthase, putative, expressed	No Prediction
I	LOC_Os04g17660	167.901	2050.49	3.61029	2.1261e-13	1.88609e-10	181.832	1860.7	3.35517	2.52498e-58	1.60164e-54	180.329	4045.86	4.48774	1.71545e-08	2.36143e-05	173.353	3474.56	4.32505	7.80883e-19	1.62939e-15	rhodanese-like domain containing protein, putative, expressed	Endoplasmic Reticulum	OsHAC1;2
I	LOC_Os04g18770	2.31609	42.981	4.21393	0.000436943	0.0357959	2.50774	81.4936	5.02223	9.12706e-14	5.07849e-11	2.48795	60.1266	4.59498	1.34862e-09	2.13494e-06	2.39374	58.4442	4.60972	1.27489e-14	2.10014e-11	retrotransposon protein, putative, unclassified, expressed	No Prediction
I	LOC_Os04g18780	1.35787	22.1488	4.02781	2.47996e-05	0.00442531	1.46965	28.4142	4.27307	1.38476e-06	0.000292793	1.45882	21.6576	3.892	9.43227e-05	0.0622157	1.4047	26.44	4.23438	4.79619e-07	0.000242123	retrotransposon protein, putative, unclassified	Mitochondria
I	LOC_Os04g52790	0.29895	17.9014	5.90402	1.14314e-05	0.0023982	0.323213	22.99	6.15238	9.03187e-07	0.000197555	0.320822	30.0288	6.54843	2.81992e-08	3.63321e-05	0.307572	17.3916	5.82132	7.15111e-06	0.00233149	expressed protein	No Prediction
I	LOC_Os05g08910	43.634	570.368	3.70837	0.00054273	0.0414468	47.2523	1125.32	4.57381	9.81291e-06	0.00145433	46.862	1448.85	4.95034	1.59289e-63	2.52163e-59	45.0423	1798.81	5.31962	2.25149e-36	1.0067e-32	expressed protein	No Prediction
I	LOC_Os05g34490	0	11.8414	10.2108	0.000172777	0.0181235	0	14.4884	10.5017	4.96989e-05	0.00558954	0	12.0865	10.2404	0.000344024	0.155602	0	10.0828	9.97911	0.000384896	0.0557724	expressed protein	No Prediction
I	LOC_Os06g15750	1.29888	16.8329	3.69595	0.000486968	0.0384729	1.4098	29.0304	4.36401	0.000163628	0.0144157	1.3955	15.2222	3.44732	0.00288304	0.647375	1.34206	9.68789	2.85173	0.0190552	0.631968	NB-ARC domain containing protein, expressed	No Prediction
I	LOC_Os06g40240	5.60692	174.761	4.96203	5.62549e-34	1.94073e-30	6.07167	282.296	5.53897	3.72526e-39	9.84586e-36	6.02033	307.112	5.67278	8.54079e-19	2.7041e-15	5.78072	247.185	5.4182	1.71836e-51	1.07566e-47	retrotransposon protein, putative, unclassified, expressed	No Prediction
I	LOC_Os07g01904	1319.28	5594.72	2.08431	9.95131e-34	3.08978e-30	1430.15	6155.91	2.10581	5.76356e-24	7.03066e-21	1417.07	7322.25	2.36937	3.23858e-16	8.54473e-13	1362.16	6760.75	2.31128	7.43896e-38	3.88053e-34	expressed protein	Mitochondria
I	LOC_Os07g32710	9.49642	221.062	4.54092	6.33434e-37	2.45844e-33	10.2753	351.922	5.09801	6.28597e-05	0.00669013	10.1968	793.475	6.282	1.01717e-11	1.78915e-08	9.79584	1008.21	6.68542	2.1051e-105	2.19625e-101	retrotransposon protein, putative, unclassified, expressed	Endoplasmic Reticulum
I	LOC_Os08g11190	0.319803	21.609	6.07831	9.66432e-07	0.00024799	0.347461	34.4437	6.63125	1.19044e-06	0.000255108	0.343599	20.759	5.91687	6.97456e-06	0.00566209	0.330294	18.4356	5.8026	3.30258e-06	0.00121269	retrotransposon protein, putative, unclassified, expressed	Mitochondria
I	LOC_Os08g11200	0.998738	31.5345	4.98068	2.70259e-07	8.06853e-05	1.08229	39.0907	5.17467	7.84364e-10	2.85941e-07	1.07301	31.4235	4.87211	1.9873e-07	0.000241999	1.03265	33.0931	5.00211	1.5985e-09	1.25078e-06	retrotransposon protein, putative, unclassified, expressed	Endoplasmic Reticulum
I	LOC_Os10g28350	157.551	1389.82	3.14101	2.43296e-57	1.88853e-53	170.52	1288.86	2.91808	8.6397e-11	3.65355e-08	169.166	1875.22	3.47055	9.05403e-13	1.68623e-09	162.47	1385.02	3.09167	2.0833e-13	2.96387e-10	1,2-dihydroxy-3-keto-5-methylthiopentene dioxygenase protein, putative, expressed	No Prediction
I	LOC_Os11g10710	10.5577	92.5582	3.13206	5.82598e-13	4.76028e-10	11.4303	179.234	3.97091	7.21466e-20	6.73001e-17	11.3382	259.622	4.51716	0.011935	1	10.8967	117.581	3.4317	4.27518e-19	9.55778e-16	protein kinase domain containing protein, expressed	No Prediction
I	LOC_Os11g34610	1.25717	13.2087	3.39323	0.00461648	0.166468	1.3613	28.3017	4.37783	0.0254866	0.467814	1.34995	14.9797	3.47203	0.00336608	0.705784	1.29661	26.2994	4.34221	5.14673e-07	0.000251699	TKL_IRAK_DUF26-lc.28 - DUF26 kinases have homology to DUF26 containing loci, expressed	No Prediction
I	LOC_Os12g02210	42.6046	240.011	2.49402	0.0145812	0.310303	46.1292	297.778	2.69049	0.00865936	0.244996	45.7496	1124.63	4.61954	5.65206e-07	0.0005965	43.948	1848.74	5.3946	3.98358e-141	1.24682e-136	RING finger protein, putative, expressed	Endoplasmic Reticulum
I	LOC_Os01g07170	66.4476	166.547	1.32564	3.19958e-06	0.000773809	71.9721	148.112	1.04118	0.000596766	0.0383288	71.3603	152.821	1.09865	0.00106008	0.334331	68.5691	137.263	1.00131	0.00035348	0.0526837	HORMA domain containing protein, putative, expressed	Chloroplast
I	LOC_Os02g10550	6.64499	24.5589	1.88591	0.0065856	0.200419	7.19387	28.2987	1.9759	0.0269452	0.485237	7.13555	42.2293	2.56515	0.0123004	1	6.85512	26.3294	1.94142	0.0165458	0.593608	expressed protein	Mitochondria
I	LOC_Os02g18000	31.0383	89.596	1.52939	3.21914e-05	0.00523303	33.6132	108.218	1.68684	3.07462e-06	0.000538887	33.3339	89.4393	1.42392	0.000571566	0.218028	32.0367	80.6277	1.33155	0.000177188	0.0315102	disease resistance protein RGA2, putative, expressed	Endoplasmic Reticulum
I	LOC_Os05g08900	112.492	438.089	1.9614	1.38996e-13	1.26932e-10	121.795	366.948	1.59113	2.33864e-05	0.00305235	120.799	321.885	1.41393	2.49609e-05	0.0188163	116.058	464.855	2.00193	5.4148e-12	6.27696e-09	expressed protein	No Prediction
I	LOC_Os05g11900	113.621	289.835	1.351	9.45857e-09	4.19542e-06	123.064	335.816	1.44826	6.64657e-08	1.84915e-05	122.027	366.694	1.58737	2.86884e-08	3.63321e-05	117.28	428.185	1.86827	6.69301e-11	6.76949e-08	expressed protein	No Prediction
I	LOC_Os06g38120	903.626	72.7412	-3.63488	6.72817e-05	0.00922703	978.131	64.1274	-3.93101	2.11679e-05	0.00278573	970.263	152.024	-2.67408	0.0010992	0.339059	931.887	279.668	-1.73644	0.0109611	0.47517	low-affinity cation transporter, putative, expressed	Chloroplast
I	LOC_Os07g03810	12.239	53.5392	2.12911	1.35394e-05	0.00276929	13.2603	50.0644	1.91667	0.000175439	0.0152863	13.1456	47.8205	1.86305	0.000682768	0.248473	12.6372	39.348	1.63861	0.00115965	0.118614	lectin-like receptor kinase 7, putative, expressed	Endoplasmic Reticulum
I	LOC_Os08g09420	6.31027	36.449	2.53011	5.12185e-05	0.00750134	6.84363	24.618	1.84688	0.010911	0.282903	6.77753	26.0046	1.93994	0.00840688	1	6.51131	24.0701	1.88622	0.00506936	0.309894	OsFBX266 - F-box domain containing protein, expressed	No Prediction
I	LOC_Os08g14940	428.015	121.793	-1.81324	6.23907e-16	7.1747e-13	463.59	112.583	-2.04186	1.44088e-14	8.97484e-12	459.667	154.089	-1.57682	1.48291e-08	2.13411e-05	441.723	166.494	-1.40767	4.87557e-12	5.86925e-09	receptor kinase, putative, expressed	Endoplasmic Reticulum
I	LOC_Os08g18000	16.2449	3.89932	-2.05869	0.0247253	0.404902	17.5971	5.32023	-1.72578	0.0371234	0.572651	17.4438	4.32495	-2.01196	0.0202345	1	16.7516	2.67338	-2.64756	0.00246465	0.195789	OsFBX283 - F-box domain containing protein, expressed	No Prediction
I	LOC_Os08g29580	130.743	47.9528	-1.44705	0.0053233	0.179656	141.626	27.0723	-2.3872	3.49403e-05	0.00416604	140.396	40.9504	-1.77755	0.000866556	0.301495	134.842	45.9161	-1.55419	0.00178642	0.157708	expressed protein	No Prediction
I	LOC_Os08g31569	68.5612	210.283	1.61687	2.2578e-09	1.11274e-06	74.3009	190.541	1.35865	7.24059e-05	0.00755403	73.6369	267.126	1.85902	1.841e-09	2.77561e-06	70.7665	172.585	1.28617	3.41436e-05	0.00905645	expressed protein	Mitochondria
I	LOC_Os09g17360	88.4809	38.7086	-1.19271	0.000694861	0.0487175	95.8686	38.7414	-1.30718	0.000371209	0.0271273	95.0299	46.0507	-1.04516	0.0061128	0.968607	91.3295	41.2218	-1.14767	0.000498821	0.0670069	expressed protein	Endoplasmic Reticulum
I	LOC_Os09g30454	31.1567	72.4942	1.21832	0.00205346	0.0987381	33.744	121.4	1.84706	0.000203273	0.0168712	33.4598	78.487	1.23002	0.018331	1	32.1509	75.6678	1.23482	0.000681078	0.0823052	OsWAK87 - OsWAK receptor-like protein kinase, expressed	No Prediction
I	LOC_Os10g38040	16.2236	76.3803	2.2351	2.16297e-07	6.64932e-05	17.5618	63.5444	1.85532	6.06658e-05	0.00650025	17.4218	42.832	1.2978	0.0187029	1	16.74	34.5707	1.04625	0.0464048	0.917166	lysM domain containing protein, putative, expressed	Mitochondria	OsEMSA1
II	LOC_Os01g01930	0	1.34054	7.07739	0.495684	1	0	0.598909	5.92816	0.848404	1	0	5.02762	8.9766	0.0398433	1	0	1.66609	7.38896	0.362081	1	expressed protein	No Prediction
II	LOC_Os01g15340	0.29895	9.71276	5.0219	0.00319238	0.131634	0.323213	5.57697	4.10892	0.0629905	0.750209	0.320822	6.16111	4.26335	0.222453	1	0.307572	1.96512	2.67562	0.462706	1	flowering promoting factor-like 1, putative, expressed	No Prediction	OsRAA1
II	LOC_Os01g23239	0.29895	3.92935	3.71631	0.163221	0.839082	0.323213	13.2095	5.35295	0.000567015	0.0368513	0.320822	2.96405	3.20773	0.320333	1	0.307572	3.26507	3.40812	0.198623	1	retrotransposon protein, putative, Ty3-gypsy subclass, expressed	No Prediction
II	LOC_Os01g23790	0.339468	3.68206	3.43917	0.171482	0.848769	0.367413	6.71839	4.19264	0.0327993	0.533791	0.364705	5.64917	3.95324	0.0707173	1	0.351176	3.63121	3.37019	0.156018	1	hypothetical protein	No Prediction
II	LOC_Os01g32380	0.937368	5.11314	2.44752	0.384058	1	1.01384	38.1741	5.23469	1.67129e-09	5.7616e-07	1.00635	24.8229	4.62447	0.000182752	0.103323	0.966319	5.91136	2.61292	0.11353	1	expressed protein	Chloroplast	RH3
II	LOC_Os01g32864	0	3.88859	8.60681	0.0774763	0.653863	0	17.4988	10.7739	5.79145e-06	0.000941957	0	0.291293	4.9131	1	1	0	2.01458	7.66148	0.403406	1	retrotransposon protein, putative, unclassified, expressed	No Prediction
II	LOC_Os01g38130	0	0.944256	6.5763	0.64451	1	0	0.661961	6.07031	0.836915	1	0	0.352482	5.17984	1	1	0	4.99192	8.96634	0.0236853	0.70278	expressed protein	Mitochondria
II	LOC_Os01g42190	0.938556	9.07064	3.27269	0.0265638	0.422747	1.01813	4.28016	2.07174	0.297554	1	1.00802	4.17826	2.05138	0.329857	1	0.968161	4.66559	2.26874	0.22157	1	heat shock protein DnaJ, putative, expressed	Mitochondria
II	LOC_Os01g42860	0.917703	31.2222	5.0884	0.0468673	0.546946	0.993887	46.136	5.53667	0.0302315	0.513288	0.985243	24.5999	4.64203	2.23914e-05	0.0172911	0.945438	9.53747	3.33455	0.0729675	1	inhibitor I family protein, putative, expressed	No Prediction	OCPI1
II	LOC_Os01g46460	0	0.98502	6.63665	0.636866	1	0	4.73725	8.89095	0.0465827	0.64516	0	0.996258	6.65286	0.679608	1	0	0.657159	6.05996	0.795177	1	hypothetical protein	Endoplasmic Reticulum
II	LOC_Os01g57880	0.29895	1.90258	2.66998	0.555093	1	0.323213	12.1625	5.23381	0.0038467	0.143871	0.320822	19.438	5.92096	0.0242099	1	0.307572	12.4719	5.34161	0.00970767	0.448804	plastocyanin-like domain containing protein, putative, expressed	Endoplasmic Reticulum
II	LOC_Os01g58130	0.678936	5.54388	3.02955	0.0986993	0.718124	0.734826	8.62562	3.55315	0.0214054	0.426978	0.72941	4.773	2.71009	0.176836	1	0.702351	7.11036	3.33966	0.0308303	0.7903	expressed protein	No Prediction
II	LOC_Os01g71840	0	0.783725	6.31057	0.782576	1	0	3.48756	8.45021	0.114858	0.940087	0	10.5175	10.04	0.000914237	0.311243	0	28.1637	11.4601	2.04455e-10	1.82835e-07	retrotransposon protein, putative, unclassified, expressed	No Prediction
II	LOC_Os01g72290	0	19.8308	10.9543	0.126139	0.777204	0	36.5872	11.8375	0.0416188	0.607168	0	214.054	14.3858	0.0398418	1	0	34.0824	11.7352	0.101122	1	expressed protein	Endoplasmic Reticulum
II	LOC_Os01g72550	0.339468	2.61551	2.94574	0.321908	0.987323	0.367413	6.10151	4.05369	0.0482214	0.659485	0.364705	1.78443	2.29066	0.55324	1	0.351176	3.76545	3.42256	0.25008	1	OsCML19 - Calmodulin-related calcium sensor protein, expressed	No Prediction
II	LOC_Os01g74480	0.938556	11.6713	3.63637	0.00447394	0.163425	1.01813	8.79673	3.11104	0.236981	1	1.00802	5.88914	2.54653	0.144182	1	0.968161	4.38422	2.179	0.240905	1	cupin domain containing protein, expressed	No Prediction
II	LOC_Os02g07170	0.659271	6.66797	3.33831	0.1765	0.855879	0.714874	7.54929	3.40058	0.0379387	0.576735	0.708304	7.09577	3.32452	0.0600974	1	0.68147	8.75408	3.68323	0.0104754	0.463234	MYB family transcription factor, putative, expressed	Mitochondria
II	LOC_Os02g30700	0	0.726997	6.20359	0.791388	1	0	0.92311	6.54398	0.691848	1	0	12.5589	10.2956	0.000237272	0.127326	0	8.74608	9.77414	0.00114	0.117758	MYB family transcription factor, putative, expressed	No Prediction
II	LOC_Os02g36190	0	4.62189	8.85546	0.03963	0.507942	0	1.22256	6.94552	0.562107	1	0	0.947224	6.58078	0.689063	1	0	2.39838	7.91192	0.248241	1	cytochrome P450, putative, expressed	Endoplasmic Reticulum
II	LOC_Os02g37480	0	8.09635	9.66291	0.00331509	0.135971	0	4.45576	8.80276	0.057677	0.719341	0	4.38634	8.78016	0.0691787	1	0	8.34484	9.70647	0.00153659	0.140215	glycine-rich cell wall structural protein precursor, putative, expressed	Endoplasmic Reticulum
II	LOC_Os03g06430	0.977886	4.38867	2.16605	0.25241	0.935884	1.05804	9.08013	3.10132	0.0649788	0.761107	1.05023	17.1075	4.02585	0.019497	1	1.00992	10.2077	3.33735	0.0210326	0.660163	expressed protein	No Prediction
II	LOC_Os03g15220	0.638418	2.98068	2.22307	0.424729	1	0.690626	4.75962	2.78487	0.174868	1	0.685527	8.50071	3.6323	0.0241807	1	0.658747	5.70655	3.11482	0.0737065	1	DUF292 domain containing protein, expressed	Mitochondria
II	LOC_Os03g20650	0.339468	6.08996	4.16509	0.0422665	0.523259	0.367413	3.08234	3.06855	0.27413	1	0.364705	4.15374	3.50961	0.157794	1	0.351176	8.69003	4.6291	0.0189432	0.631968	bZIP transcription factor domain containing protein, expressed	No Prediction
II	LOC_Os03g20680	0	3.1349	8.29687	0.350753	1	0	1.27206	7.00232	0.553	1	0	4.74869	8.89442	0.0490385	1	0	0.964189	6.60613	0.622403	1	late embryogenesis abundant protein 1, putative, expressed	Mitochondria	OsLEA3-2
II	LOC_Os03g22010	0	3.1349	8.29687	0.350753	1	0	35.5254	11.795	0.00726383	0.220053	0	442.87	15.4346	0.0258718	1	0	63.7914	12.6394	0.057677	0.997365	peroxidase precursor, putative, expressed	Endoplasmic Reticulum
II	LOC_Os03g25490	0.938556	9.1841	3.29062	0.072821	0.639408	1.01813	22.664	4.4764	0.00278381	0.116173	1.00802	37.0962	5.20168	0.0374501	1	0.968161	15.7764	4.02638	0.00574248	0.331001	cytochrome P450 72A1, putative, expressed	No Prediction
II	LOC_Os03g27480	0.5979	4.31049	2.84987	0.498172	1	0.646426	24.8695	5.26575	0.0175031	0.384704	0.641644	240.099	8.54764	0.0739651	1	0.615143	9.72173	3.98222	0.162069	1	OsSCP14 - Putative Serine Carboxypeptidase homologue, expressed	Endoplasmic Reticulum
II	LOC_Os03g32230	0.29895	9.58081	5.00217	0.133709	0.792429	0.323213	19.7726	5.93488	7.87514e-06	0.00122435	0.320822	5.45345	4.08732	0.0755124	1	0.307572	6.37972	4.3745	0.02421	0.707295	ZOS3-12 - C2H2 zinc finger protein, expressed	No Prediction	BSR-D1|ZFP36
II	LOC_Os03g37140	0.638418	25.6716	5.32953	1.44922e-05	0.00290303	0.690626	32.4936	5.55611	1.15384e-08	3.51876e-06	0.685527	3.31674	2.27448	0.379423	1	0.658747	4.40024	2.73978	0.164935	1	expressed protein	No Prediction
II	LOC_Os03g52860	0	0.391862	5.32863	0.989252	1	0	2.14568	7.752	0.292117	1	0	20.9278	11.0319	9.38604e-07	0.000928661	0	18.7447	10.873	0.00690341	0.374471	lipoxygenase, putative, expressed	No Prediction	L-2
II	LOC_Os04g02460	0	7.1584	9.48551	0.00611189	0.194434	0	2.83238	8.15096	0.182308	1	0	1.52981	7.26661	0.458031	1	0	3.04753	8.25622	0.119763	1	retrotransposon protein, putative, unclassified, expressed	No Prediction
II	LOC_Os04g06590	7.58354	49.7302	2.71318	0.0884619	0.687939	8.212	191.843	4.54605	7.44e-11	3.23242e-08	8.14357	33.0257	2.01986	0.272576	1	7.82328	41.2558	2.39875	1.1922e-05	0.00362277	expressed protein	Endoplasmic Reticulum
II	LOC_Os04g09450	0	1.0054	6.66591	0.633152	1	0	0.324201	5.06264	1	1	0	20.2354	10.9834	1.45048e-06	0.00139162	0	22.5817	11.1416	1.65102e-08	1.0546e-05	expressed protein	Endoplasmic Reticulum
II	LOC_Os04g20290	0.5979	6.65055	3.4755	0.269938	0.952921	0.646426	22.8664	5.1446	1.5748e-05	0.00216218	0.641644	3.62019	2.49622	0.329066	1	0.615143	4.39388	2.8365	0.170178	1	retrotransposon protein, putative, unclassified, expressed	Mitochondria
II	LOC_Os04g49210	3.66963	128.989	5.13547	0.132621	0.790455	3.97125	429.514	6.75697	2.59121e-10	1.05363e-07	3.9393	28.8499	2.87255	0.0858497	1	3.77991	15.2013	2.00777	0.140487	1	naringenin,2-oxoglutarate 3-dioxygenase, putative, expressed	No Prediction
II	LOC_Os04g53050	1.61749	10.7934	2.73832	0.0236835	0.3954	1.75296	8.35986	2.25368	0.0870472	0.857921	1.73743	8.98793	2.37103	0.075299	1	1.67051	11.33	2.76178	0.012143	0.497564	disease resistance RPP13-like protein 1, putative, expressed	No Prediction
II	LOC_Os04g57090	0	7.07245	9.46811	0.0268909	0.424588	0	1.28562	7.01749	0.55057	1	0	0.352482	5.17984	1	1	0	0.321396	5.05049	0.999	1	jasmonate O-methyltransferase, putative, expressed	No Prediction
II	LOC_Os05g04410	8.69475	0	-9.76566	0.0280867	0.432931	9.40357	1.2968	-2.85825	0.128981	0.977656	9.33408	2.32028	-2.00821	0.222137	1	8.96084	1.98584	-2.17388	0.198125	1	peroxidase precursor, putative, expressed	Endoplasmic Reticulum
II	LOC_Os05g05080	0.339468	12.0684	5.15181	0.000707999	0.0488955	0.367413	21.9071	5.89785	1.89629e-06	0.000364502	0.364705	5.63722	3.95018	0.070946	1	0.351176	5.25091	3.9023	0.0503255	0.947743	expressed protein	No Prediction
II	LOC_Os05g08940	0.638418	6.79576	3.41206	0.213161	0.901082	0.690626	5.79969	3.07	0.195828	1	0.685527	7.72469	3.49419	0.0389286	1	0.658747	11.6754	4.1476	0.001421	0.134368	transposon protein, putative, Mariner sub-class, expressed	No Prediction
II	LOC_Os05g18880	0	6.97749	9.44863	0.00745677	0.216177	0	3.80058	8.57387	0.0916445	0.874815	0	2.69727	8.0807	0.219075	1	0	1.66609	7.38896	0.362081	1	transposon protein, putative, CACTA, En/Spm sub-class, expressed	No Prediction
II	LOC_Os05g30500	25.359	296.831	3.54908	0.231194	0.919006	27.4522	950.22	5.11327	1.63461e-59	1.72811e-55	27.2287	146.374	2.42646	0.00116171	0.350295	26.1489	257.614	3.30038	0.0374548	0.847472	expressed protein	No Prediction	RH1
II	LOC_Os05g30510	0.339468	8.18355	4.59138	0.277776	0.956595	0.367413	24.7868	6.07603	3.27041e-07	8.10346e-05	0.364705	5.79398	3.98975	0.0614094	1	0.351176	2.71978	2.95322	0.295535	1	expressed protein	No Prediction
II	LOC_Os05g38790	0	3.08448	8.27355	0.13598	0.796313	0	1.9408	7.60792	0.350885	1	0	5.03998	8.98013	0.0396549	1	0	0.978556	6.62725	0.619653	1	IQ calmodulin-binding motif domain containing protein, expressed	No Prediction
II	LOC_Os05g39790	0	2.77415	8.12109	0.174179	0.851691	0	71.13	12.7964	1.28649e-13	7.0349e-11	0	0.655931	6.0573	0.83742	1	0	20.8173	11.0243	0.138998	1	transposon protein, putative, unclassified, expressed	No Prediction
II	LOC_Os05g42160	0.959408	14.8265	3.94989	0.000787697	0.052259	1.04238	13.2703	3.67025	0.00300252	0.122169	1.0308	4.87086	2.24042	0.246449	1	0.990883	7.25113	2.87142	0.0461271	0.917166	expressed protein	No Prediction
II	LOC_Os05g45690	0.339468	2.86722	3.07831	0.305581	0.977389	0.367413	5.98897	4.02683	0.0498371	0.669341	0.364705	2.345	2.68478	0.44737	1	0.351176	5.76731	4.03763	0.0407843	0.868489	expressed protein	Endoplasmic Reticulum
II	LOC_Os06g02360	0	0.391862	5.32863	0.989252	1	0	2.94052	8.20482	0.175059	1	0	1.71338	7.4291	0.430597	1	0	5.62035	9.13708	0.0205844	0.652203	Skp1 family, dimerisation domain containing protein, expressed	Mitochondria
II	LOC_Os06g14870	0.29895	5.13163	4.10144	0.0716276	0.634197	0.323213	3.48756	3.43166	0.226316	1	0.320822	9.14469	4.83309	0.00785211	1	0.307572	9.56495	4.95876	0.0042102	0.277219	expressed protein	Mitochondria
II	LOC_Os06g16170	0	7.70007	9.5906	0.00438018	0.161329	0	5.13569	9.00722	0.035954	0.562563	0	2.34479	7.87946	0.277043	1	0	2.01787	7.66382	0.274458	1	expressed protein	Endoplasmic Reticulum
II	LOC_Os06g22290	0	0.314752	5.02127	0.989251	1	0	2.19517	7.78474	0.286762	1	0	9.07322	9.82706	0.0247077	1	0	9.78232	9.93551	0.0221304	0.675765	legume lectins beta domain containing protein, expressed	No Prediction
II	LOC_Os06g25420	0.319803	1.29977	2.023	0.691839	1	0.347461	7.71145	4.47208	0.0249283	0.465896	0.343599	2.84167	3.04794	0.327505	1	0.330294	3.29545	3.31865	0.196008	1	expressed protein	Endoplasmic Reticulum
II	LOC_Os07g09760	0	160.734	13.9725	4.55734e-31	1.28637e-27	0	184.616	14.1723	1.02427e-46	4.64082e-43	0	12.2366	10.2582	0.0593953	1	0	26.8691	11.3923	0.114477	1	retrotransposon protein, putative, unclassified, expressed	No Prediction
II	LOC_Os07g18750	0.29895	2.57285	3.10539	0.374092	1	0.323213	16.569	5.67986	0.154138	1	0.320822	106.481	8.37461	0.0845342	1	0.307572	21.8578	6.15108	0.0203492	0.651452	LTPL42 - Protease inhibitor/seed storage/LTP family protein precursor, expressed	Endoplasmic Reticulum
II	LOC_Os07g32680	0	2.14023	7.74834	0.286863	0.963365	0	3.1498	8.30369	0.145295	1	0	5.51464	9.10974	0.0299174	1	0	8.06654	9.65759	0.0019732	0.166916	retrotransposon protein, putative, unclassified, expressed	Endoplasmic Reticulum
II	LOC_Os07g43450	0	0.783725	6.31057	0.782576	1	0	2.55767	8.00432	0.225011	1	0	8.17544	9.67692	0.00487961	0.879269	0	5.97848	9.22605	0.0104865	0.463234	expressed protein	No Prediction
II	LOC_Os08g07100	0	2.20326	7.79003	0.360847	1	0	4.64708	8.86328	0.0482616	0.659485	0	0.352482	5.17984	1	1	0	0.687539	6.1242	0.789741	1	terpene synthase, putative, expressed	No Prediction	TPS46
II	LOC_Os08g11180	0	0.335134	5.10909	0.989251	1	0	3.20845	8.33022	0.142088	1	0	6.26863	9.29431	0.0183619	1	0	1.94274	7.60936	0.282216	1	retrotransposon protein, putative, unclassified, expressed	No Prediction
II	LOC_Os08g24200	1.53527	9.46105	2.62351	0.114231	0.75339	1.66027	14.2948	3.106	0.00581655	0.188821	1.64799	17.7332	3.42767	0.00237515	0.584153	1.58146	14.827	3.2289	0.0975884	1	expressed protein	Endoplasmic Reticulum
II	LOC_Os08g26350	0	3.30174	8.37145	0.112065	0.748719	0	1.95436	7.61791	0.349205	1	0	2.58705	8.02073	0.26306	1	0	4.29638	8.75033	0.0414132	0.872857	expressed protein	Chloroplast
II	LOC_Os09g09650	0.319803	1.37688	2.10615	0.685496	1	0.347461	15.3217	5.46258	0.189965	1	0.343599	3.25534	3.24401	0.268736	1	0.330294	7.01286	4.40818	0.0150757	0.567766	retrotransposon protein, putative, Ty3-gypsy subclass, expressed	No Prediction
II	LOC_Os10g02910	0	2.47536	7.95731	0.222177	0.910608	0	6.15337	9.26758	0.0177225	0.386846	0	0.582586	5.88895	0.850682	1	0	1.0233	6.69112	0.611345	1	transposon protein, putative, unclassified, expressed	No Prediction
II	LOC_Os10g05980	0	100.002	13.2879	0.0403584	0.512689	0	453.575	15.4691	0.0290751	0.503536	0	1087.22	16.7303	0.0190869	1	0	0.687539	6.1242	0.789741	1	POEI13 - Pollen Ole e I allergen and extensin family protein precursor, expressed	Endoplasmic Reticulum
II	LOC_Os10g06000	0.29895	91.9585	8.26493	0.0569677	0.590763	0.323213	509.082	10.6212	0.0406424	0.6001	0.320822	1153.3	11.8117	0.0267947	1	0.307572	2.06262	2.74548	0.546324	1	POEI15 - Pollen Ole e I allergen and extensin family protein precursor, expressed	Endoplasmic Reticulum	OsPRP1
II	LOC_Os10g27280	0	0.391862	5.32863	0.989252	1	0	4.71691	8.88475	0.0469542	0.647196	0	2.74402	8.10539	0.193734	1	0	1.95075	7.61526	0.281368	1	thaumatin, putative, expressed	Endoplasmic Reticulum
II	LOC_Os10g37604	0	7.23993	9.50182	0.00592805	0.192129	0	1.62338	7.35171	0.438681	1	0	6.32733	9.30773	0.0162193	1	0	3.02351	8.24485	0.120867	1	expressed protein	No Prediction
II	LOC_Os10g40450	0	3.89301	8.60844	0.0773534	0.653359	0	2.52174	7.98399	0.228053	1	0	6.79253	9.40993	0.0387068	1	0	1.96512	7.62579	0.279859	1	expressed protein	No Prediction
II	LOC_Os10g40614	0.5979	3.69171	2.62631	0.298419	0.974315	0.646426	56.2082	6.44215	0.00352501	0.135742	0.641644	25.3617	5.30474	0.0433218	1	0.615143	9.42435	3.9374	0.159024	1	LTPL147 - Protease inhibitor/seed storage/LTP family protein precursor, expressed	Endoplasmic Reticulum
II	LOC_Os11g02540	0.618753	24.6055	5.31347	0.123046	0.770406	0.670674	14.9117	4.47469	0.000532464	0.035256	0.664421	6.58444	3.30889	0.0750563	1	0.637866	3.9797	2.64133	0.204789	1	WRKY50, expressed	No Prediction
II	LOC_Os11g09260	0	403.037	15.2987	1.44776e-91	1.49839e-87	0	1.49727	7.2358	0.458516	1	0	0.704964	6.1598	0.829111	1	0	1.37508	7.11382	0.483603	1	expressed protein	Mitochondria
II	LOC_Os11g17954	0	3.16159	8.30906	0.132262	0.790358	0	14.1012	10.4626	5.76931e-05	0.00626642	0	6.58195	9.36456	0.0133177	1	0	12.6539	10.3065	4.6174e-05	0.0115616	transposon protein, putative, Pong sub-class, expressed	Mitochondria
II	LOC_Os11g22150	0	1.17559	6.88946	0.604686	1	0	10.4222	10.0268	0.00195056	0.0919226	0	0.619259	5.97558	0.84392	1	0	1.34305	7.08007	0.481876	1	retrotransposon protein, putative, unclassified, expressed	Endoplasmic Reticulum
II	LOC_Os11g31540	0	1.65529	7.37963	0.388798	1	0	6.18706	9.27544	0.0198049	0.409473	0	2.56274	8.00716	0.229904	1	0	2.75016	8.10861	0.356573	1	BRASSINOSTEROID INSENSITIVE 1-associated receptor kinase 1 precursor, putative, expressed	Endoplasmic Reticulum
II	LOC_Os11g36810	0.339468	8.3073	4.61303	0.0103532	0.261134	0.367413	19.0141	5.69352	1.22078e-05	0.00173624	0.364705	2.85403	2.9682	0.325061	1	0.351176	6.38444	4.1843	0.0238595	0.70605	expressed protein	No Prediction
II	LOC_Os11g44340	1.95815	23.6778	3.59598	0.0236436	0.395321	2.12467	27.6644	3.70272	1.08056e-05	0.0015793	2.10381	9.98668	2.247	0.0746769	1	2.02353	14.9006	2.88043	0.0128234	0.514939	calmodulin binding protein, putative, expressed	No Prediction
II	LOC_Os11g45550	0	16.4259	10.6826	6.79804e-06	0.00153888	0	52.4122	12.356	4.89877e-12	2.35408e-09	0	0.704964	6.1598	0.829111	1	0	2.35034	7.88285	0.377096	1	retrotransposon protein, putative, unclassified, expressed	No Prediction
II	LOC_Os11g47630	1.61749	18.4914	3.51502	0.205727	0.894213	1.75296	56.7226	5.01606	4.00113e-10	1.54756e-07	1.73743	9.22073	2.40793	0.0727088	1	1.67051	44.7069	4.74213	0.00509125	0.310626	ZOS11-10 - C2H2 zinc finger protein, expressed	No Prediction
II	LOC_Os12g02170	0	5.19278	9.02314	0.0280468	0.432931	0	0.986162	6.63831	0.679324	1	0	14.5885	10.5116	6.26347e-05	0.0431104	0	14.5583	10.5086	9.59194e-06	0.00297246	retrotransposon protein, putative, SINE subclass, expressed	Mitochondria
II	LOC_Os12g05440	0.678936	9.91595	3.8684	0.144058	0.808458	0.734826	16.4609	4.4855	0.00448874	0.158889	0.72941	14.6281	4.32587	0.12225	1	0.702351	5.91608	3.07438	0.0609733	1	cytochrome P450, putative, expressed	Endoplasmic Reticulum	CYP94C2b
II	LOC_Os12g08930	0	0.783725	6.31057	0.782576	1	0	2.24025	7.81394	0.28204	1	0	5.17701	9.01876	0.119391	1	0	7.36793	9.52707	0.00344417	0.244443	expressed protein	No Prediction
II	LOC_Os12g14520	0	2.11984	7.7346	0.28884	0.964621	0	7.7293	9.59606	0.00572633	0.186848	0	4.17805	8.71014	0.0747084	1	0	0.679533	6.10755	0.791154	1	expressed protein	No Prediction
II	LOC_Os12g21950	0	9.34381	9.86941	0.00123427	0.0711056	0	3.73753	8.54979	0.0939151	0.882513	0	0.327965	5.0788	1	1	0	3.69339	8.5327	0.308952	1	expressed protein	Mitochondria
II	LOC_Os12g24050	0	0.335134	5.10909	0.989251	1	0	250.568	14.613	4.44673e-57	2.35054e-53	0	2.77082	8.11937	0.213524	1	0	4.36185	8.7721	0.0403587	0.864869	retrotransposon protein, putative, unclassified, expressed	No Prediction
II	LOC_Os12g34058	0	5.53946	9.1162	0.0215954	0.378181	0	6.53838	9.35499	0.012408	0.308811	0	3.15748	8.30719	0.149562	1	0	4.34748	8.76735	0.0405866	0.867114	NADH-ubiquinone oxidoreductase chain 3, putative, expressed	No Prediction
II	LOC_Os12g36750	2.51434	75.5245	4.90869	2.86003e-05	0.00480006	2.7226	164.179	5.91414	2.59043e-29	4.1079e-26	2.6999	14.5692	2.43195	0.133252	1	2.59323	40.2462	3.95603	0.00136156	0.131124	expressed protein	Mitochondria
II	LOC_Os12g40760	0.29895	1.56745	2.39044	0.672435	1	0.323213	2.42038	2.90468	0.396626	1	0.320822	8.04848	4.64887	0.176487	1	0.307572	11.7843	5.2598	0.0195835	0.63915	expressed protein	Endoplasmic Reticulum
	LOC_Os01g01019	7.52099	4.23003	-0.830253	0.523015	1	8.13926	12.7724	0.650065	0.594738	1	8.07524	24.8647	1.62252	0.246748	1	7.75512	21.7518	1.48791	0.0287823	0.769312	expressed protein
	LOC_Os01g01560	0.639605	7.21071	3.49489	0.0372085	0.49477	0.694922	2.18398	1.65204	0.601785	1	0.687198	8.23643	3.58322	0.0312433	1	0.660589	3.66795	2.47315	0.246299	1	transposon protein, putative, unclassified, expressed
	LOC_Os01g01580	6.30789	4.9711	-0.343593	0.772994	1	6.83504	2.88425	-1.24476	0.341519	1	6.77419	17.2956	1.35229	0.106781	1	6.50763	18.271	1.48935	0.0424646	0.879071	expressed protein
	LOC_Os01g01840	18.6247	61.2581	1.71768	0.0425661	0.524131	20.1819	72.0731	1.8364	2.85381e-05	0.0035082	20.0017	17.6873	-0.177415	0.766278	1	19.2153	9.747	-0.979226	0.132337	1	helix-loop-helix DNA-binding domain containing protein, expressed
	LOC_Os01g01870	91.4562	242.198	1.40503	0.173739	0.851521	99.0781	228.138	1.20327	9.30673e-06	0.00139232	98.214	92.6802	-0.0836675	0.765156	1	94.3478	109.127	0.209946	0.47937	1	helix-loop-helix DNA-binding domain containing protein, expressed
	LOC_Os01g02010	46.323	15.0205	-1.6248	0.0392666	0.506729	50.1459	22.857	-1.13349	0.101295	0.906539	49.7485	339.764	2.77181	0.0782884	1	47.8198	156.781	1.71307	0.00354971	0.24846	expressed protein
	LOC_Os01g02130	33.7454	39.1517	0.214387	0.721947	1	36.5402	130.341	1.83473	0.0334758	0.538123	36.2366	33.7928	-0.100734	0.814205	1	34.8091	52.0678	0.580928	0.208794	1	expressed protein
	LOC_Os01g02150	1009.01	597.013	-0.7571	0.126987	0.778291	1092.28	836.989	-0.384062	0.498263	1	1083.55	3088.87	1.51131	0.0425913	1	1041.24	1978.76	0.926297	0.0869683	1	sulfated surface glycoprotein 185 precursor, putative, expressed
	LOC_Os01g02290	27.3431	32.6783	0.257158	0.572791	1	29.6005	71.7825	1.27801	0.00146652	0.0740229	29.3652	84.6634	1.52763	0.000304316	0.153582	28.2267	81.0673	1.52206	0.000436179	0.0606754	Ser/Thr receptor-like kinase, putative, expressed
	LOC_Os01g02300	21.0332	17.428	-0.271265	0.728608	1	22.7679	46.9418	1.04387	0.0270869	0.486735	22.5869	33.8047	0.581741	0.305743	1	21.7043	35.6258	0.714945	0.131156	1	receptor kinase ORK10, putative, expressed
	LOC_Os01g02830	16.1603	12.8725	-0.328166	0.612265	1	17.4959	37.3703	1.09488	0.0462148	0.642514	17.351	22.3744	0.366826	0.635155	1	16.6588	10.6217	-0.649273	0.329335	1	receptor-like kinase ARK1AS, putative, expressed
	LOC_Os01g03030	167.258	191.315	0.193876	0.418843	1	181.242	986.563	2.4445	2.55228e-30	4.49712e-27	179.634	175.704	-0.0319118	0.887603	1	172.614	166.375	-0.0531112	0.819191	1	alanyl-tRNA synthetase, putative, expressed
	LOC_Os01g03330	169.021	551.018	1.7049	0.00108597	0.0650335	183.164	641.41	1.80811	0.00039025	0.028194	181.53	311.608	0.779519	0.0317514	1	174.443	309.051	0.825086	0.205554	1	BBTI3 - Bowman-Birk type bran trypsin inhibitor precursor, expressed
	LOC_Os01g03340	1119.45	2918.37	1.38238	0.0250667	0.407901	1213.53	3476.9	1.51859	0.000312014	0.024019	1202.35	2003.81	0.736882	0.0547254	1	1155.45	1561.36	0.43435	0.261484	1	BBTI4 - Bowman-Birk type bran trypsin inhibitor precursor, expressed
	LOC_Os01g03530	17.5044	37.3658	1.094	0.0360892	0.487817	18.967	28.9589	0.610512	0.308315	1	18.7971	36.7887	0.968754	0.0877763	1	18.0519	22.2012	0.298492	0.636718	1	multicopper oxidase domain containing protein, expressed
	LOC_Os01g03710	180.365	435.13	1.27052	3.17457e-09	1.54011e-06	195.422	257.446	0.397679	0.104232	0.911649	193.709	161.124	-0.265721	0.355238	1	186.14	176.205	-0.0791339	0.740368	1	mannose-6-phosphate isomerase, putative, expressed
	LOC_Os01g03740	17.1401	39.8678	1.21784	0.0152221	0.316989	18.5514	29.7288	0.680328	0.229771	1	18.4054	46.2027	1.32785	0.0116423	1	17.6836	38.8111	1.13406	0.0180365	0.612948	nuclease PA3, putative, expressed
	LOC_Os01g04210	12.3003	30.0743	1.28984	0.0253906	0.410815	13.3288	26.9662	1.01661	0.0920446	0.875873	13.2122	17.4377	0.400336	0.531245	1	12.7035	14.4496	0.185799	0.80369	1	DNA binding protein, putative, expressed
	LOC_Os01g04230	11.6005	2.30076	-2.33401	0.0426561	0.524265	12.5697	6.91648	-0.861838	0.358644	1	12.4601	19.4648	0.643559	0.417411	1	11.9784	5.02537	-1.25314	0.162753	1	inactive receptor kinase At2g26730 precursor, putative, expressed
	LOC_Os01g04460	77.5061	33.7022	-1.20147	0.0015475	0.0831284	83.9534	57.3192	-0.55057	0.112104	0.932637	83.2362	73.4013	-0.181404	0.611963	1	79.9784	64.0213	-0.321059	0.306408	1	Ser/Thr protein kinase, putative, expressed
	LOC_Os01g04470	10.8787	15.7504	0.533882	0.47074	1	11.7821	29.2358	1.31114	0.0348992	0.551542	11.6834	12.5712	0.105664	0.92769	1	11.2288	11.3987	0.0216706	1	1	expressed protein
	LOC_Os01g04480	23.9256	24.517	0.0352303	1	1	25.9046	54.9369	1.08457	0.0169831	0.379055	25.6912	27.394	0.0925837	0.972534	1	24.6774	31.5949	0.356499	0.585471	1	expressed protein
	LOC_Os01g04550	589.997	452.228	-0.383658	0.516102	1	638.754	291.871	-1.12993	0.0416981	0.607628	633.571	697.949	0.139617	0.880356	1	608.735	678.793	0.157159	0.710224	1	expressed protein
	LOC_Os01g04640	15.1112	17.7238	0.230065	0.790339	1	16.366	22.2378	0.442313	0.478381	1	16.2296	36.0823	1.15266	0.0381276	1	15.6006	45.6175	1.54798	0.000875043	0.0981647	reticulon domain containing protein, putative, expressed
	LOC_Os01g04670	56.1874	118.95	1.08203	0.00298215	0.125464	60.8917	88.3403	0.536826	0.105173	0.914134	60.3501	64.0404	0.0856253	0.885913	1	58.011	89.5688	0.626671	0.0410306	0.868489	expressed protein
	LOC_Os01g05744	28.5767	12.6197	-1.17916	0.0425733	0.524131	30.9468	29.9401	-0.047711	0.936757	1	30.6858	58.1297	0.921705	0.40056	1	29.4728	33.1223	0.168422	0.834862	1	expressed protein
	LOC_Os01g05760	5.54436	0	-9.11748	0.0324476	0.46214	5.99893	3.59333	-0.739384	0.548247	1	5.952	7.46798	0.327345	0.805983	1	5.71255	3.72542	-0.616731	0.62374	1	PAS2, putative, expressed
	LOC_Os01g06150	25.8291	54.4556	1.07609	0.0135221	0.298722	27.9756	26.7793	-0.0630484	0.923354	1	27.7392	29.2845	0.0782108	0.905147	1	26.6568	23.1845	-0.201345	0.727301	1	expressed protein
	LOC_Os01g06580	45.1815	16.6854	-1.43715	0.065173	0.617029	48.9377	44.5617	-0.135143	0.914727	1	48.5299	289.377	2.576	0.0729113	1	46.6664	179.002	1.93952	1.7291e-12	2.25496e-09	fasciclin domain containing protein, expressed
	LOC_Os01g06740	30.6752	69.7948	1.18605	0.0394679	0.507752	33.2308	146.449	2.13981	0.0225574	0.444369	32.9399	55.7111	0.758129	0.299123	1	31.635	29.628	-0.0945573	0.817315	1	ribosome inactivating protein, putative, expressed
	LOC_Os01g07560	8.30181	0.706614	-3.55443	0.0235828	0.394728	8.98673	7.73383	-0.216613	0.893716	1	8.91519	21.6137	1.27761	0.13385	1	8.5674	15.0334	0.811242	0.444842	1	receptor-like protein kinase 2 precursor, putative, expressed
	LOC_Os01g08090	45.5245	54.0751	0.248323	0.572116	1	49.3048	133.972	1.44213	2.74424e-05	0.00344456	48.8875	76.692	0.649609	0.151828	1	46.9661	58.294	0.311727	0.407712	1	flavonol-3-O-glycoside-7-O-glucosyltransferase 1, putative, expressed
	LOC_Os01g08380	34.8152	35.5615	0.0305998	1	1	37.6523	56.0208	0.573224	0.629159	1	37.3727	155.099	2.05313	0.0164679	1	35.8684	56.8393	0.664175	0.50151	1	transferase family protein, putative, expressed
	LOC_Os01g08870	66.4267	28.2388	-1.23409	0.0461591	0.544734	71.9347	42.1274	-0.771929	0.181006	1	71.3254	59.9741	-0.250076	0.585593	1	68.4895	41.9333	-0.707785	0.189044	1	expressed protein
	LOC_Os01g08880	87.1567	33.4797	-1.38033	0.00640719	0.19854	94.4153	79.421	-0.249499	0.525158	1	93.592	100.46	0.102158	0.820529	1	89.8892	58.5062	-0.619558	0.111326	1	expressed protein
	LOC_Os01g09150	0.638418	3.50304	2.45603	0.290583	0.96746	0.690626	11.4175	4.04719	0.0217198	0.432162	0.685527	2.06586	1.59146	0.677107	1	0.658747	3.98299	2.59605	0.203871	1	expressed protein
	LOC_Os01g09580	6.18397	2.74304	-1.17276	0.346091	1	6.69385	3.39977	-0.977402	0.453682	1	6.6392	2.73166	-1.28123	0.373545	1	6.37314	0.642792	-3.30958	0.0456416	0.913386	CAMK_CAMK_like_Aur_like.1 - CAMK includes calcium/calmodulin depedent protein kinases, expressed
	LOC_Os01g09620	425.591	336.064	-0.340729	0.530011	1	460.641	659.929	0.518667	0.526027	1	456.95	1246.26	1.4475	6.44024e-06	0.0053659	438.785	1284.52	1.54964	0.000239013	0.0402197	zinc finger/CCCH transcription factor, putative, expressed		OsDOS
	LOC_Os01g09880	102.833	23.3445	-2.13915	0.0149767	0.314491	111.29	111.497	0.00269065	0.99743	1	110.42	729.848	2.7246	0.0825629	1	106.078	349.658	1.72083	0.00147777	0.137248	harpin-induced protein 1 domain containing protein, expressed
	LOC_Os01g09930	14.6896	27.3699	0.897801	0.254522	0.937491	15.9059	17.3679	0.12686	0.897837	1	15.7755	2.98628	-2.40126	0.0196275	1	15.1604	2.39037	-2.665	0.00409151	0.272469	helix-loop-helix DNA-binding domain containing protein, expressed
	LOC_Os01g10210	1345.65	1227.33	-0.132785	0.661353	1	1458.52	632.497	-1.20537	0.00225823	0.102457	1445.38	1379.42	-0.0673847	0.827384	1	1389.41	1336.99	-0.0554756	0.890014	1	lachrymatory factor synthase, putative, expressed
	LOC_Os01g10890	1310.9	488.058	-1.42544	4.77781e-05	0.00713506	1420.65	775.426	-0.873487	0.0417927	0.608171	1407.89	928.447	-0.600644	0.0651422	1	1352.75	717.483	-0.914882	0.00968567	0.448449	CAMK_KIN1/SNF1/Nim1_like.8 - CAMK includes calcium/calmodulin depedent protein kinases, expressed
	LOC_Os01g10960	17.1123	28.7086	0.746449	0.303151	0.976915	18.5434	37.8546	1.02956	0.0441446	0.627843	18.3807	36.4428	0.987444	0.235032	1	17.6714	27.7206	0.64954	0.21109	1	peptide-N4-asparagine amidase A, putative, expressed
	LOC_Os01g11160	672.413	1227.69	0.868523	0.0508568	0.569078	728.44	1719.55	1.23915	0.0241913	0.459483	722.173	998.698	0.467704	0.260439	1	694.067	730.728	0.0742586	0.748086	1	amino acid permease family protein, putative, expressed
	LOC_Os01g11620	234.914	47.3703	-2.31008	0.0131384	0.294537	254.213	222.754	-0.190584	0.815034	1	252.246	679.372	1.42937	0.0968726	1	242.342	411.268	0.763038	0.339887	1	GDSL-like lipase/acylhydrolase, putative, expressed
	LOC_Os01g11910	71.4834	114.357	0.677868	0.0224447	0.386086	77.4431	185.435	1.2597	1.10929e-05	0.00161386	76.7701	70.7324	-0.118173	0.799289	1	73.7667	83.1059	0.171982	0.607722	1	basic helix-loop-helix, putative, expressed
	LOC_Os01g12360	10.3551	3.55976	-1.54049	0.168915	0.845386	11.2093	8.13011	-0.463352	0.578314	1	11.1187	11.0075	-0.0145114	0.957864	1	10.6786	2.37436	-2.16912	0.0372765	0.847418	retrotransposon protein, putative, unclassified, expressed
	LOC_Os01g12420	20.8004	25.1892	0.276194	0.608878	1	22.5304	50.3727	1.16077	0.0125864	0.312111	22.3394	36.7786	0.719279	0.18212	1	21.4704	25.4694	0.246418	0.655489	1	receptor-like protein kinase, putative, expressed
	LOC_Os01g12430	21.7287	33.2236	0.612608	0.232085	0.919894	23.5209	50.9894	1.11626	0.0183518	0.394816	23.3316	34.8502	0.578884	0.319455	1	22.4108	28.1202	0.327413	0.558772	1	receptor-like protein kinase, putative, expressed
	LOC_Os01g12520	11.968	44.5346	1.89575	0.000295526	0.0256307	12.9871	41.0049	1.65872	0.0513771	0.682075	12.8576	23.4714	0.868285	0.330554	1	12.3634	26.3374	1.09104	0.212745	1	mitochondrial carrier protein, putative, expressed
	LOC_Os01g12790	19.5039	7.60068	-1.35956	0.0568037	0.590763	21.1292	5.64002	-1.90546	0.0152742	0.353346	20.9472	12.3634	-0.760688	0.299973	1	20.132	10.6521	-0.918356	0.15954	1	receptor protein kinase, putative, expressed
	LOC_Os01g13670	14.5519	12.0213	-0.275616	0.685751	1	15.7662	3.90634	-2.01295	0.0248151	0.465884	15.6277	19.5498	0.323047	0.747539	1	15.0142	32.5781	1.11757	0.0328799	0.800396	expressed protein
	LOC_Os01g13770	1603.64	1174.98	-0.448716	0.141872	0.806481	1737.87	712.892	-1.28557	1.77801e-06	0.000354662	1722.37	2729.79	0.664392	0.0247626	1	1655.3	1819.71	0.136618	0.502311	1	DUF250 domain containing protein, putative, expressed
	LOC_Os01g13930	57.229	131.101	1.19586	0.00617057	0.195396	62.0267	76.7383	0.307055	0.364026	1	61.4704	53.4946	-0.200498	0.64361	1	59.0909	61.8831	0.0666101	0.83876	1	expressed protein
	LOC_Os01g14410	111.318	223.445	1.00523	0.000848268	0.0552156	120.632	230.039	0.931263	0.020352	0.414836	119.553	105.804	-0.176267	0.574346	1	114.872	88.5534	-0.375403	0.165144	1	early light-induced protein, chloroplast precursor, putative, expressed
	LOC_Os01g14440	370.704	667.24	0.847941	0.00117577	0.0684923	401.417	955.439	1.25106	3.38352e-10	1.3414e-07	398.099	480.635	0.271814	0.416162	1	382.533	459.08	0.263163	0.528714	1	WRKY1, expressed
	LOC_Os01g15100	11.215	16.6814	0.572809	0.49794	1	12.1476	41.7068	1.77961	0.00164441	0.0812371	12.0423	6.27829	-0.93967	0.327644	1	11.5633	12.9563	0.164099	0.886915	1	expressed protein
	LOC_Os01g15240	16.6803	5.99247	-1.47692	0.0633922	0.613081	18.0557	8.58935	-1.07183	0.149621	1	17.9107	29.2501	0.70762	0.260088	1	17.2035	61.693	1.84241	0.00012896	0.0243153	expressed protein
	LOC_Os01g15320	63.1594	9.90964	-2.67209	0.0185631	0.356209	68.3437	30.1401	-1.18112	0.212991	1	67.8143	139.37	1.03926	0.118551	1	65.1315	92.7836	0.510514	0.454016	1	RALFL9 - Rapid ALkalinization Factor RALF family protein precursor, expressed
	LOC_Os01g15740	1.91525	7.71521	2.01017	0.124916	0.774776	2.07188	2.15923	0.0595802	1	1	2.05658	28.4999	3.79264	0.029667	1	1.97624	40.1635	4.34505	0.00287546	0.217389	expressed protein
	LOC_Os01g15970	12.8628	12.3157	-0.0627073	0.911295	1	13.9172	17.7258	0.348979	0.800015	1	13.8078	54.0299	1.96827	0.154351	1	13.2496	41.868	1.6599	0.00113809	0.117758	expressed protein
	LOC_Os01g16030	22.9221	20.1229	-0.187903	0.756329	1	24.8051	29.3193	0.24121	0.751579	1	24.6115	124.967	2.34414	0.13938	1	23.6374	60.6109	1.35851	0.00250883	0.198795	ADP-ribosylation factor, putative, expressed
	LOC_Os01g16120	133.123	91.7642	-0.536755	0.169151	0.845386	144.14	113.429	-0.345679	0.44181	1	142.95	314.751	1.1387	0.00660522	1	137.319	339.414	1.30552	0.0145463	0.557398	zinc finger, C3HC4 type domain containing protein, expressed
	LOC_Os01g16200	1.49475	11.9364	2.99739	0.0250324	0.407809	1.61607	50.1298	4.95511	1.96354e-11	9.02547e-09	1.60411	6.19279	1.94882	0.226008	1	1.53786	3.2858	1.09532	0.611739	1	serpin domain containing protein, putative, expressed
	LOC_Os01g16230	11.4184	7.91543	-0.528619	0.56521	1	12.3619	1.93402	-2.67623	0.0438181	0.624599	12.2642	13.3374	0.121023	0.891747	1	11.7943	5.99757	-0.975641	0.320595	1	TKL_IRAK_CR4L.2 - The CR4L subfamily has homology with Crinkly4, expressed
	LOC_Os01g17470	50.9756	59.9459	0.233853	0.680232	1	55.2034	71.6195	0.375595	0.488976	1	54.7439	370.835	2.76001	0.151542	1	52.6058	147.103	1.48354	0.0425037	0.879071	plastocyanin-like domain containing protein, putative, expressed
	LOC_Os01g18860	19.5169	11.1081	-0.81311	0.445364	1	21.1764	150.717	2.83131	0.000995193	0.0549888	20.9656	4.51838	-2.21415	0.126067	1	20.1523	7.00486	-1.52451	0.230838	1	S-adenosylmethionine synthetase, putative, expressed
	LOC_Os01g19020	667.622	365.341	-0.869785	0.224284	0.911904	722.598	637.263	-0.181304	0.78739	1	716.801	1672.08	1.222	0.00574562	0.93769	688.252	1220.22	0.826133	0.0947992	1	peroxidase precursor, putative, expressed
	LOC_Os01g19260	1.59901	10.5276	2.71892	0.0221673	0.384081	1.7373	23.2985	3.74532	5.50707e-05	0.00606467	1.718	6.8267	1.99046	0.189237	1	1.65147	16.0278	3.27875	0.00278906	0.212914	ATPase, putative, expressed
	LOC_Os01g19330	0.917703	8.31992	3.18047	0.0310478	0.451936	0.993887	4.44898	2.16232	0.28719	1	0.985243	2.01683	1.03354	0.810536	1	0.945438	1.98749	1.07189	0.749798	1	MYB family transcription factor, putative, expressed
	LOC_Os01g19750	5.52588	0	-9.11267	0.0231453	0.391414	5.98327	1.853	-1.69107	0.260483	1	5.93256	23.0266	1.95657	0.386834	1	5.69351	5.24291	-0.118951	0.951981	1	glycosyl hydrolase, putative, expressed
	LOC_Os01g19800	21.1725	18.6496	-0.183048	0.765071	1	22.9229	29.7533	0.376258	0.550135	1	22.7355	59.226	1.38128	0.0312618	1	21.8411	43.7322	1.00165	0.0270702	0.748969	zinc finger, C3HC4 type, putative, expressed
	LOC_Os01g20206	5.55108	13.9306	1.32742	0.475898	1	6.01366	37.6342	2.64573	0.00324742	0.128242	5.96281	6.82899	0.195681	0.946628	1	5.73477	3.64558	-0.653587	0.654237	1	methyltransferase, putative, expressed
	LOC_Os01g21034	76.6533	266.289	1.79657	0.000170508	0.0179864	83.0408	153.841	0.889549	0.00217051	0.0993363	82.3226	69.4995	-0.244287	0.790193	1	79.1048	37.5109	-1.07646	0.00202807	0.170178	pectinesterase, putative, expressed
	LOC_Os01g21630	19.2548	14.4239	-0.416755	0.496091	1	20.8425	37.4715	0.846269	0.212305	1	20.6756	107.833	2.38279	0.152151	1	19.8612	59.9829	1.5946	0.0124568	0.505688	pectinacetylesterase domain containing protein, expressed
	LOC_Os01g22370	1021.81	769.907	-0.408363	0.492981	1	1105.81	1422.02	0.362837	0.617179	1	1097.11	2666.37	1.28117	0.0191919	1	1053.64	2255.38	1.09799	0.0630144	1	peroxidase precursor, putative, expressed
	LOC_Os01g22450	67.5329	36.7678	-0.87715	0.0192456	0.360722	73.1532	30.5168	-1.26132	0.00182994	0.0883384	72.5302	64.3435	-0.172787	0.720352	1	69.7094	66.3361	-0.0715591	0.857492	1	expressed protein
	LOC_Os01g22640	143.023	31.8445	-2.16713	0.0474467	0.549695	154.774	132.608	-0.222991	0.791795	1	153.552	433.216	1.49635	0.0247595	1	147.425	332.904	1.17513	0.0247714	0.714579	GDSL-like lipase/acylhydrolase, putative, expressed
	LOC_Os01g23580	7.82665	5.98281	-0.387571	0.81331	1	8.4772	9.73768	0.19999	0.821062	1	8.40687	17.0309	1.01852	0.204293	1	8.08491	33.4498	2.04869	0.00289413	0.218048	inorganic H+ pyrophosphatase, putative, expressed
	LOC_Os01g23710	614.545	321.971	-0.932587	0.00121036	0.0702439	665.973	190.872	-1.80286	3.96577e-07	9.60139e-05	660.077	282.588	-1.22393	0.00015878	0.0930952	634.514	263.631	-1.26713	5.19416e-05	0.0126025	no apical meristem protein, putative, expressed
	LOC_Os01g23850	44.167	25.8355	-0.773615	0.169486	0.845897	47.8174	26.7247	-0.83936	0.218772	1	47.432	77.6838	0.711754	0.209175	1	45.5856	101.756	1.15847	0.000338215	0.051638	transposon protein, putative, CACTA, En/Spm sub-class, expressed
	LOC_Os01g23990	31.3239	46.1051	0.557659	0.195315	0.884526	33.949	35.5449	0.0662745	0.956785	1	33.6412	21.5495	-0.642576	0.228396	1	32.3215	11.8624	-1.4461	0.0104295	0.463024	expressed protein
	LOC_Os01g24340	4.4296	3.28578	-0.430941	0.852274	1	4.79448	0	-8.90824	0.0395073	0.589932	4.75648	0.327965	-3.85828	0.104194	1	4.56947	1.32869	-1.78203	0.289311	1	expressed protein
	LOC_Os01g24710	81.7179	15.1917	-2.42737	0.0418028	0.520214	88.4112	52.9953	-0.738366	0.485664	1	87.7467	309.796	1.8199	0.20812	1	84.3085	151.937	0.849728	0.132244	1	jacalin-like lectin domain containing protein, expressed		OsSalT|OsMBL1
	LOC_Os01g25670	75.1416	41.8839	-0.843218	0.256127	0.939013	81.3668	24.6358	-1.72368	0.0492359	0.665629	80.708	76.4086	-0.0789763	0.955142	1	77.6093	93.6818	0.27154	0.605161	1	transposon protein, putative, CACTA, En/Spm sub-class
	LOC_Os01g26240	112.902	89.5568	-0.334192	0.37667	1	122.314	177.593	0.537986	0.206901	1	121.25	67.4027	-0.847104	0.0180332	1	116.499	50.665	-1.20126	6.37929e-05	0.0145741	retrotransposon protein, putative, Ty1-copia subclass, expressed
	LOC_Os01g26270	14.0259	1.67125	-3.0691	0.00530554	0.179534	15.1849	20.3577	0.422938	0.663399	1	15.0597	8.90222	-0.758456	0.353934	1	14.4604	5.04303	-1.51974	0.0590849	1	OsWAK7 - OsWAK receptor-like protein kinase, expressed
	LOC_Os01g27050	24.9892	10.9325	-1.19269	0.0466191	0.5456	27.0682	18.1984	-0.572786	0.373482	1	26.8359	71.5097	1.41398	0.144927	1	25.7819	42.0217	0.704776	0.107872	1	flavin-containing monooxygenase family protein, putative, expressed
	LOC_Os01g27210	134.102	259.488	0.952342	0.0028885	0.123703	145.276	372.217	1.35735	0.00258947	0.111134	144.019	314.116	1.12504	0.0750135	1	138.385	252.272	0.866292	0.000123252	0.0236667	glutathione S-transferase, putative, expressed
	LOC_Os01g27480	4.15269	5.66364	0.447686	0.729728	1	4.49981	17.4944	1.95896	0.023646	0.454612	4.4601	4.56741	0.0342995	1	1	4.28646	0.986562	-2.11931	0.253767	1	glutathione S-transferase, putative, expressed
	LOC_Os01g28580	36.6618	17.7772	-1.04425	0.048365	0.556082	39.745	49.1506	0.306433	0.463035	1	39.3777	27.7716	-0.503767	0.301419	1	37.8432	37.6708	-0.00658932	1	1	expressed protein
	LOC_Os01g28840	5.19313	19.1408	1.88198	0.0165571	0.332308	5.63059	10.0148	0.830769	0.390686	1	5.57867	6.08278	0.124809	0.891645	1	5.36455	5.97684	0.155925	0.91719	1	C4-dicarboxylate transporter/malic acid transport protein, expressed		SLAC7
	LOC_Os01g29040	1.21665	11.2739	3.212	0.0124338	0.287458	1.3171	4.77996	1.85963	0.324738	1	1.30606	3.60783	1.4659	0.528666	1	1.25301	1.34305	0.100118	1	1	retrotransposon protein, putative, unclassified, expressed
	LOC_Os01g29150	107.75	68.233	-0.659151	0.194995	0.884114	116.63	98.6619	-0.241371	0.687579	1	115.704	247.805	1.09877	0.000553881	0.21637	111.161	254.389	1.19439	0.00141648	0.134368	cytochrome P450 72A1, putative, expressed		CYP734A6
	LOC_Os01g29804	59.0241	42.7464	-0.465502	0.424823	1	63.9105	68.0072	0.0896354	0.904696	1	63.3921	323.651	2.35206	2.00532e-14	4.23269e-11	60.9408	364.225	2.57935	1.09466e-07	6.46451e-05	expressed protein
	LOC_Os01g30956	13.458	8.99984	-0.580491	0.489307	1	14.586	3.53706	-2.04396	0.0323707	0.530408	14.455	6.96124	-1.05415	0.218858	1	13.8939	7.95632	-0.804275	0.312622	1	retrotransposon protein, putative, unclassified, expressed
	LOC_Os01g31494	28.5507	3.73437	-2.93459	9.92048e-05	0.0121747	30.9363	33.336	0.107778	0.827916	1	30.6652	21.9974	-0.479271	0.40851	1	29.4755	17.8778	-0.721348	0.179521	1	expressed protein
	LOC_Os01g32460	131.11	404.105	1.62395	0.340065	1	141.876	887.101	2.64447	4.11451e-09	1.35933e-06	140.761	719.939	2.35462	0.0803488	1	135.14	619.201	2.19595	0.0300552	0.78131	expressed protein
	LOC_Os01g32680	6.36926	14.9356	1.22955	0.148431	0.817279	6.90349	22.8302	1.72555	0.0185495	0.396707	6.84085	5.78141	-0.242753	0.878949	1	6.57396	7.31024	0.153156	0.922105	1	transposon protein, putative, unclassified, expressed
	LOC_Os01g33080	15.5018	8.39261	-0.885245	0.345001	1	16.7742	15.3258	-0.130281	0.903614	1	16.6452	40.7178	1.29056	0.0378772	1	15.9904	13.9572	-0.196196	0.804421	1	fimbrin-like protein 2, putative, expressed
	LOC_Os01g33760	106.406	122.518	0.203421	0.598742	1	115.305	53.9457	-1.09587	0.00365191	0.139547	114.292	140.908	0.302031	0.344148	1	109.877	109.022	-0.0112682	0.99367	1	expressed protein
	LOC_Os01g35330	471.248	387.035	-0.284023	0.169715	0.846503	510.641	1729.19	1.75972	6.41444e-20	6.16486e-17	506.132	282.712	-0.840183	0.00129055	0.378334	486.419	313.88	-0.631985	0.000850397	0.0960888	circumsporozoite protein precursor, putative, expressed
	LOC_Os01g35910	66.8496	40.6194	-0.718752	0.0555602	0.587164	72.4122	47.5355	-0.607227	0.106862	0.917431	71.7933	60.8025	-0.239719	0.560403	1	68.9885	33.5072	-1.04189	0.00473093	0.294967	expressed protein
	LOC_Os01g36294	8.04575	39.2511	2.28644	0.0100832	0.257673	8.71631	20.696	1.24756	0.220965	1	8.6416	13.5187	0.645583	0.452988	1	8.30711	13.8804	0.740631	0.319841	1	cytochrome P450, putative, expressed
	LOC_Os01g36580	24.6683	6.88965	-1.84015	0.00645595	0.199255	26.7165	17.1179	-0.642224	0.253315	1	26.4906	18.2035	-0.541269	0.403695	1	25.4498	20.6166	-0.303845	0.568824	1	auxin-induced protein 5NG4, putative, expressed
	LOC_Os01g36790	21.4297	25.4861	0.250097	0.691273	1	23.1977	47.1242	1.02249	0.0331495	0.535594	23.0108	35.7095	0.633997	0.255194	1	22.1032	36.9223	0.740237	0.127583	1	TKL_IRAK_DUF26-lf.2 - DUF26 kinases have homology to DUF26 containing loci, expressed
	LOC_Os01g37350	48.1938	22.2782	-1.11321	0.0127235	0.290557	52.1785	53.3777	0.0327834	0.969532	1	51.7529	88.4099	0.772567	0.092574	1	49.7227	110.832	1.15639	0.000167859	0.0306377	retrotransposon protein, putative, Ty3-gypsy subclass, expressed
	LOC_Os01g37360	23.0126	6.71315	-1.77736	0.00880086	0.236587	24.9279	24.1919	-0.0432353	0.971898	1	24.7127	34.1333	0.46593	0.425556	1	23.7393	52.3206	1.1401	0.017858	0.61153	retrotransposon protein, putative, Ty3-gypsy subclass, expressed
	LOC_Os01g37380	20.1246	12.9636	-0.634489	0.323598	0.988916	21.7974	7.64828	-1.51095	0.0412519	0.604084	21.6158	15.2591	-0.502418	0.449602	1	20.7847	15.2218	-0.449383	0.503367	1	transposon protein, putative, unclassified, expressed
	LOC_Os01g37460	325.116	700.641	1.10772	3.34718e-06	0.000799436	352.175	411.154	0.223385	0.460366	1	349.137	257.894	-0.437016	0.14671	1	335.401	314.062	-0.0948373	0.614712	1	zinc finger family protein, putative, expressed
	LOC_Os01g37470	77.9277	25.6243	-1.60462	0.00068422	0.048351	84.3714	32.5854	-1.37253	0.00706488	0.215867	83.6822	79.2271	-0.0789276	0.917253	1	80.397	53.9625	-0.575186	0.15778	1	asp/Glu racemase, putative, expressed
	LOC_Os01g37710	26.8129	43.4528	0.696524	0.447675	1	29.0551	7.06056	-2.04094	0.00231907	0.10396	28.7978	13.0947	-1.13697	0.0679431	1	27.676	17.6489	-0.649053	0.227767	1	expressed protein
	LOC_Os01g38140	12.2881	10.0275	-0.293296	0.786423	1	13.3036	33.446	1.33001	0.0260177	0.474239	13.1923	31.9263	1.27505	0.129849	1	12.6609	37.8902	1.58144	0.0389045	0.856911	retrotransposon protein, putative, unclassified, expressed
	LOC_Os01g38960	1.87592	9.35977	2.31887	0.0663755	0.619297	2.03197	4.118	1.01906	0.593406	1	2.01437	7.23808	1.84528	0.194366	1	1.93448	10.9655	2.50295	0.0227885	0.687527	expressed protein
	LOC_Os01g39136	4.13302	10.3219	1.32044	0.187489	0.87202	4.47986	35.9074	3.00276	0.00474	0.165749	4.439	9.69809	1.12747	0.5909	1	4.26558	6.97777	0.710024	0.540972	1	retrotransposon protein, putative, unclassified, expressed
	LOC_Os01g39330	78.1956	119.25	0.608835	0.282052	0.960393	84.6848	192.497	1.18466	2.4096e-05	0.00313209	83.9726	76.9899	-0.125248	0.745292	1	80.6757	68.7382	-0.231022	0.443727	1	helix-loop-helix DNA-binding domain containing protein, expressed
	LOC_Os01g40120	23.6813	5.94205	-1.99472	0.03306	0.467215	25.6351	22.0124	-0.219802	0.77231	1	25.4263	24.3749	-0.0609252	0.936521	1	24.414	16.819	-0.537616	0.406813	1	expressed protein
	LOC_Os01g40290	3.51664	6.10258	0.795221	0.560487	1	3.81777	15.5716	2.02811	0.0285705	0.500079	3.77792	5.64937	0.580499	0.728343	1	3.6314	23.9968	2.72425	0.000233998	0.0395887	expressed protein
	LOC_Os01g40860	319.298	194.756	-0.713236	0.00134123	0.0758542	345.883	168.815	-1.03484	0.00325093	0.128242	342.895	353.137	0.042461	0.889701	1	329.422	359.78	0.127179	0.558095	1	aldehyde dehydrogenase, putative, expressed
	LOC_Os01g41160	106.065	8.7952	-3.59208	0.0107261	0.265295	114.752	27.927	-2.03878	0.0741326	0.804376	113.881	81.1522	-0.488821	0.626844	1	109.38	34.1916	-1.67764	0.102839	1	FAD dependent oxidoreductase domain containing protein, expressed
	LOC_Os01g41420	5.80713	36.8052	2.66401	0.192912	0.880446	6.28408	51.0147	3.02114	0.00253112	0.109369	6.2364	5.28474	-0.238882	0.879372	1	5.99505	6.93938	0.211035	0.85846	1	transmembrane amino acid transporter protein, putative, expressed
	LOC_Os01g41430	7.12924	23.432	1.71666	0.0127363	0.290557	7.72672	78.2092	3.33941	0.000224327	0.0182899	7.65803	24.9353	1.70315	0.305994	1	7.36352	29.0588	1.98051	0.0341364	0.817472	UDP-glucoronosyl and UDP-glucosyl transferase, putative, expressed
	LOC_Os01g41730	1.25717	3.7644	1.58224	0.515677	1	1.3613	9.36161	2.78177	0.0440141	0.62683	1.34995	161.187	6.89969	0.0958939	1	1.29661	24.0358	4.21236	0.122824	1	serine/threonine-protein kinase, putative, expressed
	LOC_Os01g41750	63.8262	31.625	-1.01308	0.014011	0.303208	69.1086	39.9952	-0.789039	0.111294	0.930432	68.5439	42.9834	-0.673249	0.145445	1	65.8698	41.3835	-0.670562	0.0614121	1	expressed protein
	LOC_Os01g41780	21.211	16.2814	-0.381594	0.480437	1	22.9696	62.1774	1.43666	0.00135283	0.0697664	22.7753	23.7206	0.0586732	0.982109	1	21.8699	27.9655	0.354703	0.546777	1	expressed protein
	LOC_Os01g42030	83.7897	116.469	0.475097	0.109915	0.745794	90.7933	182.327	1.00587	0.000321403	0.0246223	89.9907	85.9315	-0.0665878	0.875635	1	86.4794	93.1215	0.106759	0.740035	1	mitochondrial chaperone BCS1, putative, expressed
	LOC_Os01g42210	3.47375	18.3811	2.40365	0.0050459	0.17466	3.76498	15.9407	2.082	0.0233439	0.451471	3.73069	1.16517	-1.6789	0.468001	1	3.58411	3.0075	-0.25305	0.925986	1	LTPL47 - Protease inhibitor/seed storage/LTP family protein precursor, putative, expressed
	LOC_Os01g42380	58.7824	132.22	1.16948	0.00013782	0.0154483	63.7205	162.69	1.35229	0.000102121	0.00984463	63.1346	52.4939	-0.266279	0.531654	1	60.6672	67.6792	0.157795	0.706455	1	pleiotropic drug resistance protein, putative, expressed
	LOC_Os01g42410	53.3754	64.4193	0.271316	0.70767	1	57.7771	120.235	1.05728	0.00156119	0.0777309	57.3141	91.4849	0.674644	0.0804645	1	55.0577	55.3645	0.00801691	1	1	pleiotropic drug resistance protein, putative, expressed
	LOC_Os01g43460	81.8963	127.994	0.644203	0.0225724	0.386996	88.6791	288.828	1.70355	0.000731498	0.0444448	87.9545	102.555	0.221568	0.6957	1	84.5414	122.014	0.529321	0.125308	1	C4-dicarboxylate transporter/malic acid transport protein, expressed
	LOC_Os01g43610	8.18501	15.2377	0.896591	0.357062	1	8.87131	26.2573	1.5655	0.0345943	0.548872	8.79023	34.693	1.98067	0.350894	1	8.44395	12.1583	0.525948	0.574536	1	DUF623 domain containing protein, expressed		OsOFP2
	LOC_Os01g44090	10.2379	17.6549	0.786146	0.26476	0.948606	11.0829	13.8804	0.324722	0.686461	1	10.9946	31.7054	1.52794	0.0378194	1	10.5664	24.1345	1.19162	0.0941376	1	X8 domain containing protein, expressed
	LOC_Os01g45140	21.8947	14.5181	-0.59273	0.357597	1	23.7216	7.44781	-1.67131	0.0206567	0.418219	23.5113	13.9154	-0.756675	0.275045	1	22.5796	5.74965	-1.97347	0.00619626	0.348807	anthocyanin 3-O-beta-glucosyltransferase, putative, expressed
	LOC_Os01g45730	59.1921	0.783725	-6.23891	0.150148	0.820987	63.9962	96.4264	0.591442	0.788406	1	63.5227	279.167	2.13579	0.0183975	1	60.8992	162.624	1.41704	0.307705	1	zinc finger C-x8-C-x5-C-x3-H type family protein, expressed
	LOC_Os01g45860	9.13848	3.24943	-1.49177	0.21328	0.901217	9.89222	13.4301	0.441106	0.598241	1	9.81267	66.2618	2.75546	0.137139	1	9.42563	31.7294	1.75116	0.00480362	0.29792	GRAS family transcription factor domain containing protein, expressed
	LOC_Os01g46120	33.1914	3.20236	-3.37361	0.0190013	0.358706	35.9089	39.8778	0.151245	0.903783	1	35.6358	80.0637	1.16782	0.112921	1	34.2215	74.6401	1.12505	0.0425335	0.879071	GDSL-like lipase/acylhydrolase, putative, expressed
	LOC_Os01g46400	129.195	64.9273	-0.992648	0.164742	0.840882	139.835	122.537	-0.190509	0.757337	1	138.714	279.246	1.00943	0.0271997	1	133.197	261.854	0.975203	0.00924036	0.439535	expressed protein
	LOC_Os01g46760	27.6369	14.5756	-0.923037	0.106495	0.73754	29.9244	21.9273	-0.448589	0.370762	1	29.6761	18.294	-0.697933	0.21289	1	28.5028	13.0679	-1.12508	0.0382984	0.854428	protein phosphatase 2C, putative, expressed
	LOC_Os01g47070	629.055	568.376	-0.146341	0.828542	1	681.678	2084.89	1.61281	0.0136626	0.32943	675.606	620.641	-0.122422	0.667014	1	649.208	1253.79	0.949542	0.0213419	0.663336	glycosyl hydrolase, putative, expressed
	LOC_Os01g47330	1385.16	685.715	-1.01437	0.0431087	0.525518	1499.73	1135.02	-0.401982	0.476339	1	1487.34	2156.31	0.535826	0.457677	1	1428.49	2175.56	0.606895	0.0679384	1	ribosomal protein L7/L12 C-terminal domain containing protein, expressed
	LOC_Os01g47370	4.41112	41.6509	3.23913	0.001617	0.0852396	4.77882	19.7482	2.047	0.0328574	0.533791	4.73704	12.684	1.42095	0.172104	1	4.55043	15.0301	1.72378	0.17539	1	MYB family transcription factor, putative, expressed
	LOC_Os01g47760	327.019	663.562	1.02086	0.00214045	0.101299	354.392	1087.81	1.618	7.00599e-16	5.05005e-13	351.219	587.057	0.741131	0.0143821	1	337.489	612.779	0.860526	0.00148772	0.137357	OsGrx_I1 - glutaredoxin subgroup III, expressed		OsGRX6
	LOC_Os01g48020	7.93596	13.7478	0.792724	0.547643	1	8.58464	24.9196	1.53745	0.0300813	0.511927	8.51857	13.0245	0.612543	0.689765	1	8.17312	11.0135	0.430315	0.750042	1	S-locus-like receptor protein kinase, putative, expressed
	LOC_Os01g48130	63.3622	12.4131	-2.35175	0.104844	0.733782	68.5338	41.3591	-0.728609	0.531161	1	68.0248	183.126	1.4287	0.0475714	1	65.3168	152.598	1.22421	0.0770716	1	no apical meristem protein, putative, expressed
	LOC_Os01g49210	13.552	9.04249	-0.58371	0.50403	1	14.6796	18.8517	0.360879	0.608259	1	14.5531	28.5192	0.970613	0.394621	1	13.9797	31.3473	1.165	0.0450975	0.905973	expressed protein
	LOC_Os01g49880	14.6121	4.26449	-1.77672	0.0468751	0.546946	15.8304	13.9211	-0.185421	0.823784	1	15.6927	8.69893	-0.851187	0.271269	1	15.0787	7.8812	-0.936027	0.223624	1	expressed protein
	LOC_Os01g49910	17.9293	23.5766	0.395035	0.471675	1	19.429	43.2674	1.15507	0.0280879	0.496012	19.257	25.9409	0.429845	0.455211	1	18.5088	31.4591	0.765269	0.122901	1	expressed protein
	LOC_Os01g50100	73.5551	152.718	1.05397	0.210364	0.899297	79.6393	340.311	2.0953	1.29565e-11	6.04305e-09	78.985	88.9114	0.17079	0.774877	1	75.8753	101.175	0.415156	0.461905	1	ABC transporter, ATP-binding protein, putative, expressed
	LOC_Os01g50410	29.8924	63.8037	1.09386	0.0595673	0.598919	32.3569	68.1095	1.07378	0.0329881	0.533879	32.0998	49.9104	0.636777	0.199904	1	30.8432	26.0595	-0.243145	0.653454	1	STE_MEKK_ste11_MAP3K.6 - STE kinases include homologs to sterile 7, sterile 11 and sterile 20 from yeast, expressed
	LOC_Os01g50420	4.10979	19.1757	2.22214	0.189343	0.873899	4.44702	17.9939	2.0166	0.0207496	0.419168	4.41288	15.1482	1.77936	0.194291	1	4.23917	2.63829	-0.68418	0.682971	1	STE_MEKK_ste11_MAP3K.7 - STE kinases include homologs to sterile 7, sterile 11 and sterile 20 from yeast, expressed
	LOC_Os01g50440	NA	NA	NA	NA	NA	0	10.2575	10.0039	0.0698017	0.78672	0	8.69434	9.76559	0.00297692	0.65453	0	9.67023	9.9189	0.000520653	0.0693444	AWPM-19-like membrane family protein, putative, expressed
	LOC_Os01g50610	27.2346	47.1367	0.791411	0.0790544	0.657778	29.5152	50.9517	0.787673	0.0691491	0.782781	29.2519	46.584	0.671305	0.173701	1	28.1162	60.2881	1.10047	0.0243463	0.70885	SAM dependent carboxyl methyltransferase, putative, expressed
	LOC_Os01g50730	155.493	67.603	-1.20169	3.33811e-05	0.00534252	168.48	80.3464	-1.06827	0.00024233	0.0194915	166.997	154.048	-0.116442	0.710184	1	160.47	137.467	-0.223218	0.396517	1	expressed protein
	LOC_Os01g50750	5.08768	1.8822	-1.43459	0.340531	1	5.50506	7.15967	0.379135	0.754436	1	5.46311	46.2799	3.08259	0.0737822	1	5.2491	25.1816	2.26223	0.000903258	0.0991968	zinc finger, C3HC4 type domain containing protein, expressed
	LOC_Os01g50940	26.5682	114.581	2.1086	0.142041	0.806816	28.7745	167.409	2.54051	0.000627746	0.039899	28.5336	42.9012	0.588358	0.236052	1	27.4237	46.1725	0.751611	0.112836	1	helix-loop-helix DNA-binding domain containing protein, expressed
	LOC_Os01g51610	4.85366	23.5629	2.27937	0.0146452	0.310659	5.26318	55.9273	3.40955	4.38227e-09	1.43287e-06	5.21396	5.50248	0.0777018	0.997648	1	5.01338	13.0662	1.38199	0.139862	1	B3 DNA binding domain containing protein, expressed		OsLFL1
	LOC_Os01g51870	258.435	517.328	1.00128	0.0121998	0.285261	280.041	926.797	1.72662	2.7848e-05	0.00345011	277.559	344.249	0.310657	0.25523	1	266.72	244.909	-0.12308	0.550134	1	methyltransferase, putative, expressed
	LOC_Os01g51990	NA	NA	NA	NA	NA	0	0.92989	6.55442	0.690465	1	0	4.95428	8.95544	0.0409864	1	0	0.642792	6.02855	0.797819	1	AN1-like zinc finger domain containing protein, expressed
	LOC_Os01g52230	606.195	1732.41	1.51493	1.31187e-07	4.4274e-05	657.295	1267.12	0.946939	0.0253082	0.467191	651.163	886.273	0.444732	0.278622	1	626.003	1033.38	0.723133	0.0316804	0.794223	phosphoethanolamine/phosphocholine phosphatase, putative, expressed
	LOC_Os01g52450	35.9431	56.6614	0.656654	0.110579	0.746184	38.9172	87.1849	1.16367	0.00183529	0.0884619	38.5987	46.0111	0.253429	0.616647	1	37.0887	50.1472	0.43519	0.27571	1	hexokinase, putative, expressed
	LOC_Os01g52530	49.6933	23.8938	-1.05641	0.0204788	0.36882	53.8117	56.6244	0.0735025	0.922934	1	53.3637	87.6932	0.716605	0.131553	1	51.2679	81.9546	0.676769	0.0407105	0.868489	phosphoribosyl transferase, putative, expressed
	LOC_Os01g52690	26.5759	0	-11.3764	0.0326995	0.463814	28.7383	10.0255	-1.5193	0.420208	1	28.5259	49.7286	0.801805	0.742883	1	27.3692	0.321396	-6.41206	0.0536852	0.968339	retrotransposon protein, putative, unclassified, expressed
	LOC_Os01g52730	25.3913	38.2592	0.591472	0.238629	0.922517	27.5084	85.1113	1.62948	3.85009e-05	0.00448931	27.2689	62.7933	1.20335	0.00850753	1	26.2013	49.5713	0.91987	0.0298172	0.777547	DUF584 domain containing protein, putative, expressed
	LOC_Os01g52770	10.4173	0	-10.0261	0.0235063	0.394502	11.271	25.5774	1.18225	0.555647	1	11.1878	6.37595	-0.811221	0.609219	1	10.758	0	-10.0725	0.0215161	0.666846	GDSL-like lipase/acylhydrolase, putative, expressed
	LOC_Os01g52780	9.60069	16.1723	0.752317	0.342148	1	10.3965	32.1875	1.6304	0.00721557	0.219602	10.3107	30.4281	1.56126	0.109947	1	9.90946	27.4554	1.47021	0.012035	0.496289	HVA22, putative, expressed
	LOC_Os01g53160	3.07054	3.14563	0.0348568	1	1	3.32053	14.986	2.17413	0.0258555	0.471825	3.29598	23.7806	2.851	0.254282	1	3.16292	4.01808	0.345248	0.905461	1	DUF623 domain containing protein, expressed
	LOC_Os01g53920	70.2643	60.7074	-0.21092	0.643438	1	76.0753	203.806	1.4217	0.0348715	0.551542	75.4526	72.339	-0.0607959	0.814922	1	72.4884	73.2375	0.0148335	0.997883	1	receptor-like protein kinase 5 precursor, putative, expressed
	LOC_Os01g54080	108.465	48.8184	-1.15173	0.0450725	0.538874	117.409	109.469	-0.101021	0.824771	1	116.467	146.093	0.326967	0.444125	1	111.875	119.397	0.0938782	0.850926	1	kinesin motor protein-related, putative, expressed
	LOC_Os01g54300	61.1072	14.1634	-2.10918	0.0292555	0.440948	66.1254	25.1915	-1.39227	0.11671	0.945209	65.6124	83.8307	0.35351	0.542207	1	63.0221	43.8344	-0.523794	0.419845	1	OsMan02 - Endo-Beta-Mannanase, expressed
	LOC_Os01g54590	31.5843	42.0927	0.41436	0.410515	1	34.2256	78.4373	1.19647	0.0280666	0.495912	33.9223	174.506	2.36297	0.176595	1	32.6003	87.601	1.42606	3.55787e-05	0.0092798	ras-related protein, putative, expressed
	LOC_Os01g54620	307.508	24.9849	-3.62149	0.0349971	0.479881	332.627	224.62	-0.566416	0.611202	1	330.126	1232.44	1.90043	0.00139657	0.398351	316.932	850.691	1.42446	0.0125301	0.507346	CESA4 - cellulose synthase, expressed		OsCesA4|Bc7|bc11
	LOC_Os01g54670	195.172	244.212	0.323384	0.178207	0.858565	211.423	338.252	0.677967	0.0032136	0.127244	209.6	415.264	0.986391	0.000313927	0.153582	201.38	475.525	1.2396	2.68136e-07	0.000147235	coiled-coil domain-containing protein 25, putative, expressed
	LOC_Os01g56260	10.2765	29.7896	1.53547	0.0146111	0.310595	11.1295	38.8858	1.80485	0.00182991	0.0883384	11.0343	12.3024	0.156941	0.888275	1	10.5951	11.5812	0.128383	0.930262	1	expressed protein
	LOC_Os01g56740	8.34708	2.0835	-2.00226	0.121046	0.763862	9.04811	1.94758	-2.21594	0.0801661	0.831169	8.96576	2.7195	-1.72108	0.189313	1	8.61837	1.0233	-3.07418	0.0222927	0.67939	OsFBDUF7 - F-box and DUF domain containing protein, expressed
	LOC_Os01g56810	14.8835	35.2594	1.2443	0.0427629	0.524455	16.1146	47.4079	1.55676	0.00270929	0.114418	15.98	39.7955	1.31634	0.0503305	1	15.3413	13.535	-0.18073	0.800268	1	cytokinin dehydrogenase precursor, putative, expressed
	LOC_Os01g57004	35.6993	96.477	1.43429	0.0267829	0.424277	38.7008	93.2551	1.26882	0.000554101	0.0362348	38.3411	47.7868	0.317721	0.528109	1	36.8357	42.8784	0.219149	0.68242	1	adhesive/proline-rich protein, putative, expressed
	LOC_Os01g57050	4.30804	0.964638	-2.15897	0.285507	0.962308	4.66188	3.49875	-0.414071	0.787222	1	4.62483	24.0417	2.37807	0.0318933	1	4.43866	12.3662	1.47821	0.111996	1	expressed protein
	LOC_Os01g57280	181.003	89.0035	-1.02408	0.000141219	0.0156597	196.072	128.87	-0.605468	0.0255085	0.467815	194.399	141.816	-0.455006	0.141151	1	186.845	137.18	-0.445768	0.0681242	1	rp1, putative, expressed
	LOC_Os01g57410	111.729	47.0844	-1.24669	0.031343	0.453944	121.01	105.34	-0.20007	0.687224	1	119.972	162.734	0.439823	0.393865	1	115.206	168.973	0.552583	0.165026	1	pentatricopeptide repeat domain containing protein, putative, expressed
	LOC_Os01g57700	18.3431	33.8795	0.885178	0.101785	0.726458	19.8701	46.1517	1.21579	0.0303733	0.514237	19.6987	25.5924	0.377617	0.620504	1	18.9249	19.4398	0.0387265	1	1	membrane protein, putative, expressed
	LOC_Os01g57968	1167.19	4105.25	1.81443	0.00108505	0.0650335	1266.98	1162.44	-0.124231	0.953636	1	1253.77	1764.61	0.493075	0.74613	1	1204.62	1932.34	0.681771	0.564337	1	expressed protein
	LOC_Os01g58020	168.153	381.031	1.18013	0.00429091	0.159388	182.238	164.603	-0.14683	0.735353	1	180.603	281.101	0.638267	0.12343	1	173.567	306.678	0.821232	0.119017	1	ribulose bisphosphate carboxylase large chain precursor, putative, expressed
	LOC_Os01g58100	3.23261	13.5146	2.06375	0.0465045	0.545492	3.49733	14.7519	2.07657	0.0307332	0.5171	3.47152	5.26272	0.600241	0.835769	1	3.33734	0.665166	-2.32691	0.307052	1	polyphenol oxidase, putative, expressed
	LOC_Os01g58140	28.0145	44.165	0.65673	0.154529	0.827806	30.3274	73.7913	1.28283	0.00385126	0.143871	30.0813	35.2669	0.229446	0.650403	1	28.8939	39.2552	0.44212	0.332698	1	expressed protein
	LOC_Os01g58150	14.948	35.027	1.22851	0.0223306	0.385191	16.1849	43.8186	1.43689	0.00587491	0.189937	16.0524	41.7565	1.37921	0.156494	1	15.4244	21.4659	0.476834	0.41431	1	expressed protein
	LOC_Os01g58310	25.6658	46.0002	0.841792	0.0702997	0.629945	27.7945	61.8269	1.15344	0.0279297	0.494663	27.562	29.3972	0.092999	0.92857	1	26.4806	25.3286	-0.0641673	0.912082	1	expressed protein
	LOC_Os01g58350	24.7961	43.4669	0.809803	0.263197	0.946728	26.8528	59.1493	1.13929	0.00689054	0.211636	26.6339	16.6294	-0.679526	0.39669	1	25.614	12.3453	-1.05297	0.207584	1	expressed protein
	LOC_Os01g60600	26.8463	57.7555	1.10524	0.275698	0.954882	29.0735	70.2267	1.27231	0.0019359	0.0916402	28.8316	71.4857	1.31	0.00315805	0.675588	27.7085	39.4586	0.510009	0.237338	1	WRKY108, expressed
	LOC_Os01g60640	1.1958	7.54774	2.65807	0.248686	0.931703	1.29285	33.7275	4.7053	7.50213e-08	2.05118e-05	1.28329	8.5621	2.73812	0.0633348	1	1.23029	3.40731	1.46964	0.552101	1	WRKY21, expressed
	LOC_Os01g60680	9.58221	8.4359	-0.183816	0.855977	1	10.3809	12.0678	0.217232	0.819952	1	10.2913	8.5621	-0.265383	0.829797	1	9.89042	1.71084	-2.53133	0.0279596	0.759643	expressed protein
	LOC_Os01g60740	171.109	0	-14.0627	0.00403199	0.154174	185.038	45.2149	-2.03295	0.28067	1	183.67	312.597	0.767187	0.681085	1	176.247	6.54451	-4.75117	0.0615718	1	LTPL16 - Protease inhibitor/seed storage/LTP family protein precursor, expressed		Psd1
	LOC_Os01g60920	23.5394	8.63278	-1.44718	0.0364847	0.489221	25.5025	10.1836	-1.32439	0.046778	0.646173	25.2831	17.9419	-0.494845	0.433041	1	24.3062	22.0701	-0.13923	0.836897	1	OsFBX30 - F-box domain containing protein, expressed
	LOC_Os01g60930	59.2381	87.0106	0.554666	0.265064	0.949356	64.1502	176.158	1.45735	1.51038e-06	0.00031106	63.6169	69.5822	0.129309	0.820846	1	61.1314	88.8427	0.53934	0.0849951	1	expressed protein
	LOC_Os01g61044	1152.28	794.153	-0.537006	0.00158267	0.0838572	1248.12	591.231	-1.07796	2.97345e-06	0.000529808	1237.44	1097.47	-0.173176	0.39993	1	1188.88	1065.59	-0.157953	0.307996	1	transmembrane amino acid transporter protein, putative, expressed
	LOC_Os01g61340	0	42.5687	12.0559	0.000907562	0.0578622	NA	NA	NA	NA	NA	0	51.8149	12.3394	0.0948438	1	0	16.1166	10.6552	0.15698	1	expressed protein
	LOC_Os01g61610	2.73107	27.051	3.30814	3.9404e-05	0.00624211	2.95312	14.8532	2.33047	0.0232351	0.450642	2.93128	1.65219	-0.827152	0.697592	1	2.81175	2.40639	-0.2246	0.936246	1	flavonol synthase/flavanone 3-hydroxylase, putative, expressed
	LOC_Os01g61940	5.76228	19.2427	1.7396	0.0320224	0.458186	6.23375	12.4375	0.996527	0.463324	1	6.18505	18.0914	1.54844	0.2067	1	5.93291	9.56966	0.689728	0.558071	1	white-brown complex homolog protein, putative, expressed		OsABCG3
	LOC_Os01g61990	222.529	535.267	1.26626	2.12096e-06	0.000531079	241.079	518.136	1.10382	5.31344e-06	0.000882309	239.011	212.752	-0.167904	0.573756	1	229.765	255.421	0.152722	0.680779	1	ankyrin repeat-containing protein, putative, expressed
	LOC_Os01g62140	0	20.9005	11.03	2.53923e-07	7.65443e-05	NA	NA	NA	NA	NA	NA	NA	NA	NA	NA	NA	NA	NA	NA	NA	retrotransposon, putative, centromere-specific, expressed
	LOC_Os01g62430	15.5876	23.9329	0.618597	0.305463	0.977389	16.8798	75.4529	2.16028	0.000119958	0.0111899	16.7396	16.0814	-0.0578725	0.965436	1	16.085	14.9916	-0.101561	0.906601	1	C2 domain containing protein, putative, expressed		Rpp17|OsERG1
	LOC_Os01g62510	18.9386	6.35429	-1.57553	0.046523	0.545503	20.5079	11.0684	-0.889736	0.196681	1	20.337	15.6309	-0.379709	0.586978	1	19.5364	15.6487	-0.320121	0.597883	1	WRKY119, expressed
	LOC_Os01g62610	25.9832	9.3457	-1.47521	0.0276309	0.430247	28.1333	16.4923	-0.770485	0.184603	1	27.9022	27.664	-0.0123727	1	1	26.8072	13.559	-0.983368	0.082209	1	peptidyl-prolyl cis-trans isomerase, FKBP-type, putative, expressed
	LOC_Os01g62910	52.0842	25.174	-1.04891	0.019145	0.359608	56.4462	48.7	-0.212955	0.571574	1	55.936	48.416	-0.208291	0.606912	1	53.7371	37.1273	-0.533437	0.190528	1	CRR2, putative, expressed
	LOC_Os01g62970	127.325	334.155	1.392	4.6497e-08	1.71867e-05	137.964	245.013	0.828572	0.00121609	0.0643126	136.744	174.238	0.349583	0.315303	1	131.393	142.923	0.121353	0.64362	1	expressed protein
	LOC_Os01g63190	3133.34	1561.48	-1.00479	0.0957535	0.711427	3391.35	1823.07	-0.895486	0.185318	1	3364.68	4049.73	0.267356	0.831124	1	3232.92	9433.88	1.54501	7.98281e-10	6.40651e-07	laccase precursor protein, putative, expressed
	LOC_Os01g63444	44.9136	19.7728	-1.18363	0.0136276	0.29914	48.6532	27.2569	-0.835916	0.0682178	0.78019	48.2356	49.0322	0.0236308	0.962737	1	46.3523	34.0443	-0.445228	0.273752	1	expressed protein
	LOC_Os01g63930	70.1294	143.713	1.0351	0.0365109	0.489221	75.9265	130.016	0.776017	0.14422	1	75.3114	128.607	0.772029	0.0991036	1	72.3701	119.425	0.722635	0.0722324	1	cytochrome P450, putative, expressed
	LOC_Os01g64110	540.396	765.767	0.502888	0.186713	0.87059	585.165	1384.98	1.24296	0.000242752	0.0194915	580.325	681.009	0.230812	0.602263	1	557.602	484.787	-0.201886	0.468247	1	glycosyl hydrolase, putative, expressed
	LOC_Os01g64230	1.6163	2.92395	0.85522	0.755083	1	1.74867	2.54412	0.54091	0.860795	1	1.73576	14.6813	3.08035	0.00508521	0.887162	1.66867	5.18544	1.63577	0.401575	1	long cell-linked locus protein, putative, expressed
	LOC_Os01g64250	105.995	77.8263	-0.445664	0.378639	1	114.726	133.753	0.221382	0.717856	1	113.819	302.941	1.41229	0.00303917	0.663608	109.355	237.44	1.11854	0.0313727	0.793994	hemerythrin family protein, expressed
	LOC_Os01g64440	58.0241	66.0832	0.187631	0.706631	1	62.8107	139.67	1.15294	0.000241817	0.0194915	62.3053	61.8404	-0.0108056	0.94514	1	59.8493	34.3195	-0.802306	0.11205	1	expressed protein
	LOC_Os01g64670	20.3429	41.4634	1.02731	0.037925	0.498852	22.0432	33.651	0.610315	0.250458	1	21.848	16.884	-0.371845	0.566169	1	20.9939	28.2052	0.425987	0.406875	1	soluble inorganic pyrophosphatase, putative, expressed
	LOC_Os01g64949	1.93848	1.09848	-0.819422	0.811475	1	2.10472	31.9465	3.92396	1.16801e-06	0.000252005	2.0827	13.8609	2.73449	0.0490778	1	2.00265	27.6745	3.78857	2.57198e-06	0.000981713	expressed protein
	LOC_Os01g65140	22.9953	34.6719	0.592425	0.426822	1	24.9165	38.1043	0.612852	0.273245	1	24.6949	48.4762	0.973064	0.0547009	1	23.7221	77.756	1.71272	7.00724e-06	0.00230863	peptide transporter PTR2, putative, expressed
	LOC_Os01g65150	7.54421	8.75254	0.214332	0.848555	1	8.1721	3.53265	-1.20996	0.297477	1	8.10136	7.09327	-0.191712	0.877533	1	7.78152	1.03131	-2.91558	0.0342702	0.818171	proton-dependent oligopeptide transport, putative, expressed
	LOC_Os01g65210	131.886	31.1283	-2.08299	0.133481	0.791953	142.682	177.128	0.31199	0.824524	1	141.583	338.088	1.25575	0.10395	1	135.899	367.555	1.43542	0.0052354	0.31579	proton-dependent oligopeptide transport, putative, expressed
	LOC_Os01g65240	31.9585	94.2873	1.56086	0.00169049	0.0879002	34.6577	84.869	1.29206	0.0338613	0.541575	34.3306	35.8011	0.0605067	0.882921	1	33.0075	52.0224	0.656341	0.224136	1	transposon protein, putative, Pong sub-class, expressed
	LOC_Os01g65460	78.1365	30.857	-1.3404	0.0267688	0.424277	84.5829	65.612	-0.366407	0.563954	1	83.9011	115.719	0.463869	0.290618	1	80.5915	73.5942	-0.131036	0.767804	1	beta-galactosidase precursor, putative, expressed
	LOC_Os01g65650	99.5692	48.0043	-1.05254	0.00259979	0.11669	107.855	91.632	-0.235175	0.441613	1	106.935	104.447	-0.0339618	0.931936	1	102.766	107.56	0.0657835	0.807733	1	receptor-like protein kinase HAIKU2 precursor, putative, expressed
	LOC_Os01g65660	130.712	115.047	-0.184169	0.5981	1	141.517	104.964	-0.43108	0.305808	1	140.366	102.104	-0.459153	0.233833	1	134.862	62.0793	-1.1193	0.0315071	0.793994	amino acid transporter, putative, expressed		OsAAP5
	LOC_Os01g66230	46.3214	22.2545	-1.05758	0.0245961	0.404065	50.1594	35.1862	-0.511512	0.224298	1	49.7436	51.8431	0.0596411	0.853377	1	47.7937	29.1277	-0.714429	0.079563	1	csAtPR5, putative, expressed
	LOC_Os01g66480	24.1097	27.7238	0.201512	0.745014	1	26.1099	7.47493	-1.80447	0.00760153	0.226163	25.8912	24.5821	-0.0748531	0.928364	1	24.8764	14.1376	-0.815241	0.145437	1	expressed protein
	LOC_Os01g66530	26.6751	30.4954	0.193098	0.740828	1	28.8734	79.0116	1.45232	0.000362701	0.0267522	28.6419	50.7775	0.826059	0.0844926	1	27.5082	31.5663	0.198523	0.754465	1	ARGOS, putative, expressed
	LOC_Os01g67010	1.95577	8.4901	2.11804	0.0913386	0.698	2.11608	11.3746	2.42635	0.0337421	0.540835	2.10046	6.59619	1.65092	0.393174	1	2.01985	6.07598	1.58887	0.363645	1	expressed protein
	LOC_Os01g67090	143.687	22.8128	-2.65501	0.0498058	0.563769	155.446	210.652	0.438447	0.720121	1	154.263	647.791	2.07014	0.00612297	0.968607	148.116	459.278	1.63264	0.0198784	0.643406	IQ calmodulin-binding motif domain containing protein, expressed
	LOC_Os01g67540	250.14	542.468	1.1168	0.0464217	0.54522	271.053	457.548	0.75535	0.102375	0.90921	268.671	237.514	-0.177829	0.544635	1	258.268	194.013	-0.412714	0.104754	1	AMP-binding domain containing protein, expressed
	LOC_Os01g68090	8.86038	1.99042	-2.15429	0.0953907	0.710261	9.59325	5.09975	-0.911593	0.379928	1	9.51462	2.69498	-1.81987	0.151427	1	9.14078	1.31432	-2.798	0.0263883	0.736777	harpin-induced protein 1 domain containing protein, expressed
	LOC_Os01g68179	15.5912	25.3382	0.700585	0.224402	0.912092	16.8927	35.7855	1.08298	0.0458155	0.639844	16.7446	27.5223	0.716901	0.241357	1	16.0905	25.3894	0.658017	0.241549	1	expressed protein
	LOC_Os01g68390	73.2153	53.6577	-0.448362	0.209166	0.89797	79.3028	74.8038	-0.0842615	0.805714	1	78.6291	6457.89	6.35985	0.123382	1	75.5569	27571.4	8.51139	4.43473e-14	6.60964e-11	Uncharacterized ACR, COG1565 containing protein, putative, expressed
	LOC_Os01g68400	NA	NA	NA	NA	NA	NA	NA	NA	NA	NA	0	1484.14	17.1793	0.016511	1	0	5328.5	19.0234	7.90223e-24	2.24847e-20	expressed protein
	LOC_Os01g68470	41.7502	14.9534	-1.48131	0.0100469	0.257381	45.2013	44.8364	-0.0116935	0.99267	1	44.8351	39.9091	-0.167912	0.779628	1	43.0838	39.8438	-0.112789	0.808495	1	expressed protein
	LOC_Os01g68510	32.4622	6.61232	-2.29553	0.036457	0.489221	35.1265	13.8781	-1.33975	0.147387	1	34.858	40.5856	0.219477	0.706413	1	33.4935	38.7953	0.211998	0.776054	1	peptide transporter PTR2, putative, expressed
	LOC_Os01g68720	36.1268	47.9906	0.409682	0.36718	1	39.1404	113.445	1.53527	0.0286243	0.500234	38.7955	49.8734	0.362381	0.552784	1	37.2635	63.0821	0.759467	0.0941005	1	keratin, type I cytoskeletal 9, putative, expressed
	LOC_Os01g68740	79.9568	147.004	0.878559	0.100843	0.724951	86.641	385.039	2.15188	3.73358e-05	0.00436953	85.8742	116.136	0.435521	0.406522	1	82.5232	162.381	0.976515	0.00927951	0.439672	keratin, type I cytoskeletal 9, putative, expressed
	LOC_Os01g69200	71.2903	67.0061	-0.0894129	0.791055	1	77.2564	49.533	-0.641264	0.0699867	0.78673	76.564	47.1212	-0.70029	0.0897099	1	73.5634	30.8734	-1.25262	0.000799438	0.0913197	regulatory protein, putative, expressed
	LOC_Os01g70130	69.9241	73.3849	0.0696917	0.824758	1	75.7567	191.779	1.34	3.52609e-06	0.000611113	75.0935	149.162	0.990118	0.0555948	1	72.1458	85.6758	0.247973	0.439978	1	protein kinase domain containing protein, expressed
	LOC_Os01g70490	45.702	57.7779	0.338262	0.489547	1	49.5375	100.442	1.01978	0.00788498	0.230962	49.0848	78.3626	0.674888	0.0888194	1	47.1645	81.6909	0.792476	0.0175709	0.607406	potassium transporter, putative, expressed		OsHAK5
	LOC_Os01g70500	8.69593	5.505	-0.659598	0.687168	1	9.40786	12.3764	0.39565	0.693895	1	9.33575	31.0694	1.73466	0.171711	1	8.96268	26.0643	1.54008	0.0375878	0.848205	expressed protein
	LOC_Os01g71270	24.837	18.9776	-0.388198	0.530172	1	26.908	29.6229	0.138677	0.788362	1	26.677	18.1471	-0.555859	0.376874	1	25.6464	10.1292	-1.34024	0.0266868	0.743123	eukaryotic peptide chain release factor subunit 1-1, putative, expressed
	LOC_Os01g71280	51.0768	18.3337	-1.47817	0.00112628	0.0668639	55.3228	56.7196	0.0359744	0.91599	1	54.852	177.245	1.69213	0.22842	1	52.7027	58.6297	0.153754	0.666637	1	glycerol-3-phosphate dehydrogenase, putative, expressed
	LOC_Os01g71310	87.9622	99.269	0.17446	0.761333	1	95.2401	109.945	0.207139	0.685758	1	94.4549	50.5435	-0.9021	0.0355092	1	90.7323	39.4758	-1.20065	0.00453331	0.287223	cytokinin dehydrogenase precursor, putative, expressed		OsCKX4
	LOC_Os01g71624	110.967	200.319	0.852171	0.000720794	0.0493001	120.264	355.036	1.56176	0.000702403	0.0435105	119.18	124.802	0.0664974	0.95494	1	114.524	164.112	0.519037	0.0389639	0.857248	expressed protein
	LOC_Os01g72130	18.6058	34.8171	0.904039	0.139848	0.804079	20.1552	45.6135	1.17831	0.0286047	0.500234	19.9831	12.4861	-0.678451	0.358755	1	19.2075	25.0362	0.382347	0.477429	1	glutathione S-transferase, putative, expressed
	LOC_Os01g72370	16.7047	16.3711	-0.0291072	0.998833	1	18.0929	15.1008	-0.260793	0.683901	1	17.9385	4.19041	-2.09789	0.0178669	1	17.2317	2.05461	-3.06813	0.000716392	0.0849331	helix-loop-helix DNA-binding domain containing protein, expressed		OsIRO2
	LOC_Os01g72530	16.1414	25.1566	0.640172	0.383534	1	17.4692	50.5641	1.5333	0.00288696	0.119378	17.3324	20.0932	0.213243	0.820283	1	16.651	16.0853	-0.0498656	0.949852	1	OsCML31 - Calmodulin-related calcium sensor protein, expressed		OsMSR2
	LOC_Os01g72910	20.2674	44.3077	1.1284	0.0174587	0.343738	21.9653	52.8562	1.26685	0.00539035	0.18168	21.7694	36.3704	0.740461	0.181371	1	20.9271	63.3851	1.59877	0.000349469	0.0523351	abscisic stress-ripening, putative, expressed
	LOC_Os01g73024	43.3645	12.6474	-1.77767	0.00100454	0.0615186	46.9524	30.6021	-0.617567	0.159301	1	46.5668	48.3566	0.0544123	0.887458	1	44.7376	34.2748	-0.38434	0.343083	1	expressed protein
	LOC_Os01g73830	6.265	0.335134	-4.2245	0.0388802	0.504257	6.78225	5.23704	-0.373012	0.736701	1	6.72696	6.40317	-0.0711696	0.934581	1	6.46034	4.58575	-0.494454	0.690681	1	expressed protein
	LOC_Os01g74340	64.9639	22.1925	-1.54956	0.00044266	0.0359794	70.3769	32.0863	-1.13314	0.00554175	0.184339	69.7744	53.1597	-0.392364	0.372453	1	67.072	54.0198	-0.312224	0.385024	1	RNA recognition motif containing protein, putative, expressed
	LOC_Os01g74370	3.51189	15.7683	2.1667	0.0158955	0.324057	3.80059	18.1201	2.2533	0.0106595	0.279864	3.77123	6.65779	0.820006	0.571271	1	3.62403	4.37622	0.27209	0.907624	1	domain of unknown function DUF966 domain containing protein, expressed
	LOC_Os01g74450	4025.22	3905.91	-0.0434073	0.969476	1	4362.22	4097.71	-0.0902463	0.778678	1	4323.19	2602.7	-0.732087	0.014941	1	4154.6	2007.45	-1.04934	4.30985e-05	0.0109168	aquaporin protein, putative, expressed
	LOC_Os01g74570	8.12441	13.9613	0.781096	0.318572	0.984849	8.79612	12.9438	0.557318	0.493321	1	8.72602	16.4333	0.913224	0.391499	1	8.39064	24.0096	1.51676	0.0154844	0.572554	tetraspanin family protein, putative, expressed
	LOC_Os01g74670	78.0568	76.0868	-0.0368792	0.953802	1	84.5541	40.9074	-1.04751	0.00579126	0.188385	83.8352	62.0927	-0.433132	0.26287	1	80.5847	100.285	0.315523	0.264792	1	expressed protein
	LOC_Os02g01380	390.703	154.507	-1.3384	0.000418046	0.0345211	423.054	190.602	-1.15028	0.00359216	0.138096	419.554	523.271	0.318703	0.496072	1	403.056	675.575	0.745136	0.00521527	0.31579	expressed protein
	LOC_Os02g02110	29.2127	19.6505	-0.572026	0.282222	0.960509	31.6288	45.219	0.51569	0.272861	1	31.368	68.9235	1.1357	0.00967082	1	30.1278	43.1953	0.519777	0.235446	1	Alg9-like mannosyltransferase protein, putative, expressed
	LOC_Os02g02120	128.531	53.3172	-1.26944	0.00445579	0.163338	139.158	215.706	0.632345	0.315499	1	138.019	97.0591	-0.507929	0.151077	1	132.586	48.6393	-1.44674	0.00146953	0.136976	OsWAK11 - OsWAK receptor-like protein kinase, expressed
	LOC_Os02g02460	39.0818	27.4021	-0.51221	0.309571	0.979405	42.363	37.6473	-0.170255	0.763463	1	41.9803	28.2983	-0.568997	0.292653	1	40.3618	20.0026	-1.0128	0.0430312	0.882013	transposon protein, putative, unclassified, expressed
	LOC_Os02g02670	56.0224	21.1943	-1.40233	0.00200969	0.0974981	60.682	67.5778	0.15528	0.806195	1	60.1599	118.48	0.977772	0.0205071	1	57.7871	66.3974	0.20038	0.583298	1	NBS-LRR disease resistance protein, putative, expressed
	LOC_Os02g02770	280.349	119.863	-1.22583	2.01723e-07	6.457e-05	303.716	212.153	-0.517616	0.0333649	0.537286	301.072	363.969	0.273706	0.576409	1	289.254	293.528	0.0211633	0.951145	1	PPR repeat domain containing protein, putative, expressed
	LOC_Os02g02820	15.6305	45.7598	1.54972	0.00205407	0.0987381	16.9326	24.4468	0.529844	0.386801	1	16.7868	17.6625	0.0733624	0.969818	1	16.1322	27.3227	0.760152	0.160515	1	helix-loop-helix DNA-binding domain containing protein, expressed		TDR
	LOC_Os02g02830	1361.63	2885.08	1.08327	5.27379e-11	3.55969e-08	1475.21	1855.7	0.331051	0.0574655	0.718115	1462.42	1361.79	-0.102858	0.658194	1	1405.55	1456.46	0.0513317	0.722967	1	ubiquitin-conjugating enzyme, putative, expressed
	LOC_Os02g02930	6.26738	56.607	3.17505	0.173229	0.851163	6.79084	44.0213	2.69654	9.02442e-06	0.00136429	6.73031	10.7602	0.676962	0.49928	1	6.46403	7.27043	0.169607	0.922258	1	terpene synthase, putative, expressed
	LOC_Os02g02970	95.7984	178.619	0.898813	0.0213332	0.37673	103.752	280.898	1.43691	3.19165e-08	9.37281e-06	102.875	116.577	0.180387	0.611386	1	98.832	89.4573	-0.14378	0.615402	1	expressed protein
	LOC_Os02g03294	22.1539	17.5908	-0.332743	0.518771	1	23.9939	53.5607	1.15851	0.0401675	0.594749	23.7907	216.074	3.18305	0.134466	1	22.8566	91.8918	2.00733	0.0331913	0.804691	cyclin, putative, expressed
	LOC_Os02g03710	708.987	494.964	-0.518436	0.032111	0.458633	768.357	251.191	-1.61299	1.06216e-07	2.83089e-05	761.482	510.71	-0.576305	0.0636128	1	731.826	643.306	-0.185995	0.583267	1	UP-9A, putative, expressed
	LOC_Os02g04460	1676.16	812.408	-1.04488	0.0135041	0.298722	1815.19	1565.28	-0.213699	0.663443	1	1799.86	2574.98	0.516674	0.462703	1	1728.69	2610.79	0.594808	0.0464747	0.917166	ribosomal protein L3, putative, expressed
	LOC_Os02g04700	58.7562	27.4173	-1.09966	0.0107993	0.265794	63.626	55.709	-0.191705	0.603503	1	63.0978	47.3609	-0.413893	0.308553	1	60.6267	53.9417	-0.168552	0.651621	1	tRNA synthetases class II domain containing protein, expressed
	LOC_Os02g04755	13.8958	4.8213	-1.52715	0.0988243	0.718559	15.0532	3.53706	-2.08945	0.0279336	0.494663	14.9252	5.51235	-1.43701	0.137463	1	14.3495	11.6801	-0.296943	0.719934	1	transposon protein, putative, unclassified, expressed
	LOC_Os02g05000	42.1298	17.5652	-1.26212	0.00938692	0.244714	45.6307	32.6713	-0.48198	0.268213	1	45.2405	41.1952	-0.135139	0.787195	1	43.4544	27.9733	-0.635453	0.127295	1	expressed protein
	LOC_Os02g05365	22.1193	8.64874	-1.35475	0.0495125	0.562089	23.9711	13.4998	-0.828358	0.179748	1	23.7552	20.284	-0.227904	0.713795	1	22.8222	14.6751	-0.637065	0.268724	1	expressed protein
	LOC_Os02g05470	269.799	95.956	-1.49144	0.0650425	0.617029	292.019	308.277	0.0781613	0.950724	1	289.676	916.895	1.66231	0.312361	1	278.15	807.044	1.53678	8.13059e-06	0.00259673	CCT motif family protein, expressed
	LOC_Os02g05744	91.3008	31.4813	-1.53613	0.23276	0.92008	98.7878	153.185	0.632874	0.671637	1	98.0122	251.845	1.3615	0.022439	1	94.0627	199.018	1.0812	0.203694	1	endoglucanase, putative, expressed
	LOC_Os02g06090	10.6399	1.71202	-2.63572	0.0318197	0.457283	11.523	5.76816	-0.998335	0.302046	1	11.4276	9.97203	-0.196562	0.873303	1	10.9857	5.28765	-1.05493	0.261895	1	phytosulfokine receptor precursor, putative, expressed
	LOC_Os02g06200	13.6987	3.03217	-2.17562	0.0341802	0.473583	14.8426	17.6857	0.252842	0.685189	1	14.7149	7.51931	-0.968611	0.271703	1	14.1518	11.6306	-0.283057	0.759795	1	phytosulfokine receptor precursor, putative, expressed
	LOC_Os02g06380	65.0272	32.5052	-1.00037	0.0102602	0.260611	70.4297	38.4283	-0.874015	0.0243811	0.461044	69.8331	165.165	1.24193	0.112777	1	67.0963	126.23	0.911746	0.00131579	0.128696	plant-specific domain TIGR01627 family protein, expressed
	LOC_Os02g06580	NA	NA	NA	NA	NA	0	8.30346	9.6993	0.0037292	0.141628	0	0.643775	6.03072	0.839546	1	0	0.335763	5.11171	0.999	1	formin, putative, expressed
	LOC_Os02g06770	87.5263	93.4412	0.0943422	0.738552	1	94.8566	200.862	1.08238	0.000898744	0.0513596	94.0179	102.157	0.119776	0.754377	1	90.4029	95.4828	0.0788711	0.85381	1	expressed protein
	LOC_Os02g06779	18.2349	18.3455	0.00872319	0.95611	1	19.7669	58.7107	1.57053	0.0021248	0.0975254	19.5887	29.3284	0.582281	0.415458	1	18.8386	25.2151	0.420601	0.53715	1	expressed protein
	LOC_Os02g06930	70.2776	95.1317	0.436861	0.212008	0.899876	76.0916	154.694	1.02361	0.000754358	0.0453129	75.4621	101.924	0.433667	0.332047	1	72.4759	84.6024	0.223197	0.57806	1	protein kinase, putative, expressed
	LOC_Os02g06980	20.1274	25.9807	0.368279	0.554711	1	21.817	29.265	0.423722	0.461494	1	21.6183	21.8138	0.0129849	0.999397	1	20.7772	8.3943	-1.30752	0.0495792	0.941614	expressed protein
	LOC_Os02g07110	91.8448	183.922	1.00182	0.00019515	0.0196728	99.5019	137.587	0.467551	0.111751	0.932552	98.6376	75.5984	-0.383781	0.282997	1	94.7796	80.746	-0.231185	0.425263	1	OsSAUR6 - Auxin-responsive SAUR gene family member, expressed
	LOC_Os02g07190	23.9472	3.12966	-2.93578	0.000934645	0.0582234	25.9221	9.7692	-1.40787	0.0342716	0.545116	25.7165	27.0426	0.0725432	0.863714	1	24.7132	18.5107	-0.416916	0.482243	1	expressed protein
	LOC_Os02g07400	7.54421	0.726997	-3.37535	0.0348907	0.479079	8.1721	2.90221	-1.49355	0.214227	1	8.10136	5.90379	-0.456523	0.671884	1	7.78152	5.31803	-0.549159	0.602196	1	retrotransposon protein, putative, unclassified, expressed
	LOC_Os02g07654	0.618753	0	-5.97442	0.84176	1	0.670674	849.82	10.3073	2.55751e-37	5.79387e-34	0.664421	0.352482	-0.914547	0.986199	1	0.637866	0	-6.01762	0.803234	1	expressed protein
	LOC_Os02g07860	NA	NA	NA	NA	NA	NA	NA	NA	NA	NA	0	33.6185	11.7155	0.016229	1	0	27.3801	11.4194	4.08708e-06	0.00145365	conserved hypothetical protein
	LOC_Os02g08200	110.425	128.852	0.222653	0.504067	1	119.618	47.293	-1.33873	0.00210028	0.0966799	118.604	131.832	0.152552	0.586322	1	114.025	100.987	-0.17518	0.658279	1	zinc finger, C3HC4 type domain containing protein, expressed
	LOC_Os02g08490	131.745	66.616	-0.983804	0.00113877	0.0674767	142.7	79.6787	-0.840715	0.00386695	0.144287	141.476	89.7712	-0.65623	0.0826671	1	135.902	67.7288	-1.00473	0.00053906	0.070891	chaperone protein clpB 1, putative, expressed
	LOC_Os02g09390	18.7207	32.83	0.810381	0.119548	0.760938	20.2731	40.8561	1.01099	0.0463618	0.643274	20.1039	12.0846	-0.734304	0.315031	1	19.316	18.4069	-0.0695547	0.920595	1	cytochrome P450, putative, expressed
	LOC_Os02g09490	291.824	70.1438	-2.05671	0.0630112	0.611009	315.753	319.767	0.0182242	0.993163	1	313.312	834.836	1.41389	0.0356066	1	300.846	570.445	0.923063	0.157243	1	dehydrogenase, putative, expressed
	LOC_Os02g09640	7.26493	23.2473	1.67804	0.0208656	0.372117	7.86883	16.3279	1.05312	0.187355	1	7.80164	9.43827	0.274745	0.835688	1	7.49483	11.5251	0.620815	0.461827	1	expressed protein
	LOC_Os02g09790	21.591	6.52448	-1.7265	0.0184099	0.354659	23.3812	12.1827	-0.940518	0.133918	0.9892	23.1838	23.1485	-0.00220146	1	1	22.2646	17.8936	-0.315314	0.570268	1	disease resistance protein RPM1, putative, expressed
	LOC_Os02g09930	200.435	21.9227	-3.19264	0.0240889	0.398749	216.856	102.606	-1.07961	0.355271	1	215.187	255.856	0.249739	0.790167	1	206.604	199.373	-0.0514005	0.913716	1	CSLA1 - cellulose synthase-like family A; mannan synthase, expressed
	LOC_Os02g10000	61.4355	51.2338	-0.261977	0.658464	1	66.5582	26.865	-1.30889	0.0108189	0.281256	65.9879	32.3414	-1.02882	0.0285588	1	63.4438	46.7368	-0.44092	0.290485	1	zinc-binding protein, putative, expressed
	LOC_Os02g10120	4240.49	3440.72	-0.301521	0.508619	1	4597.35	4142.32	-0.150363	0.716829	1	4554.7	2463.06	-0.886902	0.106556	1	4377.46	2045.23	-1.09783	0.049309	0.939125	lipoxygenase, putative, expressed
	LOC_Os02g10830	1.57579	6.56524	2.05878	0.169892	0.846817	1.70447	8.06706	2.24272	0.109711	0.926413	1.69188	5.26001	1.63644	0.350875	1	1.62507	9.2883	2.51492	0.0365456	0.840442	serine acetyltransferase protein, putative, expressed
	LOC_Os02g10850	63.4278	28.6281	-1.14768	0.00465808	0.167121	68.6813	47.2561	-0.539418	0.248293	1	68.1159	110.805	0.701957	0.378005	1	65.456	58.8202	-0.154213	0.686529	1	OsFBK3 - F-box domain and kelch repeat containing protein, expressed
	LOC_Os02g10950	65.157	40.1697	-0.697813	0.153629	0.825876	70.5635	31.4647	-1.16519	0.0154835	0.356368	69.9805	63.3515	-0.143573	0.733034	1	67.2753	47.1494	-0.512839	0.29077	1	expressed protein
	LOC_Os02g11020	64.6686	102.21	0.660395	0.202715	0.891388	70.1086	109.033	0.637098	0.30249	1	69.4667	131.764	0.923566	0.0064152	0.999624	66.7916	149.286	1.16034	0.000103527	0.0206388	cytochrome P450 72A1, putative, expressed		CYP734A2
	LOC_Os02g11070	65.4736	150.157	1.19749	0.145129	0.810372	70.896	280.428	1.98386	3.19384e-10	1.28222e-07	70.3062	74.5926	0.0853818	0.970266	1	67.532	64.7889	-0.0598248	0.855034	1	3-ketoacyl-CoA synthase, putative, expressed
	LOC_Os02g11770	309.055	138.011	-1.16308	0.0410697	0.516473	334.555	259.816	-0.364756	0.501356	1	331.856	610.684	0.879867	0.0045199	0.832003	318.765	505.07	0.663992	0.0757912	1	expressed protein
	LOC_Os02g11790	730.761	627.272	-0.220308	0.440293	1	791.474	383.337	-1.04593	0.00826203	0.237784	784.82	776.75	-0.0149115	0.948391	1	754.282	726.945	-0.0532587	0.79667	1	OsFBK4 - F-box domain and kelch repeat containing protein, expressed
	LOC_Os02g11859	12.4049	27.3662	1.14149	0.330355	0.994299	13.419	57.731	2.10507	2.76542e-05	0.00345011	13.3173	15.3907	0.20876	0.910241	1	12.7844	16.6544	0.381526	0.825236	1	expressed protein
	LOC_Os02g11960	76.8749	104.755	0.446437	0.15351	0.825768	83.3305	167.619	1.00827	0.00457468	0.160854	82.5688	99.6986	0.271977	0.585006	1	79.3523	84.5658	0.0918033	0.7604	1	ABC transporter, ATP-binding protein, putative, expressed
	LOC_Os02g12220	38.6381	18.8038	-1.039	0.0415916	0.518976	41.8743	27.7858	-0.591717	0.221129	1	41.5017	28.3033	-0.552201	0.276101	1	39.897	37.5875	-0.0860268	0.867999	1	retrotransposon protein, putative, unclassified, expressed
	LOC_Os02g12939	11.5926	0.98502	-3.55691	0.0065359	0.200198	12.5507	8.27634	-0.600699	0.474795	1	12.4476	17.193	0.465954	0.559398	1	11.9544	7.94031	-0.590271	0.467314	1	expressed protein
	LOC_Os02g13290	62.7066	135.363	1.11014	0.000588263	0.0434881	67.9888	104.811	0.624414	0.191041	1	67.3546	52.7971	-0.351319	0.49727	1	64.7384	80.5256	0.314827	0.440975	1	phosphoethanolamine/phosphocholine phosphatase, putative, expressed
	LOC_Os02g13330	5.68914	17.5103	1.62192	0.0463158	0.54522	6.16437	7.07411	0.198596	0.924163	1	6.10977	8.63565	0.499188	0.665457	1	5.86977	15.2491	1.37735	0.082246	1	bet v I allergen family protein, putative, expressed
	LOC_Os02g13350	1523.84	3222.89	1.08065	3.90401e-08	1.49841e-05	1651.56	1866.05	0.176156	0.574748	1	1636.73	1387.24	-0.238603	0.433568	1	1573.23	1608.72	0.0321826	0.874488	1	hydrolase, NUDIX family, domain containing protein, expressed
	LOC_Os02g13600	60.5539	19.7514	-1.61627	0.00711778	0.209479	65.5603	36.6312	-0.839749	0.18138	1	65.031	141.488	1.12148	0.230697	1	62.5019	86.384	0.466865	0.153277	1	expressed protein
	LOC_Os02g13670	0	6.90227	9.43302	0.0153217	0.317219	0	7.08767	9.4712	0.00903242	0.250632	0	0.582586	5.88895	0.850682	1	NA	NA	NA	NA	NA	helix-loop-helix DNA-binding domain containing protein, expressed
	LOC_Os02g13710	13.2931	7.26113	-0.872415	0.358604	1	14.3896	6.06761	-1.24582	0.25852	1	14.2769	39.9128	1.48317	0.00826447	1	13.7269	34.684	1.33726	0.00889388	0.430415	ethylene-responsive transcription factor TINY, putative, expressed
	LOC_Os02g13965	69.3593	32.8147	-1.07975	0.006021	0.193727	75.1597	60.4036	-0.315326	0.387593	1	74.4946	57.8246	-0.365452	0.376876	1	71.5959	54.3998	-0.396276	0.317714	1	lectin protein kinase family protein, putative, expressed
	LOC_Os02g15560	5.22575	20.6705	1.98386	0.135331	0.79459	5.65577	45.3229	3.00245	1.40642e-06	0.000293461	5.61007	12.6232	1.16998	0.366878	1	5.38409	19.3327	1.84427	0.0153835	0.571627	transposon protein, putative, Mutator sub-class, expressed
	LOC_Os02g15700	6.01132	6.49779	0.112267	1	1	6.52042	6.56313	0.00941843	1	1	6.45671	21.2949	1.72164	0.0319853	1	6.20374	15.4057	1.31226	0.0969852	1	expressed protein
	LOC_Os02g16030	42.3186	15.0427	-1.49222	0.027269	0.428005	45.8112	31.5277	-0.539083	0.400264	1	45.4391	192.653	2.084	0.0338917	1	43.6391	126.561	1.53614	0.00117936	0.119074	harpin-induced protein 1 domain containing protein, expressed
	LOC_Os02g16270	99.2882	49.2769	-1.01071	0.00210127	0.100373	107.524	97.4631	-0.141726	0.59776	1	106.622	78.3807	-0.443935	0.167178	1	102.431	75.5415	-0.439318	0.124447	1	xa1, putative, expressed
	LOC_Os02g16909	176.539	142.439	-0.309637	0.431407	1	191.145	204.168	0.095093	0.818779	1	189.567	393.916	1.05518	0.000116229	0.0735987	182.084	413.338	1.18272	0.000545661	0.071161	dynein light chain type 1 domain containing protein, expressed
	LOC_Os02g17360	231.832	99.6807	-1.21769	0.000189423	0.0194615	251.104	215.117	-0.223162	0.59032	1	248.954	366.231	0.556876	0.542468	1	239.141	275.361	0.203466	0.425804	1	PPR repeat domain containing protein, putative, expressed
	LOC_Os02g17620	4.76788	0	-8.90023	0.0430287	0.525518	5.1576	0.92311	-2.48212	0.185152	1	5.11951	5.34322	0.0617047	0.998869	1	4.9188	1.3527	-1.86246	0.246106	1	isochorismatase family protein, putative, expressed
	LOC_Os02g17710	21.3	19.2446	-0.146396	0.867472	1	23.077	59.5436	1.36749	0.00218421	0.0998189	22.8755	19.5671	-0.225376	0.740087	1	21.9811	16.2964	-0.431708	0.465553	1	receptor-like protein kinase 5 precursor, putative, expressed
	LOC_Os02g18064	50.6193	90.3468	0.835786	0.0163176	0.32922	54.8357	119.233	1.12059	0.000750592	0.0451723	54.3607	86.2511	0.665979	0.0912463	1	52.2263	77.366	0.566925	0.0920594	1	expressed protein
	LOC_Os02g19640	22.6011	4.63597	-2.28545	0.0464158	0.54522	24.4534	17.4783	-0.48447	0.589817	1	24.2663	67.9126	1.48473	0.0061798	0.968607	23.3053	60.5454	1.37736	0.00836208	0.413467	IQ calmodulin-binding motif family protein, putative, expressed
	LOC_Os02g20000	23.4331	9.05322	-1.37205	0.0569889	0.590763	25.3837	16.1478	-0.652566	0.280226	1	25.1651	19.6892	-0.354019	0.559375	1	24.1777	9.30102	-1.37822	0.02682	0.745505	expressed protein
	LOC_Os02g20190	31.9981	14.1103	-1.18124	0.0422257	0.523259	34.6666	30.197	-0.199141	0.684945	1	34.364	26.2754	-0.387186	0.433895	1	33.0165	15.2186	-1.11735	0.0271148	0.748969	Leucine Rich Repeat family protein, expressed
	LOC_Os02g20540	0	15.2826	10.5786	0.169186	0.845386	0	127.599	13.6394	0.0560674	0.709731	0	353.047	15.1076	0.0337125	1	NA	NA	NA	NA	NA	fasciclin domain containing protein, expressed
	LOC_Os02g20560	27.0928	14.8908	-0.86349	0.58418	1	29.2964	340.947	3.54075	0.0250194	0.46635	29.0797	5267.28	7.5009	0.0701602	1	27.8971	535.433	4.26252	0.0671982	1	fasciclin domain containing protein, expressed
	LOC_Os02g21580	24.6372	9.04502	-1.44564	0.0279346	0.432806	26.7066	14.5875	-0.872469	0.146853	1	26.4601	20.4064	-0.374801	0.517618	1	25.4209	12.4204	-1.03331	0.0723651	1	PPR repeat containing protein, expressed
	LOC_Os02g21810	73.1396	275.313	1.91235	1.52843e-05	0.00300357	79.2847	105.591	0.413366	0.336726	1	78.5554	41.1289	-0.933556	0.0373208	1	75.4875	34.6553	-1.12316	0.0190606	0.631968	cytochrome P450 51, putative, expressed
	LOC_Os02g21840	4.30923	0.944256	-2.19018	0.286336	0.962967	4.66617	0	-8.86919	0.0414298	0.605803	4.6265	1.27519	-1.85921	0.312254	1	4.4405	3.00279	-0.56442	0.698525	1	retrotransposon protein, putative, unclassified, expressed
	LOC_Os02g21890	40.1821	6.7035	-2.58357	0.128126	0.782046	43.4606	62.4821	0.523734	0.695363	1	43.1356	115.6	1.42219	0.00984475	1	41.4042	98.6375	1.25236	0.145906	1	expressed protein		FOS1
	LOC_Os02g22160	25.903	43.5656	0.750073	0.474718	1	28.0382	84.4336	1.59042	4.91356e-05	0.00554586	27.8169	39.7727	0.515816	0.297335	1	26.733	36.2174	0.43806	0.419044	1	DNA binding protein, putative, expressed
	LOC_Os02g22290	9.48507	7.22478	-0.392704	0.644232	1	10.2854	8.79219	-0.226304	0.840715	1	10.1874	26.504	1.37942	0.0447054	1	9.78785	16.6162	0.763526	0.281264	1	retrotransposon protein, putative, Ty3-gypsy subclass, expressed
	LOC_Os02g22380	430.979	327.742	-0.395058	0.439415	1	466.553	555.756	0.252411	0.60886	1	462.767	1056.47	1.1909	0.0354462	1	444.468	726.932	0.709742	0.0564786	0.991836	glycosyltransferase protein, putative, expressed
	LOC_Os02g23960	144.464	405.417	1.4887	1.23616e-11	8.92592e-09	156.513	217.699	0.476053	0.0597229	0.732513	155.16	117.026	-0.406927	0.213577	1	149.143	147.406	-0.0169055	0.978822	1	expressed protein
	LOC_Os02g24632	17.6095	44.796	1.34702	0.00699774	0.207321	19.0815	22.5984	0.244043	0.673983	1	18.9134	28.8846	0.610891	0.33251	1	18.1785	26.4736	0.542324	0.416591	1	photosystem II 44 kDa reaction center protein, putative, expressed
	LOC_Os02g25640	6.84876	20.2074	1.56097	0.0323435	0.46108	7.41916	18.9758	1.35483	0.0703774	0.788245	7.35664	10.2168	0.473823	0.64757	1	7.07498	10.2348	0.532688	0.521669	1	glutelin, putative, expressed
	LOC_Os02g25960	15.8031	13.4753	-0.229896	0.71121	1	17.106	25.6308	0.583371	0.348485	1	16.9693	46.6654	1.45942	0.00644988	0.999624	16.3016	42.9778	1.39857	0.00337096	0.241436	ankyrin repeat family protein, putative, expressed
	LOC_Os02g26190	44.857	104.871	1.22521	0.000259183	0.0235304	48.6019	85.9274	0.822105	0.140402	1	48.1756	43.6319	-0.142919	0.733268	1	46.2933	33.4415	-0.469164	0.245485	1	transposon protein, putative, CACTA, En/Spm sub-class, expressed
	LOC_Os02g26670	12.648	5.32851	-1.24711	0.241611	0.925347	13.6842	15.202	0.151746	0.875333	1	13.5806	36.8528	1.44023	0.0154693	1	13.046	28.1861	1.11138	0.0472919	0.922862	F-box/Kelch-repeat protein, putative, expressed
	LOC_Os02g28110	11.4015	17.9625	0.655764	0.346425	1	12.3616	20.2364	0.711092	0.336131	1	12.2457	16.436	0.424587	0.626124	1	11.7659	30.1559	1.35782	0.0148487	0.563332	ornithine decarboxylase, putative, expressed
	LOC_Os02g28170	63.8581	16.2673	-1.9729	8.47569e-05	0.0108744	69.1405	57.5687	-0.264247	0.488363	1	68.5729	122.267	0.83433	0.0262596	1	65.8763	81.1581	0.300976	0.363979	1	transferase family protein, putative, expressed
	LOC_Os02g28200	12.1083	2.02677	-2.57874	0.0405649	0.512937	13.1044	7.04259	-0.895873	0.31772	1	12.9998	14.9774	0.204302	0.873785	1	12.4805	8.35591	-0.578802	0.487208	1	transferase family protein, putative, expressed
	LOC_Os02g28220	NA	NA	NA	NA	NA	0	7.46611	9.54614	0.0266419	0.481467	0	15.2521	10.5757	0.0825292	1	0	2.33762	7.87506	0.210181	1	transferase family protein, putative, expressed
	LOC_Os02g29190	3.79237	0.706614	-2.4241	0.274468	0.954604	4.10815	16.5352	2.00898	0.0241307	0.459382	4.07262	1.94348	-1.06731	0.568862	1	3.91256	3.62156	-0.111503	1	1	ankyrin, putative, expressed
	LOC_Os02g29520	62.1526	83.4292	0.424738	0.17615	0.854844	67.3575	70.1458	0.05852	0.891609	1	66.7538	31.6909	-1.07478	0.0142326	1	64.1508	40.4897	-0.663911	0.0646824	1	hypothetical protein
	LOC_Os02g29640	14.7163	3.22274	-2.19106	0.0203557	0.36767	15.9516	8.5263	-0.903709	0.26445	1	15.8066	16.4658	0.0589424	0.899486	1	15.1923	4.05482	-1.90563	0.0240896	0.707295	transposon protein, putative, unclassified, expressed
	LOC_Os02g30090	0.678936	9.42092	3.79452	0.0102661	0.260611	0.734826	3.91312	2.41285	0.275625	1	0.72941	2.90286	1.99267	0.443784	1	0.702351	2.01622	1.52139	0.607063	1	cytochrome P450, putative, expressed
	LOC_Os02g30110	274.905	114.47	-1.26396	1.15285e-07	3.93351e-05	297.785	115.183	-1.37035	7.60107e-08	2.06047e-05	295.234	227.888	-0.373533	0.14619	1	283.696	208.896	-0.441556	0.033429	0.807326	cytochrome P450, putative, expressed
	LOC_Os02g30114	42.6105	16.9155	-1.33286	0.0103987	0.26163	46.1507	21.9566	-1.0717	0.0236508	0.454612	45.758	45.5473	-0.00665786	0.912979	1	43.9572	31.0943	-0.499452	0.218173	1	expressed protein
	LOC_Os02g30470	26.5682	22.788	-0.221427	0.644534	1	28.7745	39.9327	0.472777	0.315934	1	28.5336	62.536	1.13203	0.0114137	1	27.4237	51.2396	0.901838	0.0372885	0.847418	expressed protein
	LOC_Os02g30780	20.08	0.314752	-5.9954	0.0333529	0.469064	21.7161	6.51126	-1.73775	0.284413	1	21.5556	15.0068	-0.522442	0.717407	1	20.6898	6.56052	-1.65704	0.295535	1	LGC1, putative, expressed
	LOC_Os02g32009	13.7927	19.755	0.518312	0.466806	1	14.9362	24.0012	0.684287	0.278493	1	14.813	29.4335	0.990592	0.113451	1	14.2377	32.9732	1.21158	0.0197535	0.641385	expressed protein
	LOC_Os02g32020	28.5007	41.4846	0.541577	0.253169	0.937158	30.8578	42.4857	0.461345	0.302602	1	30.6079	63.3306	1.049	0.080738	1	29.4171	73.2531	1.31623	0.000333802	0.0514664	expressed protein
	LOC_Os02g32504	181.554	90.5146	-1.00418	0.0222675	0.384958	196.602	172.637	-0.187542	0.628616	1	194.953	284.446	0.54503	0.0584325	1	187.248	203.028	0.116728	0.757265	1	heparan-alpha-glucosaminide N-acetyltransferase, putative, expressed
	LOC_Os02g32520	877.943	1404.54	0.677895	0.0246464	0.404678	950.753	2495.13	1.39197	3.23247e-14	1.93436e-11	942.857	1191.65	0.337852	0.314016	1	906.095	973.509	0.103532	0.797281	1	ERD1 protein, chloroplast precursor, putative, expressed
	LOC_Os02g32690	26.4077	22.5329	-0.228925	0.684652	1	28.6131	20.842	-0.457181	0.405166	1	28.3589	34.3464	0.276355	0.748791	1	27.2399	11.6226	-1.22879	0.0311814	0.793349	pleiotropic drug resistance protein 15, putative, expressed
	LOC_Os02g34930	135.314	60.9287	-1.15112	0.000170891	0.0179864	146.6	91.2369	-0.684194	0.0205805	0.417615	145.33	175.657	0.273432	0.607871	1	139.677	187.04	0.421258	0.0650799	1	expressed protein
	LOC_Os02g35490	39.0872	75.657	0.952776	0.0108195	0.265794	42.3602	95.6356	1.17484	0.00937512	0.256993	41.9773	42.1055	0.00440025	0.998076	1	40.3252	53.4425	0.406304	0.30888	1	MLO domain containing protein, putative, expressed
	LOC_Os02g35970	10.2367	26.3196	1.36238	0.0305512	0.449756	11.0786	17.5097	0.660383	0.371823	1	10.9929	15.0242	0.450716	0.571045	1	10.5645	13.5877	0.363079	0.625727	1	BTBN2 - Bric-a-Brac, Tramtrack, Broad Complex BTB domain with non-phototropic hypocotyl 3 NPH3 and coiled-coil domains, expressed		CPT1
	LOC_Os02g36150	67.0468	91.6459	0.450901	0.405083	1	72.6648	75.6554	0.0581864	0.914208	1	72.0117	39.6136	-0.862236	0.0352488	1	69.2077	28.1586	-1.29736	0.000575469	0.0741218	cytochrome P450, putative, expressed
	LOC_Os02g36210	70.3542	169.432	1.268	0.000929833	0.0582234	76.2469	135.016	0.824384	0.146216	1	75.5594	23.0886	-1.71043	0.000457631	0.201237	72.5989	24.0477	-1.59405	0.000112502	0.0221828	ent-kaurene synthase, chloroplast precursor, putative, expressed
	LOC_Os02g36220	22.6917	72.9714	1.68516	4.03431e-05	0.00632632	24.6182	46.6556	0.922325	0.166278	1	24.3755	6.29315	-1.95358	0.120051	1	23.4288	10.6521	-1.13715	0.283613	1	terpene synthase, putative, expressed
	LOC_Os02g36264	24.2269	20.2525	-0.258507	0.652521	1	26.2364	7.35797	-1.83419	0.00694423	0.212795	26.0154	10.0184	-1.37672	0.0466834	1	24.9887	13.3989	-0.899155	0.109552	1	terpene synthase, putative, expressed
	LOC_Os02g36330	13.3329	24.2449	0.862696	0.163427	0.839271	14.4405	30.1589	1.06246	0.0682539	0.78019	14.3183	29.0294	1.01965	0.104659	1	13.7575	31.184	1.18058	0.0297038	0.776691	RING-H2 finger protein ATL1O, putative, expressed
	LOC_Os02g36580	12.1013	5.38966	-1.1669	0.227369	0.914696	13.1207	8.62338	-0.605515	0.536806	1	12.9978	3.04996	-2.09141	0.0413757	1	12.491	7.95468	-0.651015	0.431231	1	expressed protein
	LOC_Os02g36830	88.0285	60.1562	-0.549258	0.168277	0.845342	95.3809	41.5516	-1.19879	0.000985091	0.0545255	94.5485	48.9455	-0.949879	0.0403047	1	90.8846	44.3169	-1.03618	0.0102768	0.460162	cytokinin-O-glucosyltransferase 2, putative, expressed
	LOC_Os02g36840	46.4626	10.2633	-2.17858	5.50352e-05	0.007985	50.3119	11.1426	-2.17481	3.55297e-05	0.0042047	49.8963	28.6053	-0.802652	0.157313	1	47.9454	31.2236	-0.618758	0.123563	1	cytokinin-O-glucosyltransferase 2, putative, expressed
	LOC_Os02g36850	34.5284	8.33841	-2.04994	0.339595	1	37.3411	43.5004	0.220264	0.918147	1	37.0597	81.6313	1.13927	0.387648	1	35.5465	98.2383	1.46658	0.047789	0.927309	oxygen evolving enhancer protein 3, identical, putative, expressed
	LOC_Os02g37180	21.8329	21.9958	0.0107257	0.968997	1	23.6421	53.91	1.1892	0.00968282	0.262928	23.4455	25.5056	0.121507	0.85243	1	22.5244	24.4381	0.117643	0.871839	1	expressed protein
	LOC_Os02g37280	18.0256	12.0135	-0.585392	0.440483	1	19.5312	41.7206	1.09498	0.0312024	0.521916	19.3584	14.9041	-0.377255	0.579977	1	18.5983	18.2343	-0.0285225	0.992432	1	heavy metal transport/detoxification protein, putative, expressed
	LOC_Os02g37300	234.866	302.249	0.363903	0.372435	1	254.347	552.922	1.12028	2.19054e-07	5.55802e-05	252.218	279.841	0.149936	0.635729	1	242.325	277.198	0.193971	0.394599	1	heavy metal associated domain containing protein, expressed
	LOC_Os02g37330	316.234	489.764	0.631095	0.0509899	0.569078	342.478	882.868	1.36619	0.00135272	0.0697664	339.609	355.674	0.06668	0.884851	1	326.331	285.029	-0.195226	0.324163	1	heavy metal associated domain containing protein, expressed
	LOC_Os02g37760	13.9457	4.55886	-1.61307	0.0901741	0.693538	15.0897	10.683	-0.498244	0.652978	1	14.9744	43.773	1.54754	0.00497107	0.879269	14.3862	18.8179	0.387423	0.576103	1	lecithine cholesterol acyltransferase, putative, expressed
	LOC_Os02g37970	9.30648	10.561	0.182435	0.941411	1	10.0905	14.619	0.534847	0.500633	1	9.99656	31.0672	1.63589	0.0336539	1	9.60925	15.8853	0.7252	0.297277	1	DUF581 domain containing protein, expressed
	LOC_Os02g38170	191.731	171.179	-0.163577	0.563688	1	207.811	80.7344	-1.36402	0.000556685	0.0363288	205.938	221.186	0.10305	0.728724	1	197.948	221.678	0.163345	0.637895	1	expressed protein
	LOC_Os02g38450	7.01006	26.9128	1.94079	0.00385303	0.149916	7.60271	63.1815	3.05492	8.84738e-09	2.77825e-06	7.52972	9.29408	0.303716	0.827568	1	7.23639	3.32254	-1.12298	0.340683	1	expressed protein
	LOC_Os02g38890	54.4896	90.6443	0.734235	0.0308962	0.451646	59.0436	65.5683	0.151218	0.6757	1	58.5274	28.3545	-1.04553	0.0335006	1	56.2663	44.5653	-0.336351	0.380927	1	expressed protein
	LOC_Os02g38970	98.8846	37.9486	-1.3817	0.0015795	0.0838325	107.068	76.3864	-0.487142	0.156142	1	106.188	220.75	1.05579	0.0362499	1	102.021	119.205	0.224577	0.433069	1	expressed protein
	LOC_Os02g39660	8.48396	8.86158	0.0628269	0.995619	1	9.19453	50.6413	2.46147	0.0232549	0.450642	9.11105	12.6938	0.478437	0.628827	1	8.75152	11.6914	0.417841	0.643666	1	receptor kinase, putative, expressed
	LOC_Os02g40260	2.13317	136.92	6.00419	0.151196	0.823046	2.30669	607.012	8.03976	0.0776324	0.819365	2.28964	2214.68	9.91776	0.0399666	1	2.19661	2.89257	0.397074	0.923129	1	uncharacterized protein At4g06744 precursor, putative, expressed
	LOC_Os02g40530	4.572	14.3672	1.65188	0.0672165	0.621468	4.95133	14.5515	1.55528	0.079123	0.825754	4.9109	16.1208	1.71486	0.0578778	1	4.723	21.2177	2.16749	0.00274859	0.212415	MYB family transcription factor, putative, expressed		OsMPS
	LOC_Os02g40680	40.7693	81.7539	1.00381	0.00570011	0.188279	44.1834	98.5663	1.15759	0.00108701	0.0589241	43.7872	40.7008	-0.105452	0.846845	1	42.0787	59.0965	0.489981	0.184344	1	mis12 protein, expressed
	LOC_Os02g41670	3.45052	21.4313	2.63483	0.22642	0.913882	3.73214	28.4791	2.93183	0.000125623	0.0116159	3.70457	9.92279	1.42144	0.213504	1	3.5577	3.3402	-0.0910141	1	1	phenylalanine ammonia-lyase, putative, expressed
	LOC_Os02g41680	116.211	83.4775	-0.47729	0.746511	1	125.705	171.705	0.449887	0.686305	1	124.76	395.778	1.66554	0.0198495	1	119.775	246.498	1.04125	0.164847	1	phenylalanine ammonia-lyase, putative, expressed		PAL|OsPAL4
	LOC_Os02g41840	371.939	662.564	0.832996	0.0508985	0.569078	403.25	462.171	0.19675	0.601457	1	399.52	646.792	0.695033	0.11621	1	384.062	786.701	1.03448	0.000135897	0.0254698	DUF584 domain containing protein, putative, expressed
	LOC_Os02g42150	44.7276	92.7703	1.0525	0.154952	0.828356	48.4503	136.411	1.49338	0.0117163	0.295854	48.0315	51.5404	0.101723	0.895141	1	46.1385	59.7058	0.371901	0.327467	1	OsWAK14 - OsWAK receptor-like protein kinase, expressed		OsWAK14
	LOC_Os02g42640	37.4136	213.9	2.5153	3.61692e-11	2.49559e-08	40.5802	165.579	2.02867	0.00111178	0.0598664	40.1912	87.6206	1.12439	0.0042949	0.814256	38.6415	64.0485	0.729014	0.138836	1	CBS domain-containing protein, putative, expressed
	LOC_Os02g42740	29.5671	6.66905	-2.14844	0.0188879	0.358028	31.999	26.6461	-0.264103	0.710261	1	31.7471	76.8677	1.27575	0.0669908	1	30.4925	44.1004	0.532335	0.318373	1	cytochrome b5-like Heme/Steroid binding domain containing protein, expressed
	LOC_Os02g43120	NA	NA	NA	NA	NA	0	2.60717	8.03186	0.220935	1	0	11.6073	10.1821	0.00448906	0.832003	0	3.25871	8.35258	0.138445	1	zinc finger, C3HC4 type domain containing protein, expressed
	LOC_Os02g43220	1.91644	0.783725	-1.29001	0.676718	1	2.07617	2.54412	0.293237	0.961714	1	2.05825	14.9189	2.85765	0.00922142	1	1.97808	7.87012	1.99228	0.220549	1	polyamine oxidase, putative, expressed
	LOC_Os02g43360	67.0338	160.958	1.26372	1.25186e-05	0.00259127	72.6176	99.6895	0.457122	0.170804	1	71.9933	67.0724	-0.102142	0.872151	1	69.1875	66.746	-0.0518297	0.892424	1	cytochrome b5-like Heme/Steroid binding domain containing protein, expressed
	LOC_Os02g43470	15.7961	32.9344	1.06003	0.0492374	0.560415	17.1223	23.0441	0.428525	0.489154	1	16.9674	20.7664	0.291487	0.620293	1	16.3122	18.4965	0.181306	0.749423	1	glutamate dehydrogenase protein, putative, expressed
	LOC_Os02g43770	13.7526	37.8801	1.46174	0.0259255	0.415571	14.9031	44.2486	1.57002	0.003202	0.127125	14.7683	30.537	1.04805	0.0991468	1	14.1829	28.9584	1.02983	0.0655792	1	DUF630/DUF632 domains containing protein, putative, expressed
	LOC_Os02g43790	42.4312	106.705	1.33043	0.0366818	0.490286	45.9757	122.544	1.41436	1.88857e-05	0.00253805	45.5768	45.4637	-0.00358212	0.984594	1	43.8226	44.9039	0.0351681	0.956789	1	ethylene-responsive transcription factor, putative, expressed		AP59|OsBIERF3|OsAP59
	LOC_Os02g43912	38.2144	13.1305	-1.5412	0.00465222	0.167121	41.4167	46.6421	0.171423	0.715329	1	41.0434	38.6714	-0.0858834	0.890541	1	39.4419	21.7341	-0.859767	0.0609012	1	ceramide kinase-related, putative, expressed
	LOC_Os02g43940	66.731	31.2218	-1.0958	0.356984	1	72.1842	42.3951	-0.767786	0.473711	1	71.6392	265.248	1.88852	0.0430725	1	68.7742	114.971	0.741336	0.493245	1	AP2 domain containing protein, expressed		OsDREB4-1|CR223
	LOC_Os02g43970	7.958	8.11862	0.0288281	1	1	8.61318	16.2803	0.918513	0.36109	1	8.54302	76.851	3.16925	0.0921132	1	8.19769	34.4332	2.07051	0.00117415	0.119074	AP2 domain containing protein, expressed		ARAG1
	LOC_Os02g44720	17.1445	8.36402	-1.03548	0.249327	0.932142	18.5576	27.3241	0.558166	0.346662	1	18.4128	44.5482	1.27466	0.0134849	1	17.7021	34.0045	0.941801	0.0537116	0.968339	expressed protein
	LOC_Os02g45770	5.8268	0	-9.18903	0.0336014	0.46929	6.30403	1.5288	-2.04388	0.22714	1	6.25751	2.23478	-1.48546	0.332096	1	6.01593	0.321396	-4.22636	0.0672122	1	OsMADS6 - MADS-box family gene with MIKCc type-box, expressed		OsMADS6|MFO1
	LOC_Os02g45860	130.673	481.819	1.88253	4.46645e-18	6.60375e-15	141.634	268.653	0.923576	0.0145878	0.344246	140.356	134.459	-0.0619327	0.861046	1	134.918	164.61	0.286974	0.325301	1	expressed protein
	LOC_Os02g46260	1009.2	486.652	-1.05224	0.0334261	0.469064	1092.85	1023.8	-0.0941574	0.817329	1	1083.66	1867.1	0.784891	0.135914	1	1040.74	1328.94	0.352671	0.389263	1	OsSCP9 - Putative Serine Carboxypeptidase homologue, expressed
	LOC_Os02g46270	36.2078	34.0949	-0.086747	0.815751	1	39.2288	41.2766	0.0734126	0.917782	1	38.8833	52.1021	0.422192	0.351404	1	37.3507	78.7316	1.07581	0.0142352	0.551419	expressed protein
	LOC_Os02g46780	1.87474	0	-7.55822	0.351086	1	2.02768	0.324201	-2.64487	0.477515	1	2.0127	12.0473	2.58151	0.0277361	1	1.93264	13.2056	2.77251	0.00670212	0.36673	MYB family transcription factor, putative, expressed
	LOC_Os02g46830	139.831	187.969	0.426808	0.276361	0.955057	151.4	196.577	0.376727	0.371561	1	150.156	337.376	1.16789	0.0115795	1	144.255	325.748	1.17513	0.0160724	0.587654	expressed protein
	LOC_Os02g46860	49.7908	16.1538	-1.624	0.000784671	0.0521697	53.9182	65.8604	0.288638	0.478516	1	53.4668	116.451	1.123	0.00256117	0.60266	51.3593	53.4472	0.0574874	0.933537	1	oligopeptide transporter 4, putative, expressed
	LOC_Os02g47280	10.5809	1.986	-2.41353	0.0469175	0.54703	11.4632	8.34617	-0.457818	0.620528	1	11.3643	9.41355	-0.271694	0.787522	1	10.9231	10.3354	-0.0797834	0.973033	1	growth-regulating factor, putative, expressed		GS2|OsGRF4|GL2|GLW2|LGS1
	LOC_Os02g47390	255.404	170.188	-0.585652	0.632149	1	277.169	86.0904	-1.68684	0.25374	1	274.387	358.017	0.383815	0.782698	1	263.826	645.28	1.29034	0.0382462	0.854428	expressed protein
	LOC_Os02g47650	42.7754	77.2779	0.853276	0.024873	0.406264	46.3471	138.375	1.57803	1.86109e-06	0.000364359	45.936	81.779	0.832104	0.0401473	1	44.1242	64.632	0.550681	0.133979	1	universal stress protein domain containing protein, putative, expressed
	LOC_Os02g48094	4.32771	0.335134	-3.69079	0.127223	0.778663	4.68183	0	-8.87401	0.0411882	0.604084	4.64593	9.835	1.08196	0.310694	1	4.45954	10.1405	1.18516	0.43634	1	expressed protein
	LOC_Os02g48210	54.7022	13.7804	-1.98898	0.0335763	0.46929	59.1949	78.9019	0.414587	0.703363	1	58.7343	215.737	1.877	0.0258367	1	56.4119	122.493	1.11862	0.216322	1	lectin-like protein kinase, putative, expressed
	LOC_Os02g48570	48.3795	66.3554	0.455819	0.245274	0.929345	52.3991	109.653	1.06533	0.19803	1	51.9538	115.855	1.15701	0.109679	1	49.9124	107.801	1.1109	0.0133469	0.526792	peptide transporter PTR2, putative, expressed
	LOC_Os02g48690	9.58298	3.24312	-1.56309	0.3266	0.99179	10.3741	9.20873	-0.171915	0.986441	1	10.2937	52.1006	2.33954	0.00136957	0.394201	9.90343	18.503	0.901756	0.456238	1	expressed protein
	LOC_Os02g48710	15.4613	5.4968	-1.492	0.111381	0.747897	16.73	13.2725	-0.334001	0.769609	1	16.6013	53.8645	1.69804	0.000959893	0.320679	15.9468	45.4947	1.51244	0.0160906	0.587654	expressed protein
	LOC_Os02g49140	50.8608	15.8798	-1.67936	0.000560233	0.0424889	55.0855	26.2029	-1.07195	0.0173977	0.383043	54.6231	71.3226	0.384848	0.338752	1	52.4972	39.1612	-0.422816	0.287228	1	glycosyltransferase, putative, expressed
	LOC_Os02g49660	11.763	35.1169	1.57791	0.0210121	0.37364	12.7575	27.9793	1.13301	0.0626142	0.750209	12.6348	26.9684	1.09386	0.113729	1	12.1417	28.4656	1.22925	0.0307436	0.79002	expressed protein
	LOC_Os02g49986	8.23925	1.06213	-2.95555	0.041558	0.518976	8.91399	3.14302	-1.50392	0.202277	1	8.84686	19.3276	1.12742	0.376976	1	8.49923	17.3245	1.02741	0.149741	1	MYB family transcription factor, putative, expressed
	LOC_Os02g50060	35.0888	76.007	1.11512	0.0437211	0.529858	38.0314	67.7545	0.833128	0.0288877	0.503142	37.6924	40.5956	0.10705	0.811517	1	36.246	52.029	0.521494	0.271333	1	OsCML20 - Calmodulin-related calcium sensor protein, expressed
	LOC_Os02g50330	213.096	363.187	0.76921	0.083115	0.67126	230.76	587.003	1.34698	5.88636e-10	2.22252e-07	228.844	262.253	0.196591	0.496257	1	219.893	314.964	0.518385	0.150945	1	RNA-dependent RNA polymerase, putative, expressed		OsRDR1
	LOC_Os02g50450	0.678936	5.21063	2.94011	0.191471	0.877776	0.734826	17.3864	4.56441	0.0149802	0.350637	0.72941	2.36931	1.69966	0.585971	1	0.702351	2.66066	1.92152	0.42797	1	hypothetical protein
	LOC_Os02g50460	6.78858	14.5481	1.09965	0.186193	0.869877	7.35501	66.8118	3.1833	0.00171764	0.0842449	7.29165	14.7377	1.01519	0.262288	1	7.0105	15.3146	1.12732	0.13293	1	immediate-early fungal elicitor protein CMPG1, putative, expressed
	LOC_Os02g50470	80.1762	114.938	0.519606	0.212054	0.899876	86.8202	309.432	1.83352	0.00953323	0.260095	86.104	109.653	0.348788	0.482578	1	82.748	73.896	-0.163228	0.67902	1	expressed protein
	LOC_Os02g50690	11.2508	7.38008	-0.608319	0.520916	1	12.1747	12.491	0.0370021	1	1	12.0795	22.8815	0.921618	0.185956	1	11.5995	37.3098	1.68549	0.0144776	0.556676	GDSL-like lipase/acylhydrolase, putative, expressed
	LOC_Os02g50740	82.3891	90.6188	0.137356	0.847192	1	89.1979	60.0595	-0.570617	0.449658	1	88.4677	46.8241	-0.917899	0.14526	1	84.973	36.628	-1.21406	0.021219	0.662684	WD domain, G-beta repeat domain containing protein, expressed
	LOC_Os02g50810	251.826	276.516	0.134939	0.73641	1	272.832	288.686	0.0814899	0.713617	1	270.453	650.66	1.26653	0.01739	1	259.88	385.749	0.569817	0.00391848	0.265464	expressed protein
	LOC_Os02g51160	21.0415	7.62737	-1.46398	0.0429443	0.525518	22.798	18.2103	-0.324154	0.60116	1	22.5986	29.5416	0.386516	0.519365	1	21.7172	20.4054	-0.0898809	0.89401	1	hydrolase, acting on carbon-nitrogen, putative, expressed
	LOC_Os02g51620	206.888	91.293	-1.18027	0.0195378	0.362377	224.126	151.969	-0.560529	0.162919	1	222.206	306.236	0.462748	0.180781	1	213.592	264.955	0.310892	0.123746	1	glycosyl hydrolase family 3 protein, putative, expressed
	LOC_Os02g51790	1750.62	866.35	-1.01484	0.00885759	0.23729	1895.85	1653.53	-0.197296	0.676516	1	1879.86	3069.5	0.707378	0.329102	1	1805.69	2957.97	0.712051	0.00587295	0.336662	ribosomal protein L29, putative, expressed
	LOC_Os02g51810	26.4164	19.5211	-0.436397	0.474774	1	28.6253	20.6713	-0.469661	0.422155	1	28.3739	9.81277	-1.53183	0.0255512	1	27.277	20.4633	-0.414646	0.469453	1	expressed protein
	LOC_Os02g52010	189.807	299.633	0.658663	0.186354	0.869877	205.776	529.079	1.36241	0.00871823	0.245485	203.872	216.842	0.0889855	0.790044	1	195.943	150.998	-0.375908	0.377097	1	phosphate-induced protein 1 conserved region domain containing protein, expressed
	LOC_Os02g52150	600.481	170.755	-1.81419	0.0392323	0.506729	650.185	197.871	-1.71629	0.0438043	0.624599	644.725	261.149	-1.30381	0.121024	1	618.968	179.506	-1.78583	0.0388423	0.856747	heat shock 22 kDa protein, mitochondrial precursor, putative, expressed
	LOC_Os02g52640	27.8639	12.4743	-1.15944	0.0451851	0.539597	30.1825	20.439	-0.562386	0.295434	1	29.9233	15.0384	-0.992617	0.0945759	1	28.749	24.8746	-0.20884	0.684906	1	xyloglucan fucosyltransferase, putative, expressed
	LOC_Os02g52930	1.85626	3.99239	1.10486	0.545641	1	2.01202	7.84637	1.96338	0.150122	1	1.99326	36.1892	4.18235	2.46726e-06	0.00223189	1.9136	29.7644	3.95923	0.00637075	0.356092	integral membrane protein DUF6 containing protein, expressed
	LOC_Os02g52990	222.692	589.3	1.40395	2.77811e-12	2.05375e-09	241.205	359.254	0.574743	0.00946754	0.259079	239.168	255.386	0.094657	0.749201	1	229.862	322.782	0.489787	0.0327381	0.799898	OsSAUR12 - Auxin-responsive SAUR gene family member, expressed
	LOC_Os02g53000	14.3965	32.7573	1.18609	0.0291421	0.440607	15.6041	19.0276	0.286167	0.67442	1	15.463	22.0194	0.509952	0.433403	1	14.862	25.9794	0.805737	0.14663	1	lysM domain-containing GPI-anchored protein precursor, putative, expressed
	LOC_Os02g53200	330.105	169.702	-0.959918	1.07997e-05	0.00228108	357.6	357.831	0.000930683	0.995782	1	354.504	1036.96	1.54849	0.00979452	1	340.59	768.98	1.17491	0.00604155	0.342562	glucan endo-1,3-beta-glucosidase precursor, putative, expressed		Gns1
	LOC_Os02g53240	12.0627	7.96693	-0.598463	0.522689	1	13.074	622.16	5.57251	0.173433	1	12.9581	1.63983	-2.98224	0.0117952	1	12.4623	2.68139	-2.21651	0.0261973	0.734065	expressed protein
	LOC_Os02g53250	10.7847	8.80214	-0.293062	0.850333	1	11.6884	4.22817	-1.46698	0.166835	1	11.5854	0.680448	-4.08967	0.00424654	0.809938	11.1429	6.52849	-0.771306	0.470231	1	expressed protein
	LOC_Os02g54030	61.8814	48.8271	-0.341826	0.573178	1	67.0002	82.6654	0.303118	0.463632	1	66.4496	144.294	1.11868	0.0294138	1	63.8338	123.452	0.951564	0.00723284	0.384369	polygalacturonase, putative, expressed
	LOC_Os02g54180	11.3342	2.69262	-2.0736	0.0591836	0.597725	12.2717	2.20195	-2.47848	0.0247885	0.465884	12.1706	8.17315	-0.57444	0.548135	1	11.6904	6.55416	-0.834842	0.334858	1	expressed protein
	LOC_Os02g54254	480.357	782.316	0.703645	0.00199876	0.0971198	520.541	1434.09	1.46205	0.00122994	0.0645313	515.928	980.983	0.927059	0.0707441	1	495.874	845.948	0.770594	2.61158e-05	0.00736396	saccharopine dehydrogenase, putative, expressed		OsLKR|SDH
	LOC_Os02g54900	28.5731	15.9217	-0.843665	0.186227	0.869877	30.9339	24.6246	-0.329088	0.523592	1	30.6808	22.1474	-0.470199	0.438728	1	29.4672	10.2876	-1.51821	0.0116573	0.486356	STE_PAK_Ste20_STLK.2 - STE kinases include homologs to sterile 7, sterile 11 and sterile 20 from yeast, expressed
	LOC_Os02g56340	95.7359	55.4814	-0.787055	0.0185664	0.356209	103.692	51.3432	-1.01406	0.00323697	0.12801	102.819	114.808	0.159114	0.678744	1	98.8208	105.986	0.100981	0.689401	1	expressed protein
	LOC_Os02g56370	57.2826	86.2763	0.590865	0.272085	0.953656	62.0032	171.54	1.46813	0.000269907	0.021189	61.5076	73.134	0.249777	0.668416	1	59.0788	62.4492	0.0800425	0.932071	1	OsWAK20 - OsWAK receptor-like protein kinase, expressed
	LOC_Os02g56510	46.3292	14.1615	-1.70995	0.0424588	0.523872	50.1364	36.8924	-0.442535	0.579202	1	49.748	55.3549	0.154074	0.769464	1	47.7962	35.0807	-0.446218	0.505379	1	phosphate transporter 1, putative, expressed		OsPHO1;2
	LOC_Os02g56810	51.5082	20.4139	-1.33525	0.0402664	0.51239	55.7574	33.3104	-0.74319	0.249307	1	55.3147	87.2244	0.657069	0.211094	1	53.1603	102.263	0.943865	0.00576121	0.331471	OsFBX68 - F-box domain containing protein, expressed
	LOC_Os02g56920	1.49475	0	-7.23338	0.452447	1	1.61607	1.87097	0.211298	1	1	1.60411	1344.54	9.71112	0.0459182	1	1.53786	3.9015	1.34311	0.573198	1	WAX2, putative, expressed		OsGL1-6
	LOC_Os02g57010	203.707	87.8621	-1.21318	0.0453621	0.540536	220.59	240.278	0.123336	0.864038	1	218.729	470.473	1.10497	0.345139	1	210.034	373.615	0.830928	0.0303112	0.784545	RNA recognition motif containing protein, putative, expressed
	LOC_Os02g57070	23.9858	26.7388	0.156756	0.829147	1	25.9688	20.9233	-0.311663	0.582628	1	25.7562	17.5012	-0.557466	0.375923	1	24.7419	10.3196	-1.26157	0.0361442	0.834892	3-5 exoribonuclease CSL4, putative, expressed
	LOC_Os02g57140	18.4241	12.4131	-0.569726	0.378917	1	19.9585	45.9327	1.20252	0.0424476	0.612776	19.7865	176.044	3.15335	0.0952606	1	19.0122	61.7581	1.69971	0.096119	1	expressed protein
	LOC_Os02g57310	44.1025	20.4164	-1.11113	0.0176733	0.346425	47.7471	46.209	-0.0472382	0.965381	1	47.3595	88.2389	0.897761	0.079021	1	45.5026	74.1074	0.70367	0.101337	1	pib, putative, expressed
	LOC_Os02g57350	3.79355	24.5342	2.69318	0.0639104	0.615876	4.11244	32.5232	2.9834	3.16838e-05	0.00380638	4.07429	7.83491	0.943367	0.461268	1	3.9144	7.28315	0.89577	0.43343	1	expressed protein
	LOC_Os02g58400	4.71007	12.7483	1.43648	0.144305	0.808844	5.10203	17.0372	1.73954	0.0462979	0.643181	5.05786	11.1395	1.13908	0.28806	1	4.858	8.69804	0.840327	0.426562	1	expressed protein
	LOC_Os02g58450	99.4288	37.1767	-1.41927	4.25285e-05	0.00647368	107.725	76.8789	-0.486694	0.229111	1	106.78	184.57	0.789521	0.357711	1	102.592	110.502	0.107157	0.720133	1	uncharacterized ACR, COG1399 family protein, expressed
	LOC_Os02g58480	30.7012	50.4826	0.717492	0.308242	0.979256	33.2544	56.8209	0.772876	0.0636799	0.75304	32.9726	62.2805	0.917515	0.0344781	1	31.6893	65.8472	1.05513	0.00449564	0.285994	sucrose synthase, putative, expressed
	LOC_Os02g58520	20.1632	9.09922	-1.14791	0.119779	0.760983	21.844	15.3755	-0.506602	0.431522	1	21.6555	22.9567	0.0841818	0.914478	1	20.8135	8.32247	-1.32244	0.0496811	0.942056	CAMK_CAMK_like.16 - CAMK includes calcium/calmodulin depedent protein kinases, expressed
	LOC_Os02g58740	9.68291	12.6392	0.384397	0.669495	1	10.4892	16.222	0.629047	0.401222	1	10.4001	28.1786	1.438	0.0276571	1	9.99851	33.9101	1.76193	0.00130701	0.128239	expressed protein
	LOC_Os03g01200	386.234	149.938	-1.36511	0.00594279	0.192406	418.39	853.99	1.02937	0.00360402	0.138217	414.841	268.909	-0.625443	0.0730356	1	398.817	283.548	-0.492134	0.367167	1	SNF2 family N-terminal domain containing protein, expressed
	LOC_Os03g01270	41.5086	4.20334	-3.3038	0.00788185	0.221871	44.9226	27.7384	-0.695557	0.509569	1	44.5767	94.7013	1.08709	0.187196	1	42.8482	47.1888	0.139211	0.8569	1	expansin precursor, putative, expressed
	LOC_Os03g01330	95.1491	243.701	1.35685	7.06879e-08	2.49408e-05	103.095	198.735	0.946866	0.0128516	0.316707	102.192	124.87	0.289154	0.397221	1	98.211	127.337	0.374699	0.163761	1	sodium/potassium/calcium exchanger 1, putative, expressed
	LOC_Os03g01720	11.5497	2.19695	-2.39428	0.0464198	0.54522	12.4979	8.8505	-0.497851	0.580037	1	12.4003	12.5813	0.0209011	1	1	11.9071	5.69218	-1.06477	0.22764	1	protein binding protein, putative, expressed
	LOC_Os03g01740	80.9291	111.232	0.458837	0.310038	0.97941	87.6465	191.799	1.12983	5.75554e-05	0.00626642	86.9072	128.631	0.565686	0.103215	1	83.4911	96.5977	0.210366	0.495119	1	expressed protein
	LOC_Os03g02070	20.28	20.1258	-0.0110064	1	1	21.9594	12.8268	-0.77568	0.265957	1	21.7805	47.7057	1.13112	0.0219481	1	20.9369	29.7642	0.507526	0.307186	1	heavy-metal-associated domain-containing protein, putative, expressed
	LOC_Os03g02230	NA	NA	NA	NA	NA	0	4.65386	8.86538	0.0481325	0.659485	0	0.352482	5.17984	1	1	0	0.964189	6.60613	0.622403	1	expressed protein
	LOC_Os03g02300	75.9719	48.2409	-0.65521	0.126055	0.777057	82.2554	39.8442	-1.04574	0.0391334	0.586834	81.5818	104.934	0.363163	0.41551	1	78.3772	72.5099	-0.112254	0.713953	1	expressed protein
	LOC_Os03g02430	94.036	38.0108	-1.3068	0.0316915	0.456513	101.935	79.8645	-0.352025	0.530186	1	100.993	103.371	0.0335803	0.930742	1	97.0233	90.9704	-0.0929337	0.82923	1	PPR repeat domain containing protein, putative, expressed
	LOC_Os03g02460	79.8058	129.045	0.693308	0.230134	0.918082	86.3411	76.2147	-0.179979	0.859772	1	85.6959	357.619	2.06113	0.000203153	0.112843	82.3489	282.094	1.77636	0.000614122	0.0778194	retinol dehydrogenase, putative, expressed
	LOC_Os03g02685	117.433	158.554	0.433139	0.361819	1	127.179	122.765	-0.0509636	0.845018	1	126.109	267.993	1.08753	0.0249106	1	121.157	209.909	0.792885	0.0727507	1	lysM domain containing protein, putative, expressed
	LOC_Os03g02860	416.673	1092.87	1.39113	1.44016e-12	1.11789e-09	451.512	760.824	0.752799	0.000126847	0.011695	447.537	457.774	0.0326307	0.864106	1	430.185	483.051	0.16722	0.561175	1	heavy metal-associated domain containing protein, expressed
	LOC_Os03g02874	1.59901	1.986	0.312687	0.954034	1	1.7373	36.504	4.39313	0.000440249	0.031237	1.718	6.55764	1.93245	0.195569	1	1.65147	9.32317	2.49707	0.217006	1	retrotransposon protein, putative, Ty3-gypsy subclass, expressed
	LOC_Os03g03020	1258.91	541.604	-1.21686	0.0488612	0.558238	1363.11	1379.97	0.0177318	0.990393	1	1351.72	2518.42	0.897717	0.341625	1	1297.98	2099.59	0.693842	0.0790898	1	L11 domain containing ribosomal protein, putative, expressed
	LOC_Os03g03034	417.339	395.244	-0.0784777	0.939319	1	451.854	1283.41	1.50605	0.000708007	0.043687	448.173	782.252	0.803579	0.0896966	1	430.639	717.016	0.735527	0.121682	1	flavonol synthase/flavanone 3-hydroxylase, putative, expressed		OsF3H
	LOC_Os03g03470	310.113	149.224	-1.05532	0.0108002	0.265794	335.839	381.454	0.183738	0.748042	1	333.001	687.261	1.04533	0.372958	1	319.832	453.306	0.503171	0.0955078	1	expressed protein
	LOC_Os03g03600	346.639	121.115	-1.51705	0.0197557	0.363539	375.199	309.405	-0.278158	0.665553	1	372.214	1365.69	1.87542	0.0490773	1	357.553	721.136	1.01212	0.0583686	0.999427	fasciclin-like arabinogalactan protein, putative, expressed
	LOC_Os03g03724	598.044	471.061	-0.34434	0.332729	0.995772	647.46	374.284	-0.790656	0.060485	0.736368	642.189	306.974	-1.06488	0.0184767	1	616.918	374.482	-0.720184	0.0695135	1	expressed protein
	LOC_Os03g03790	104.721	153.738	0.553917	0.532305	1	113.347	285.263	1.33155	0.000534805	0.0353373	112.454	343.205	1.60973	0.189384	1	108.055	188.877	0.805683	0.118978	1	AMP-binding domain containing protein, expressed
	LOC_Os03g03810	1.0184	2.35748	1.21094	0.636505	1	1.10224	5.48667	2.31549	0.437664	1	1.09412	14.4292	3.72116	0.00196939	0.515034	1.05353	30.3149	4.84673	0.0652436	1	DEF8 - Defensin and Defensin-like DEFL family, expressed
	LOC_Os03g04060	165.168	226.197	0.453641	0.421462	1	178.866	609.118	1.76784	0.0164508	0.370751	177.369	168.33	-0.0754612	0.741619	1	170.401	212.802	0.320575	0.187838	1	CHIT16 - Chitinase family protein precursor, expressed
	LOC_Os03g04220	0.339468	0	-5.12709	1	1	0.367413	18.985	5.69131	0.14785	1	0.364705	42.2075	6.85463	0.0458812	1	0.351176	10.6796	4.92652	0.145901	1	glutathione S-transferase, putative, expressed
	LOC_Os03g04310	4.88943	0	-8.93647	0.0600056	0.600757	5.29019	5.78862	0.129899	0.923712	1	5.25116	30.8799	2.55596	0.0165457	1	5.04961	14.0577	1.47712	0.0728231	1	BHLH transcription factor, putative, expressed		RAI1
	LOC_Os03g05350	42.1353	31.5168	-0.41891	0.357735	1	45.6411	43.9379	-0.0548697	0.873647	1	45.2496	33.728	-0.423958	0.388176	1	43.4747	14.6685	-1.56745	0.00106618	0.112358	retrotransposon protein, putative, unclassified, expressed
	LOC_Os03g05530	606.339	1272.77	1.06978	4.95024e-07	0.000139727	657	842.602	0.35896	0.218329	1	651.262	629.04	-0.0500861	0.898272	1	626.074	880.588	0.492134	0.0334222	0.807326	nodulin, putative, expressed
	LOC_Os03g06170	6.96242	5.73886	-0.278823	0.792685	1	7.53273	13.4549	0.836882	0.329557	1	7.47581	23.2661	1.63793	0.0857923	1	7.18173	19.8572	1.46726	0.0351389	0.824354	hsp20/alpha crystallin family protein, putative, expressed
	LOC_Os03g06460	61.865	44.2361	-0.4839	0.238497	0.922294	67.0241	53.7635	-0.318054	0.398717	1	66.4424	30.5127	-1.12269	0.0107001	1	63.8512	27.1928	-1.23149	0.00141319	0.134368	type I inositol-1,4,5-trisphosphate 5-phosphatase, putative, expressed
	LOC_Os03g06610	17.36	1.96562	-3.14271	0.039651	0.507942	18.7838	18.845	0.00469667	0.975705	1	18.6425	36.8694	0.983826	0.171087	1	17.9188	17.9527	0.00272183	1	1	expressed protein
	LOC_Os03g06674	30.6693	19.4774	-0.654995	0.254156	0.937491	33.2093	26.2773	-0.337771	0.538791	1	32.9315	77.3851	1.23259	0.00451171	0.832003	31.6258	68.8487	1.12233	0.0169474	0.600722	expressed protein
	LOC_Os03g06710	74.9213	36.0393	-1.0558	0.00507393	0.175045	81.139	54.6637	-0.569813	0.107473	0.918914	80.4555	107.702	0.42078	0.447594	1	77.2929	100.862	0.383978	0.192879	1	PPR repeat domain containing protein, putative, expressed
	LOC_Os03g06970	54.3957	34.1934	-0.669772	0.239245	0.922981	58.9788	14.7768	-1.99687	0.0102883	0.273763	58.4253	43.2099	-0.43523	0.482471	1	56.1451	33.2704	-0.75492	0.213561	1	tetratricopeptide repeat domain containing protein, expressed
	LOC_Os03g07920	69.8721	41.3296	-0.757543	0.0466142	0.5456	75.6518	51.0049	-0.568737	0.271855	1	75.0361	116.548	0.635269	0.161163	1	72.1079	146.259	1.02029	0.00207686	0.173343	expressed protein		BG1
	LOC_Os03g08080	163.953	59.6711	-1.45818	0.000603712	0.0442372	177.635	133.937	-0.407357	0.458353	1	176.068	294.014	0.739758	0.436909	1	169.125	230.203	0.444812	0.153608	1	YGGT family protein, putative, expressed
	LOC_Os03g08310	1.6163	21.0138	3.70057	0.16483	0.84105	1.74867	17.8432	3.35105	0.000876675	0.0503765	1.73576	2.63609	0.60283	0.848487	1	1.66867	1.62935	-0.0343984	1	1	ZIM domain containing protein, putative, expressed		OsJAZ9|OsTIFY11a
	LOC_Os03g08320	37.9886	78.0137	1.03816	0.304581	0.977389	41.1628	106.776	1.37518	0.00725046	0.220053	40.7979	50.3692	0.304047	0.513338	1	39.1975	23.5954	-0.732256	0.105374	1	ZIM domain containing protein, putative, expressed
	LOC_Os03g08330	62.0509	241.945	1.96316	0.193715	0.882303	67.1718	289.309	2.10668	1.70949e-06	0.000346382	66.6263	110.007	0.723435	0.0886827	1	63.9865	102.102	0.674166	0.115159	1	ZIM domain containing protein, putative, expressed
	LOC_Os03g08520	20.149	110.258	2.4521	0.162511	0.838035	21.8345	78.0529	1.83784	8.04945e-06	0.0012393	21.6436	26.903	0.313829	0.562866	1	20.813	20.6053	-0.0144662	1	1	DUF581 domain containing protein, expressed
	LOC_Os03g09070	39.8598	65.8725	0.724743	0.0577026	0.592434	43.1776	93.4215	1.11347	0.00189335	0.0903001	42.8056	55.3109	0.369765	0.404048	1	41.1246	37.8371	-0.120201	0.754749	1	leucine rich repeat domain containing protein, putative, expressed
	LOC_Os03g09170	8.65779	38.1287	2.13881	0.00135027	0.076088	9.37225	22.6567	1.27347	0.0737257	0.802156	9.29521	13.3252	0.519602	0.604414	1	8.92276	18.4263	1.04621	0.281408	1	ethylene-responsive transcription factor, putative, expressed
	LOC_Os03g09910	2.27557	15.9225	2.80676	0.00379636	0.148455	2.46354	21.1413	3.10126	0.000578444	0.0375173	2.44406	6.89776	1.49685	0.267304	1	2.35014	6.28387	1.41891	0.268059	1	aminotransferase, classes I and II, domain containing protein, expressed		OsALD1
	LOC_Os03g09930	275.517	128.749	-1.09758	0.0304134	0.449028	298.262	199.724	-0.578573	0.282517	1	295.873	211.223	-0.48621	0.258595	1	284.319	215.839	-0.397555	0.36139	1	sulfate transporter, putative, expressed
	LOC_Os03g10100	10.8382	9.05133	-0.259922	0.834087	1	11.7379	38.0504	1.69674	0.0146857	0.345528	11.6395	12.7177	0.127806	0.933235	1	11.1852	18.6082	0.734352	0.365891	1	transporter family protein, putative, expressed
	LOC_Os03g10260	47.3489	34.0363	-0.476259	0.25112	0.934222	51.2849	14.9298	-1.78034	0.000465216	0.0325713	50.8519	51.65	0.0224682	1	1	48.8732	70.3827	0.526177	0.232977	1	expressed protein
	LOC_Os03g10900	30.5828	13.017	-1.23232	0.0386715	0.502811	33.1236	26.7322	-0.309283	0.571046	1	32.8467	31.8003	-0.0467107	0.957256	1	31.5751	25.1816	-0.326417	0.538642	1	disease resistance protein, putative, expressed
	LOC_Os03g10970	4.93351	1.51072	-1.70738	0.302981	0.976871	5.34728	0	-9.06536	0.0283711	0.498514	5.30006	0.704964	-2.91039	0.134859	1	5.09874	1.62135	-1.65295	0.314195	1	expressed protein
	LOC_Os03g11160	35.3055	90.549	1.3588	0.000134351	0.0152243	38.2619	17.1112	-1.16096	0.0329079	0.533791	37.9238	53.302	0.491087	0.267949	1	36.4646	53.6345	0.556667	0.131498	1	cysteine proteinase inhibitor precursor, putative, expressed
	LOC_Os03g11180	16.606	37.91	1.19087	0.0224696	0.386086	17.9821	29.1278	0.69584	0.219413	1	17.8337	10.9685	-0.701243	0.358636	1	17.1385	19.7516	0.204729	0.7548	1	cysteine proteinase inhibitor 6 precursor, putative, expressed
	LOC_Os03g11380	53.3744	25.3968	-1.0715	0.0190677	0.358706	57.8149	36.1389	-0.677889	0.102279	0.908651	57.3205	40.2109	-0.511466	0.264372	1	55.0774	41.4377	-0.410518	0.26672	1	SNARE domain containing protein, putative, expressed
	LOC_Os03g12020	1819.47	888.265	-1.03445	0.00116088	0.0680814	1970.51	1602.43	-0.298301	0.469538	1	1953.82	2857.34	0.548379	0.345313	1	1876.79	2683.23	0.5157	0.0235978	0.701413	50S ribosomal protein L15, chloroplast precursor, putative, expressed
	LOC_Os03g12230	4.06928	3.4648	-0.232001	0.918671	1	4.40282	2.80764	-0.649071	0.711653	1	4.36899	6.38852	0.548179	0.704576	1	4.19557	14.0083	1.73934	0.0479184	0.928118	caleosin related protein, putative, expressed
	LOC_Os03g12815	36.567	9.64972	-1.92198	0.000925623	0.0582234	39.6161	16.2895	-1.28215	0.0136549	0.32943	39.2691	31.6199	-0.312561	0.607839	1	37.7228	27.3592	-0.46341	0.285885	1	expressed protein
	LOC_Os03g12820	63.3768	58.6579	-0.111629	0.75581	1	68.6825	111.695	0.701555	0.26441	1	68.0731	101.932	0.582456	0.346388	1	65.439	166.02	1.34314	4.94498e-07	0.000245672	ATP8, putative, expressed		OsSRO1c
	LOC_Os03g12890	481.358	296.44	-0.699368	0.0023257	0.107457	521.329	513.571	-0.0216301	0.92936	1	516.937	764.817	0.565125	0.372137	1	496.704	1253.63	1.33566	5.37197e-15	9.34096e-12	aminotransferase domain containing protein, putative, expressed
	LOC_Os03g13050	12.5671	41.1716	1.712	0.00894393	0.238165	13.6378	43.4751	1.67257	0.145237	1	13.5009	41.2118	1.61001	0.0897311	1	12.9804	52.7173	2.02195	0.0199782	0.644867	E2F-related protein, putative, expressed
	LOC_Os03g13300	16.2016	17.18	0.0845979	0.89256	1	17.5333	40.9074	1.22227	0.0179037	0.38946	17.3973	14.3806	-0.274744	0.729165	1	16.7155	3.03953	-2.45926	0.0133197	0.526792	glutamate decarboxylase, putative, expressed
	LOC_Os03g13450	38.0299	25.5243	-0.575261	0.25484	0.937491	41.2003	20.3017	-1.02105	0.044065	0.626993	40.8442	27.63	-0.563897	0.289158	1	39.2541	20.0026	-0.972658	0.0389745	0.857248	expressed protein
	LOC_Os03g13570	28.9236	21.0203	-0.460464	0.41504	1	31.3222	55.0161	0.812669	0.499596	1	31.0637	38.1754	0.297414	0.63554	1	29.8592	11.474	-1.3798	0.0190459	0.631968	glycosyl hydrolases family 16, putative, expressed
	LOC_Os03g13870	273.906	569.704	1.05653	7.35149e-08	2.56468e-05	296.745	441.81	0.5742	0.00800796	0.233653	294.169	242.699	-0.277479	0.3203	1	282.685	296.694	0.0697808	0.740121	1	expressed protein
	LOC_Os03g14820	0.29895	0.670268	1.16483	0.978478	1	0.323213	2.28534	2.82185	0.453548	1	0.320822	56.5832	7.46246	0.00100486	0.330098	0.307572	37.4153	6.92656	1.97629e-10	1.81929e-07	expressed protein
	LOC_Os03g14915	29.0499	59.2232	1.02763	0.0101687	0.259006	31.472	65.6523	1.06078	0.113992	0.936538	31.2021	37.3893	0.260983	0.609684	1	29.9974	30.2468	0.0119481	0.964173	1	expressed protein
	LOC_Os03g15270	80.6404	175.809	1.12444	0.0103625	0.261156	87.3509	142.555	0.706628	0.0167674	0.375827	86.6022	141.033	0.703562	0.0362599	1	83.2113	125.012	0.587218	0.0340238	0.817276	gibberellin receptor GID1L2, putative, expressed
	LOC_Os03g15870	1844.47	876.159	-1.07394	0.00611813	0.194434	1997.43	1742.33	-0.19713	0.677174	1	1980.63	3073.58	0.633963	0.402532	1	1902.43	2751.18	0.532209	0.0450711	0.905973	ribosomal protein L4, putative, expressed
	LOC_Os03g16020	134.959	63.3174	-1.09185	0.00889673	0.238133	146.192	75.4732	-0.953831	0.0114231	0.291937	144.927	75.6631	-0.937665	0.079253	1	139.209	39.7285	-1.80901	6.06294e-06	0.00201877	hsp20/alpha crystallin family protein, putative, expressed
	LOC_Os03g16290	12.8498	5.41004	-1.24804	0.174948	0.853055	13.912	31.9595	1.19992	0.149598	1	13.7975	100.617	2.86639	0.146983	1	13.251	44.8681	1.75959	0.0303846	0.785283	fringe-related protein, putative, expressed
	LOC_Os03g16350	260.118	308.238	0.244883	0.452119	1	281.645	439.213	0.641044	0.144875	1	279.318	625.664	1.16348	5.38256e-05	0.0378705	268.311	427.358	0.671539	0.0199853	0.644867	DNA binding protein, putative, expressed
	LOC_Os03g16610	14.9782	0.783725	-4.25638	0.026661	0.423642	16.2015	9.85476	-0.717233	0.57062	1	16.0805	126.914	2.98047	0.0979941	1	15.4402	58.2697	1.91605	0.280601	1	laccase precursor protein, putative, expressed
	LOC_Os03g16950	49.1387	81.0404	0.72178	0.0338006	0.470506	53.2423	334.475	2.65126	0.0752488	0.80848	52.7806	144.417	1.45215	0.109169	1	50.7458	175.968	1.79395	5.95188e-05	0.0137718	cysteine-rich repeat secretory protein 55 precursor, putative, expressed
	LOC_Os03g17250	8.74673	24.6049	1.49213	0.0228557	0.388428	9.47968	19.2232	1.01994	0.159642	1	9.39546	9.61934	0.0339751	0.987129	1	9.03403	8.63586	-0.0650303	1	1	ankyrin repeat-containing protein, putative, expressed
	LOC_Os03g17480	105.647	61.1192	-0.789558	0.0123052	0.285548	114.413	109.369	-0.0650422	0.838961	1	113.459	74.9471	-0.598228	0.293838	1	109.035	35.9312	-1.60148	8.65109e-07	0.000398192	IN2-1 protein, putative, expressed
	LOC_Os03g17670	16.2469	26.078	0.682671	0.510145	1	17.5947	50.4513	1.51975	0.00190248	0.0905992	17.4479	50.7666	1.54083	0.105554	1	16.7664	51.3341	1.61434	0.00135792	0.131124	expressed protein
	LOC_Os03g18060	20.0601	48.2812	1.26713	0.00839237	0.230393	21.7271	18.7303	-0.214117	0.776774	1	21.5433	34.1844	0.666099	0.253794	1	20.7017	27.7286	0.421626	0.424403	1	transposon protein, putative, unclassified, expressed
	LOC_Os03g18779	0	636.384	15.9576	1.16079e-122	1.80207e-118	0	96.6463	13.2386	0.0686625	0.781013	NA	NA	NA	NA	NA	0	60.7731	12.5695	0.0828074	1	expressed protein
	LOC_Os03g18790	43.7956	13.8798	-1.6578	0.0187753	0.357215	47.4049	33.3829	-0.505926	0.352438	1	47.0262	34.5912	-0.443059	0.374875	1	45.1709	38.1765	-0.24271	0.70613	1	SAG20, putative, expressed
	LOC_Os03g19270	551.148	208.82	-1.40018	0.0104207	0.261774	596.849	478.636	-0.318436	0.522421	1	591.806	1049.03	0.825856	0.0832516	1	568.335	717.088	0.335409	0.481788	1	universal stress protein domain containing protein, putative, expressed
	LOC_Os03g19436	24.3056	12.5737	-0.95088	0.120003	0.761645	26.3162	10.3817	-1.34191	0.0382386	0.580132	26.0998	13.2148	-0.981884	0.125519	1	25.0722	22.1707	-0.177435	0.717682	1	expressed protein
	LOC_Os03g19550	1.57816	1.02137	-0.627744	0.920644	1	1.71306	2.24466	0.389925	0.950897	1	1.69522	12.3514	2.86513	0.0162324	1	1.62875	12.1425	2.89823	0.043757	0.892539	retrotransposon protein, putative, unclassified, expressed
	LOC_Os03g19780	11.2658	32.834	1.54324	0.00949704	0.246963	12.2195	19.0456	0.640277	0.351781	1	12.102	17.4845	0.530824	0.550438	1	11.6346	21.4942	0.885525	0.153226	1	expressed protein
	LOC_Os03g19940	395.261	472.96	0.258911	0.453486	1	428.436	156.035	-1.45721	0.0224263	0.442689	424.584	442.306	0.0589957	0.870836	1	408.256	403.564	-0.0166746	0.994131	1	expressed protein
	LOC_Os03g20330	48.2143	109.269	1.18035	0.128432	0.782975	52.2337	85.9544	0.718591	0.176688	1	51.7846	20.1597	-1.36105	0.00872701	1	49.7782	42.1156	-0.241159	0.587667	1	VQ domain containing protein, putative, expressed
	LOC_Os03g20420	359.802	155.353	-1.21166	4.04186e-06	0.000950724	389.642	446.324	0.195942	0.402817	1	386.385	517.183	0.420635	0.11493	1	371.231	404.891	0.125217	0.528321	1	alpha-N-arabinofuranosidase A, putative, expressed
	LOC_Os03g20600	22.8108	30.6108	0.424321	0.412707	1	24.7002	61.6393	1.31933	0.00245621	0.107302	24.4957	31.5561	0.365391	0.527441	1	23.5343	17.0813	-0.462353	0.402314	1	expressed protein
	LOC_Os03g20740	130.95	7.61772	-4.10351	1.3909e-15	1.48917e-12	141.827	4.50525	-4.97638	9.11872e-20	8.26312e-17	140.64	116.595	-0.270498	0.417917	1	135.182	118.552	-0.189373	0.624988	1	expressed protein
	LOC_Os03g21710	9.74113	46.7296	2.26218	0.0194363	0.361798	10.5558	84.9744	3.00899	8.23666e-11	3.53019e-08	10.461	15.8025	0.59513	0.478827	1	10.0481	27.8378	1.47012	0.147815	1	WRKY79, expressed
	LOC_Os03g21780	192.279	90.5958	-1.08569	3.26701e-05	0.00525582	208.335	125.507	-0.731134	0.00531668	0.180265	206.501	191.379	-0.109716	0.72086	1	198.415	218.596	0.139743	0.543304	1	pentatricopeptide repeat domain containing protein, putative, expressed
	LOC_Os03g21960	13.1291	1.09848	-3.57919	0.00262293	0.11669	14.2152	3.84092	-1.88791	0.0427852	0.616807	14.0972	23.9708	0.765868	0.25784	1	13.5377	6.55416	-1.0465	0.204404	1	aminotransferase, putative, expressed
	LOC_Os03g22130	3.43086	8.86411	1.36941	0.258729	0.943095	3.71219	21.5036	2.53424	0.0693188	0.784064	3.68347	37.5213	3.34857	4.76521e-06	0.00419087	3.53682	50.9084	3.84738	6.98178e-11	6.78945e-08	expressed protein
	LOC_Os03g22200	133.164	105.798	-0.331904	0.441821	1	144.16	143.475	-0.00687004	0.993733	1	143	252.387	0.819629	0.0795191	1	137.4	304.218	1.14673	0.000401141	0.0570696	nodulin MtN3 family protein, putative, expressed
	LOC_Os03g22259	148.774	80.6013	-0.884245	0.00300587	0.126068	161.23	78.9761	-1.02963	0.00115453	0.061601	159.781	146.807	-0.122182	0.756957	1	153.526	147.858	-0.0542695	0.816934	1	expressed protein
	LOC_Os03g22370	26797	29260.3	0.126873	0.701818	1	29040.8	11027.4	-1.39698	0.00130294	0.0675227	28783.5	29418.5	0.0314846	0.884387	1	27672.7	24048.1	-0.20254	0.589702	1	ultraviolet-B-repressible protein, putative, expressed
	LOC_Os03g22510	12.1776	19.0624	0.646505	0.472409	1	13.1919	16.2672	0.302321	0.663063	1	13.0789	40.158	1.61844	0.0108036	1	12.5709	31.6125	1.33041	0.0135673	0.530804	expressed protein		OsSIN
	LOC_Os03g24020	1215.58	540.366	-1.16964	0.0302926	0.447671	1316.12	1097.38	-0.262227	0.642703	1	1305.24	1815.67	0.476186	0.526435	1	1253.54	1670.46	0.414233	0.288372	1	ribosomal protein L6, putative, expressed
	LOC_Os03g24560	47.6871	31.3243	-0.606315	0.35741	1	51.606	37.4777	-0.461506	0.576479	1	51.2068	115.293	1.17089	0.0485781	1	49.2009	76.0344	0.627967	0.266872	1	ompA/MotB, putative, expressed
	LOC_Os03g24640	20.3488	9.75082	-1.06135	0.309515	0.979405	22.0227	4.14275	-2.41033	0.0140373	0.334239	21.8483	10.2168	-1.09658	0.145908	1	20.9815	13.7587	-0.608773	0.358968	1	terpene synthase, putative, expressed
	LOC_Os03g25150	401.398	131.529	-1.60965	0.0482984	0.556031	434.374	276.117	-0.653656	0.374348	1	431.004	833.989	0.952328	0.161569	1	414.037	632.967	0.61237	0.237638	1	transposon protein, putative, unclassified, expressed
	LOC_Os03g25550	0.977886	3.1349	1.68068	0.64501	1	1.05804	14.4728	3.77388	0.229481	1	1.05023	50.347	5.58313	0.148215	1	1.00992	8.23297	3.02717	0.0254672	0.720723	myb-like DNA-binding domain containing protein, putative, expressed
	LOC_Os03g26940	4.70888	0	-8.8823	0.0440396	0.531436	5.09774	1.25409	-2.02322	0.248118	1	5.05619	2.5751	-0.973422	0.54096	1	4.85616	3.65359	-0.410503	0.788317	1	expressed protein
	LOC_Os03g27370	9.08501	15.2741	0.749524	0.438464	1	9.84279	26.2748	1.41654	0.0280141	0.495536	9.75849	27.6254	1.50127	0.0585737	1	9.38336	33.1636	1.82143	0.00103742	0.110068	phospholipase D, putative, expressed
	LOC_Os03g28170	170.282	122.34	-0.477027	0.401984	1	184.348	200.879	0.123892	0.887663	1	182.831	404.197	1.14455	0.110097	1	175.547	436.572	1.31436	0.0120927	0.497564	expressed protein
	LOC_Os03g28190	2.93603	0.314752	-3.22158	0.310487	0.97941	3.18271	5.01399	0.655705	0.65567	1	3.15404	17.2051	2.44757	0.0354863	1	3.03345	15.4683	2.35028	0.047452	0.924782	dirigent, putative, expressed
	LOC_Os03g28260	396.972	1265.91	1.67307	2.40305e-08	9.81739e-06	430.117	844.48	0.973336	1.24875e-05	0.00175788	426.359	441.134	0.0491492	0.859722	1	409.777	636.329	0.634934	0.000388378	0.0560177	retrotransposon protein, putative, unclassified, expressed
	LOC_Os03g28330	230.79	98.1586	-1.23339	0.305633	0.977389	249.673	719.494	1.52695	0.356752	1	247.764	2558.28	3.36813	0.128584	1	237.841	848.124	1.83428	0.013149	0.522273	sucrose synthase, putative, expressed
	LOC_Os03g29190	801	2088.42	1.38254	4.85198e-07	0.00013821	867.698	2224.95	1.35851	1.71118e-13	9.04529e-11	860.257	1187.07	0.464563	0.0585055	1	826.721	1683.78	1.02623	0.000672921	0.0817244	PDI, putative, expressed
	LOC_Os03g29410	22.2235	17.2859	-0.362487	0.581512	1	24.0504	35.245	0.551362	0.316633	1	23.861	59.6987	1.32304	0.0167601	1	22.9142	42.4628	0.889961	0.0833966	1	tyrosine protein kinase domain containing protein, putative, expressed
	LOC_Os03g29920	88.5549	19.9111	-2.153	0.0236866	0.3954	95.8451	89.8827	-0.0926602	0.881953	1	95.0786	376.11	1.98396	0.110055	1	91.2943	178.118	0.964233	0.121854	1	proline-rich protein, putative, expressed
	LOC_Os03g30250	50.5614	13.3255	-1.92385	0.00262327	0.11669	54.7381	28.0311	-0.965514	0.069156	0.782781	54.2909	247.527	2.1888	0.0044415	0.832003	52.1439	151.353	1.53735	8.57282e-08	5.16001e-05	COBRA-like protein precursor, putative, expressed
	LOC_Os03g30300	36.7797	16.5812	-1.14936	0.0325342	0.462948	39.8227	21.3279	-0.900849	0.189706	1	39.4962	30.9665	-0.351008	0.53363	1	37.9469	24.3135	-0.642224	0.158869	1	6-phosphogluconolactonase, putative, expressed
	LOC_Os03g30740	1.1958	4.23969	1.82598	0.375832	1	1.29285	12.5767	3.28213	0.00877562	0.246308	1.28329	8.15031	2.66701	0.348253	1	1.23029	2.38401	0.954397	0.781179	1	expressed protein
	LOC_Os03g30830	25.5171	24.8165	-0.0401651	0.950651	1	27.6051	55.9767	1.01989	0.153788	1	27.4	99.7447	1.86407	0.225608	1	26.329	75.28	1.51561	0.0357763	0.830618	X8 domain containing protein, expressed
	LOC_Os03g31690	1233.73	751.504	-0.715176	2.7836e-05	0.00472284	1336.23	627.251	-1.09105	9.20553e-09	2.86238e-06	1324.94	1005.47	-0.398059	0.0868486	1	1273.12	980.506	-0.376764	0.0191459	0.633455	GCN5-related N-acetyltransferase, putative, expressed
	LOC_Os03g31750	698.731	270.308	-1.37013	0.0131052	0.294218	756.451	417.53	-0.857368	0.130426	0.980125	750.28	992.539	0.403695	0.506369	1	720.64	1106.25	0.618327	0.0625871	1	pyruvate, phosphate dikinase, chloroplast precursor, putative, expressed
	LOC_Os03g32470	43.3996	41.5959	-0.0612407	0.83876	1	47.0282	35.684	-0.398248	0.353806	1	46.6096	254.587	2.44946	0.33427	1	44.7824	18.6689	-1.26229	0.00543836	0.322377	leucoanthocyanidin dioxygenase, putative, expressed
	LOC_Os03g33920	4.53267	0	-8.8274	0.0525905	0.573361	4.91142	0.299455	-4.03573	0.0904028	0.87407	4.86869	1.57884	-1.62467	0.377481	1	4.68124	0	-8.87383	0.0323397	0.799234	conserved hypothetical protein
	LOC_Os03g35886	3.79237	19.3969	2.35466	0.00551469	0.184297	4.10815	9.11165	1.14922	0.303542	1	4.07262	5.68584	0.481416	0.797891	1	3.91256	8.00908	1.03352	0.350318	1	expressed protein
	LOC_Os03g35950	70.6439	154.507	1.12904	0.000107331	0.0127483	76.5048	108.068	0.498317	0.135038	0.992553	75.8579	66.5192	-0.18953	0.617254	1	72.859	68.5716	-0.0874952	0.811285	1	expressed protein
	LOC_Os03g36534	10.7406	3.7911	-1.50239	0.160691	0.83467	11.6314	3.21286	-1.85609	0.0826514	0.840722	11.5365	1.91897	-2.5878	0.0332568	1	11.0938	2.73414	-2.02059	0.0512549	0.954771	expressed protein
	LOC_Os03g37960	9.00279	3.39292	-1.40784	0.186056	0.869744	9.7501	7.09458	-0.4587	0.700573	1	9.66905	1.57884	-2.61451	0.051367	1	9.29431	0.992922	-3.2266	0.0150075	0.567302	acyl CoA binding protein, putative, expressed
	LOC_Os03g38580	33.5181	20.5221	-0.70776	0.18494	0.8674	36.3131	22.6142	-0.683262	0.182926	1	35.9983	20.5	-0.812302	0.157187	1	34.5956	15.6855	-1.14116	0.0250131	0.717584	pentatricopeptide, putative, expressed
	LOC_Os03g38800	1.59901	5.64768	1.82048	0.233375	0.92008	1.7373	20.3468	3.54988	0.000257833	0.0205463	1.718	10.2044	2.5704	0.0477778	1	1.65147	14.6256	3.14667	0.0368496	0.84495	AAA family ATPase, putative, expressed
	LOC_Os03g40540	53.8613	74.0047	0.458369	0.321637	0.987323	58.3253	143.959	1.30346	0.00440877	0.157288	57.8375	125.06	1.11254	0.277209	1	55.5567	61.4583	0.145646	0.709429	1	cytochrome P450, putative, expressed		OsDWARF
	LOC_Os03g41600	5.37171	1.986	-1.43551	0.378008	1	5.8255	6.59025	0.17795	0.918767	1	5.76951	22.0321	1.93309	0.0147869	1	5.54315	10.4058	0.90861	0.33839	1	DUF260 domain containing protein, putative, expressed
	LOC_Os03g42240	8.50243	0.944256	-3.17063	0.0364975	0.489221	9.21018	5.22348	-0.818217	0.414555	1	9.13049	7.31392	-0.320046	0.731952	1	8.77056	2.67338	-1.714	0.121624	1	B3 DNA binding domain containing protein, expressed
	LOC_Os03g42730	32.9976	48.035	0.541722	0.19976	0.888104	35.7422	29.3846	-0.282569	0.596595	1	35.4394	16.3262	-1.11817	0.0497844	1	34.0621	25.869	-0.396943	0.396899	1	expressed protein
	LOC_Os03g43130	NA	NA	NA	NA	NA	0	2.24025	7.81394	0.28204	1	0	4.42072	8.7914	0.0615086	1	0	4.66087	8.86755	0.0311114	0.793349	transposon protein, putative, unclassified
	LOC_Os03g43650	122.773	22.9422	-2.41992	0.0458117	0.542904	132.826	116.316	-0.191487	0.844536	1	131.815	467.548	1.8266	0.00470581	0.856268	126.585	332.956	1.39523	0.0424552	0.879071	uncharacterized protein At4g06744 precursor, putative, expressed
	LOC_Os03g43684	143.855	108.045	-0.412986	0.437728	1	155.728	200.782	0.3666	0.522723	1	154.463	334.622	1.11528	0.0483859	1	148.343	164.911	0.152753	0.771687	1	KIP1, putative, expressed
	LOC_Os03g43750	3.63582	12.2058	1.74721	0.155834	0.830362	3.94178	19.5612	2.31108	0.0359759	0.562629	3.90623	18.7713	2.26468	0.0236566	1	3.75853	28.8049	2.93808	0.00503989	0.308695	retrotransposon, putative, centromere-specific, expressed
	LOC_Os03g43970	30.0526	55.8304	0.893561	0.119656	0.760983	32.5782	96.2455	1.56281	2.59921e-05	0.00331116	32.2793	30.7334	-0.0708043	0.888707	1	31.0244	28.8369	-0.105487	0.867322	1	amino acid permease family protein, putative, expressed
	LOC_Os03g45230	31.3813	13.7848	-1.18683	0.0399041	0.509869	33.9935	13.0339	-1.38299	0.0169105	0.378231	33.7037	28.5357	-0.240139	0.636859	1	32.3934	24.0974	-0.426824	0.380775	1	expressed protein
	LOC_Os03g45400	397.987	168.709	-1.23819	0.000188938	0.0194615	431.122	392.687	-0.134717	0.750077	1	427.391	622.381	0.542242	0.571185	1	410.564	441.963	0.106319	0.63698	1	antitermination NusB domain-containing protein, putative, expressed		OsNUS1|V1
	LOC_Os03g45450	34.1474	79.7232	1.22322	0.00139939	0.0781467	36.9804	89.7745	1.27954	0.000584761	0.0378496	36.6697	32.5316	-0.172745	0.698166	1	35.2284	36.4345	0.0485656	0.988494	1	WRKY60, expressed
	LOC_Os03g45480	5.80161	15.9084	1.45527	0.210864	0.899298	6.27365	23.2222	1.88813	0.0229866	0.44924	6.22726	3.71555	-0.745022	0.673255	1	5.97467	4.274	-0.483272	0.760467	1	expressed protein
	LOC_Os03g45619	20.379	14.0503	-0.53648	0.669147	1	22.0393	272.906	3.63026	0.0241272	0.459382	21.8764	3047.57	7.12214	0.0703029	1	20.9974	549.475	4.70977	0.103653	1	cytochrome P450, putative, expressed
	LOC_Os03g46060	3.85255	6.45179	0.743886	0.553777	1	4.1723	33.0773	2.98693	0.312855	1	4.13761	16.6988	2.01287	0.0257358	1	3.97705	17.1166	2.10562	0.0099896	0.456188	thaumatin family domain containing protein, expressed
	LOC_Os03g46070	6.34723	10.2963	0.697923	0.474081	1	6.87495	38.5215	2.48624	0.175825	1	6.8164	27.6515	2.02028	0.0105794	1	6.54939	38.2049	2.54432	0.0899959	1	thaumatin, putative, expressed
	LOC_Os03g46200	115.191	299.284	1.37749	3.90903e-08	1.49841e-05	124.765	585.84	2.2313	1.3994e-06	0.000293461	123.707	171.515	0.471406	0.319559	1	118.872	185.115	0.63901	0.159681	1	acetyltransferase, GNAT family, putative, expressed
	LOC_Os03g46230	20.7713	11.1437	-0.89837	0.303302	0.976915	22.5181	10.206	-1.14167	0.102776	0.909283	22.313	11.3918	-0.969886	0.191353	1	21.4564	7.62527	-1.49254	0.0476767	0.926164	retrotransposon protein, putative, unclassified, expressed
	LOC_Os03g46440	554.221	1301.57	1.23172	0.0395475	0.507789	600.447	2666.15	2.15065	2.29178e-12	1.15375e-09	595.192	764.889	0.361895	0.232491	1	571.824	615.825	0.106949	0.669932	1	BTBA4 - Bric-a-Brac,Tramtrack, Broad Complex BTB domain with Ankyrin repeat region, expressed		NH3
	LOC_Os03g47034	13.3942	34.2124	1.35291	0.0272872	0.428005	14.509	49.36	1.7664	0.000502356	0.034046	14.385	29.1137	1.01713	0.0987622	1	13.8239	29.4364	1.09044	0.0464237	0.917166	expressed protein
	LOC_Os03g47810	30.7822	85.0618	1.46641	8.70744e-05	0.0110802	33.3428	111.868	1.74636	0.000763921	0.0457142	33.0603	25.1188	-0.396335	0.484346	1	31.7765	45.9709	0.532764	0.326923	1	nodulin family protein, putative, expressed
	LOC_Os03g48010	32.3699	12.9443	-1.32233	0.0240643	0.398749	35.0902	40.8219	0.218274	0.620575	1	34.7689	17.1879	-1.01641	0.0761728	1	33.4199	18.4243	-0.859098	0.0861667	1	exostosin, putative, expressed
	LOC_Os03g48960	0.977886	4.62189	2.24075	0.217092	0.904765	1.05804	9.07131	3.09992	0.0282662	0.497774	1.05023	3.02545	1.52644	0.552914	1	1.00992	0.964189	-0.0668576	1	1	expressed protein
	LOC_Os03g49730	33.8834	19.0877	-0.827938	0.12571	0.776442	36.6909	15.846	-1.21131	0.0234491	0.452656	36.3836	30.8095	-0.239913	0.665076	1	34.9441	29.9928	-0.220433	0.600259	1	zinc finger protein, putative, expressed
	LOC_Os03g49830	522.261	1213.3	1.2161	5.0029e-08	1.80622e-05	565.953	777.391	0.457958	0.0181737	0.393176	560.933	574.196	0.0337127	0.886168	1	539.119	544.623	0.0146547	0.93088	1	expressed protein
	LOC_Os03g50030	24.6776	3.83186	-2.68709	0.0100565	0.257389	26.7088	36.1119	0.43516	0.704148	1	26.4959	104.57	1.98063	0.284869	1	25.4429	51.4352	1.01549	0.283603	1	phospholipase A2, putative, expressed
	LOC_Os03g50560	17.0001	16.3843	-0.0532277	0.964576	1	18.4032	28.9834	0.655272	0.256487	1	18.2543	84.6467	2.21322	0.132817	1	17.5338	36.5917	1.06138	0.0323385	0.799234	RNA recognition motif containing protein, putative, expressed		PIBP1
	LOC_Os03g50710	1.91763	5.67772	1.56599	0.322359	0.987902	2.08047	3.12506	0.586974	0.799056	1	2.05992	4.88281	1.24512	0.614343	1	1.97993	13.001	2.7151	0.00777742	0.395171	expressed protein
	LOC_Os03g50820	1.31735	0	-7.05241	0.537623	1	1.42545	1.54677	0.117835	1	1	1.41494	11.5117	3.02429	0.0143119	1	1.3611	3.59283	1.40035	0.437188	1	cytochrome b561, putative, expressed
	LOC_Os03g50880	58.3334	21.5052	-1.43963	0.00102088	0.0621515	63.1616	48.2561	-0.388334	0.308748	1	62.642	75.4708	0.268789	0.479214	1	60.1847	49.9938	-0.267645	0.481315	1	class I glutamine amidotransferase, putative, expressed
	LOC_Os03g50960	43.7923	193.605	2.14437	5.88637e-11	3.80762e-08	47.476	112.589	1.2458	0.00432475	0.155691	47.0374	64.5497	0.456604	0.441102	1	45.2086	49.8913	0.142191	0.736208	1	LTPL118 - Protease inhibitor/seed storage/LTP family protein precursor, expressed
	LOC_Os03g51240	79.337	17.6301	-2.16995	0.0144867	0.308715	85.8641	52.3509	-0.713842	0.382172	1	85.1951	162.745	0.933767	0.139383	1	81.8645	135.816	0.730347	0.290184	1	glycosyl hydrolases family 17, putative, expressed
	LOC_Os03g51910	25.8303	28.6044	0.147174	0.769304	1	27.9799	17.0729	-0.712677	0.227531	1	27.7409	16.5047	-0.749132	0.23827	1	26.6587	7.94832	-1.74588	0.00536354	0.319759	basic helix-loop-helix protein, putative, expressed
	LOC_Os03g51920	1325.51	1793	0.435825	0.225883	0.913708	1436.43	1989.2	0.469704	0.0149386	0.350006	1423.65	872.118	-0.707004	0.0714499	1	1368.24	604.597	-1.17828	8.79819e-06	0.00275374	peptidase, M50 family, putative, expressed
	LOC_Os03g52390	6.10965	11.4195	0.902344	0.286198	0.962967	6.62018	37.8931	2.51699	0.157419	1	6.56224	29.9871	2.19208	0.00168837	0.458583	6.30815	27.4649	2.1223	0.00301916	0.223926	PIII1 - Proteinase inhibitor II family protein precursor, expressed
	LOC_Os03g52820	24.2537	26.4389	0.124459	0.946929	1	26.2821	55.3643	1.07487	0.0167305	0.375593	26.0465	40.9085	0.651309	0.217055	1	25.0206	26.0114	0.056029	0.966418	1	retrotransposon protein, putative, unclassified, expressed
	LOC_Os03g53010	51.8961	22.9619	-1.17638	0.00798273	0.222974	56.2169	66.3951	0.240072	0.561818	1	55.7317	52.946	-0.0739784	0.848638	1	53.5438	30.1124	-0.83036	0.0342235	0.817681	acyl-desaturase, chloroplast precursor, putative, expressed
	LOC_Os03g53540	208.448	669.826	1.6841	0.0163325	0.32922	225.958	637.388	1.49612	5.53647e-05	0.00607594	223.892	218.733	-0.0336323	0.926356	1	215.187	230.251	0.0976141	0.730116	1	expressed protein
	LOC_Os03g53570	18.3895	53.1908	1.53229	0.000858874	0.0555566	19.9357	45.4447	1.18875	0.046823	0.646368	19.7509	27.8014	0.493237	0.409393	1	18.9778	28.8351	0.603514	0.2585	1	retrotransposon protein, putative, unclassified, expressed
	LOC_Os03g53640	915.787	447.858	-1.03197	0.000253885	0.0232533	992.317	564.947	-0.812687	0.000253548	0.0202584	983.571	876.345	-0.16653	0.522317	1	945.242	1064.81	0.171843	0.286292	1	expressed protein
	LOC_Os03g53860	1899.94	1058.94	-0.843329	0.0577189	0.592434	2056.83	1773.46	-0.213858	0.676301	1	2040.16	4398.22	1.10824	0.0667436	1	1959.84	5150.62	1.39401	3.23496e-06	0.00120537	periplasmic beta-glucosidase precursor, putative, expressed
	LOC_Os03g54130	108.227	319.956	1.56382	2.52402e-05	0.00445274	117.288	436.942	1.89739	5.42944e-07	0.000126618	116.235	97.6424	-0.251461	0.414345	1	111.686	89.9389	-0.312431	0.440919	1	cysteine protease 1 precursor, putative, expressed
	LOC_Os03g54230	17.014	6.20342	-1.45558	0.0607325	0.602191	18.4437	5.74815	-1.68196	0.0385191	0.582303	18.2751	13.6408	-0.421949	0.569525	1	17.567	11.9808	-0.55215	0.423594	1	imidazole glycerol phosphate synthase hisHF, chloroplast precursor, putative, expressed
	LOC_Os03g55010	921.833	722.423	-0.351662	0.290424	0.967219	998.8	495.815	-1.01039	0.0039818	0.147359	990.1	715.394	-0.468836	0.0701557	1	951.7	884.626	-0.105439	0.646531	1	UDP-glucoronosyl and UDP-glucosyl transferase domain containing protein, expressed
	LOC_Os03g55020	59.264	64.6078	0.124552	0.869137	1	64.1607	24.3586	-1.39726	0.0154373	0.355821	63.6375	45.7946	-0.474699	0.252116	1	61.1288	22.4568	-1.4447	0.00643779	0.357263	UDP-glucoronosyl and UDP-glucosyl transferase domain containing protein, expressed
	LOC_Os03g55410	554.959	323.062	-0.780568	5.80937e-05	0.00827408	601.226	455.534	-0.400349	0.11669	0.945209	596.001	391.608	-0.605906	0.0171684	1	572.682	266.224	-1.10509	4.02787e-09	2.74061e-06	peroxidase precursor, putative, expressed
	LOC_Os03g55430	69.0036	153.37	1.15227	0.00963711	0.249352	74.7143	106.34	0.509228	0.235653	1	74.1097	101.867	0.458948	0.406752	1	71.2432	103.146	0.533863	0.190721	1	expressed protein
	LOC_Os03g55530	519.776	323.8	-0.682789	0.000613416	0.044814	562.971	262.242	-1.10216	2.32503e-07	5.85242e-05	558.202	432.385	-0.36847	0.127852	1	536.366	416.742	-0.364063	0.0861497	1	HLS, putative, expressed
	LOC_Os03g55680	5.96368	0	-9.22248	0.0240003	0.398495	6.45045	4.18987	-0.622495	0.692473	1	6.4028	11.0632	0.789	0.533969	1	6.14909	3.05389	-1.00972	0.425777	1	expressed protein
	LOC_Os03g55890	39.9919	18.5494	-1.10834	0.0267042	0.424112	43.3068	51.3089	0.244613	0.63831	1	42.9442	54.7343	0.349983	0.63097	1	41.2504	33.2626	-0.310509	0.446897	1	ternary complex factor MIP1, putative, expressed
	LOC_Os03g56160	247.601	513.356	1.05194	0.00211559	0.100747	268.178	652.235	1.2822	9.48068e-10	3.37853e-07	265.918	245.599	-0.114676	0.639078	1	255.57	284.982	0.157151	0.641551	1	lectin-like receptor kinase 7, putative, expressed
	LOC_Os03g56430	37.548	39.8007	0.0840589	0.957077	1	40.676	40.0405	-0.0227186	0.975717	1	40.3251	105.031	1.38106	0.000312208	0.153582	38.7494	60.4877	0.642469	0.0808884	1	expressed protein
	LOC_Os03g56940	28.8324	17.0687	-0.75634	0.177957	0.858378	31.2482	13.8109	-1.17796	0.0487722	0.663034	30.9682	21.3368	-0.537448	0.348178	1	29.7658	28.389	-0.0683238	0.952363	1	app1, putative, expressed
	LOC_Os03g57640	3.36949	13.6299	2.01618	0.251587	0.934451	3.64374	22.3733	2.61828	0.0167333	0.375593	3.61681	9.54371	1.39983	0.222675	1	3.4705	6.34134	0.869645	0.518206	1	gibberellin receptor GID1L2, putative, expressed
	LOC_Os03g57900	174.941	230.106	0.395431	0.235562	0.922157	189.529	411.25	1.1176	7.13166e-07	0.000160417	187.888	163.622	-0.199507	0.50995	1	180.578	232.198	0.362727	0.0932074	1	zinc finger A20 and AN1 domain-containing stress-associated protein, putative, expressed		OsiSAP7
	LOC_Os03g58300	132.862	358.731	1.43297	0.172708	0.850232	143.992	374.122	1.37752	5.82688e-09	1.88577e-06	142.706	159.41	0.159691	0.568549	1	137.173	58.3928	-1.23214	0.000660543	0.0813951	indole-3-glycerol phosphate lyase, chloroplast precursor, putative, expressed
	LOC_Os03g58320	0.896851	14.8137	4.04592	0.275175	0.954749	0.969639	32.5948	5.07105	2.19188e-06	0.000411348	0.962466	1.31186	0.446809	1	1	0.922715	0.679533	-0.441343	1	1	indole-3-glycerol phosphate lyase, chloroplast precursor, putative, expressed
	LOC_Os03g58490	3.9324	0.335134	-3.5526	0.174778	0.852985	4.2564	6.03609	0.503979	0.743871	1	4.22371	21.7899	2.36708	0.00418659	0.809938	4.06241	23.4341	2.5282	0.000710654	0.0848961	DUF593 domain containing protein, expressed
	LOC_Os03g58790	267.753	614.497	1.1985	0.0521991	0.573361	290.048	1292.71	2.15604	2.27919e-26	3.01195e-23	287.548	582.272	1.01789	0.0112779	1	276.283	524.244	0.92409	0.00523643	0.31579	ATPase, putative, expressed
	LOC_Os03g58940	37.629	113.628	1.5944	0.000604096	0.0442372	40.7644	71.5823	0.812293	0.0373133	0.574201	40.4129	840.271	4.37797	0.200185	1	38.8366	35.3299	-0.136528	0.767071	1	LTPL83 - Protease inhibitor/seed storage/LTP family protein precursor, putative, expressed
	LOC_Os03g59180	1070.85	1588.98	0.56935	0.177059	0.856629	1159.5	2410.35	1.05574	1.08618e-06	0.000235953	1149.93	1340.94	0.221692	0.508551	1	1104.78	1200.6	0.119998	0.785254	1	expressed protein
	LOC_Os03g59210	90.3859	12.7731	-2.82299	0.0626835	0.609042	97.7847	185.032	0.920091	0.419592	1	97.0335	535.053	2.46313	0.0360668	1	93.1451	397.023	2.09167	0.0467585	0.919372	expressed protein
	LOC_Os03g59225	82.2711	104.951	0.351261	0.329244	0.993852	89.0781	185.582	1.05891	0.000208082	0.0171416	88.341	142.467	0.689473	0.10367	1	84.8477	110.83	0.385399	0.236363	1	expressed protein
	LOC_Os03g59570	12.7534	40.2941	1.65968	0.00186003	0.0925783	13.8098	19.239	0.478343	0.481532	1	13.6961	7.49229	-0.870288	0.353866	1	13.1614	10.1819	-0.370308	0.61674	1	IPP transferase, putative, expressed
	LOC_Os03g59600	14.7509	13.6262	-0.114427	0.935877	1	15.9743	11.5861	-0.463354	0.538983	1	15.8421	4.27612	-1.88939	0.0402042	1	15.2267	4.70562	-1.69415	0.0401472	0.864056	mitochondrial Rho GTPase 1, putative, expressed
	LOC_Os03g59650	17.1681	4.34791	-1.98134	0.024039	0.398749	18.6015	16.4537	-0.177004	0.815792	1	18.4382	20.6568	0.163921	0.778259	1	17.7174	5.68253	-1.64056	0.0295855	0.776122	BRCA1 C Terminus domain containing protein, expressed
	LOC_Os03g60100	1927.05	942.318	-1.03211	0.0200632	0.365044	2086.72	1935.36	-0.108636	0.819418	1	2069.25	3056.24	0.56265	0.399476	1	1987.4	3060.19	0.622737	0.0430259	0.882013	50S ribosomal protein L17, putative, expressed
	LOC_Os03g60340	273.347	74.4536	-1.87632	0.098675	0.718124	295.716	564.204	0.932004	0.480543	1	293.476	1823.43	2.63534	0.0240353	1	281.827	1269.81	2.17173	0.0538984	0.968339	leaf senescence related protein, putative, expressed
	LOC_Os03g60850	684.37	1626.66	1.24906	4.52313e-13	3.79564e-10	741.473	1059.59	0.515042	0.00578752	0.188385	735.032	931.442	0.34166	0.135621	1	706.457	822.178	0.218847	0.174905	1	peptide transporter PTR2, putative, expressed
	LOC_Os03g60880	15.0408	11.3918	-0.400887	0.583826	1	16.2742	22.9381	0.495154	0.493045	1	16.1488	27.412	0.763382	0.225747	1	15.5084	50.2022	1.6947	0.0296645	0.776691	nucleobase-ascorbate transporter, putative, expressed
	LOC_Os03g61160	44.1089	40.7175	-0.11542	0.80785	1	47.7928	47.5353	-0.0077936	0.971284	1	47.3792	90.7996	0.938433	0.257925	1	45.5576	122.038	1.42157	2.10287e-06	0.000842622	expressed protein
	LOC_Os03g61260	2776.04	1303.45	-1.09069	0.0272924	0.428005	3005.87	2794.92	-0.104978	0.835521	1	2980.84	5181.63	0.79769	0.338188	1	2862.82	4522.09	0.659553	0.0458009	0.915404	ribosomal L18p/L5e family protein, putative, expressed
	LOC_Os03g61360	31.5009	59.898	0.927115	0.0254097	0.410909	34.1286	69.5897	1.02789	0.0110844	0.2861	33.8312	44.1667	0.384607	0.44625	1	32.5094	30.61	-0.0868563	0.86105	1	hydrolase, alpha/beta fold family domain containing protein, expressed
	LOC_Os03g61490	13.1672	17.9369	0.445978	0.596098	1	14.2508	52.771	1.8887	0.000186793	0.0159367	14.1378	15.266	0.110768	0.920198	1	13.5776	14.5471	0.0994993	0.98207	1	expressed protein
	LOC_Os03g61530	12.5729	35.7991	1.50961	0.00696808	0.206837	13.6173	17.0868	0.327445	0.676394	1	13.5012	10.1896	-0.40599	0.639454	1	12.968	20.2199	0.640825	0.334829	1	invertase/pectin methylesterase inhibitor family protein, putative, expressed
	LOC_Os03g61620	123.872	60.4752	-1.03444	0.0424695	0.523872	134.108	230.981	0.784381	0.402157	1	133.011	965.44	2.85964	0.164283	1	127.756	372.509	1.54389	0.160252	1	expressed protein
	LOC_Os03g61670	5.14905	5.16798	0.00529379	1	1	5.5735	20.4347	1.87437	0.0162641	0.368733	5.52977	8.13627	0.557149	0.602128	1	5.31542	6.20074	0.222255	0.852963	1	calreticulin precursor, putative, expressed
	LOC_Os03g61829	95.3819	449.098	2.23524	1.44614e-22	2.64124e-19	103.333	247.344	1.25922	0.000487546	0.0335423	102.439	121.058	0.240933	0.549111	1	98.4449	116.244	0.239767	0.467222	1	haloacid dehalogenase-like hydrolase family protein, putative, expressed		OsHAD1
	LOC_Os03g61900	551.218	546.468	-0.0124874	0.968866	1	597.249	273.976	-1.12429	0.000192427	0.0162314	592.051	648.534	0.131461	0.551829	1	569.138	466.209	-0.287801	0.343331	1	expressed protein
	LOC_Os03g61910	253.281	536.331	1.08238	8.53058e-06	0.00185221	274.319	207.648	-0.401718	0.118586	0.951204	272.014	202.17	-0.428109	0.330027	1	261.414	261.499	0.000468775	0.985014	1	retrotransposon protein, putative, unclassified, expressed
	LOC_Os03g62200	19.7923	11.4893	-0.784649	0.236032	0.922157	21.4557	73.4335	1.77508	0.0867205	0.856598	21.2611	26.6703	0.327019	0.744042	1	20.4446	55.1137	1.43069	0.0026022	0.203615	ammonium transporter protein, putative, expressed
	LOC_Os03g63260	23.6947	6.82327	-1.79603	0.0128217	0.291448	25.6646	7.11479	-1.85088	0.00763593	0.226739	25.4479	20.6708	-0.299948	0.663159	1	24.4584	15.3624	-0.670924	0.242816	1	pentatricopeptide, putative, expressed
	LOC_Os03g63310	275.865	566.589	1.03834	0.00373304	0.146532	298.803	407.771	0.448562	0.0360091	0.562871	296.27	410.472	0.470368	0.0786544	1	284.724	333.057	0.226205	0.254662	1	cytochrome P450 71E1, putative, expressed
	LOC_Os03g63330	956.836	654.739	-0.547352	0.0119083	0.281607	1036.8	501.325	-1.04832	7.9212e-08	2.12906e-05	1027.66	809.998	-0.34337	0.157922	1	987.608	724.785	-0.446384	0.00877613	0.427191	aspartokinase, chloroplast precursor, putative, expressed
	LOC_Os03g63390	1.31735	8.90865	2.75756	0.0447453	0.53703	1.42545	9.10724	2.6756	0.0441983	0.628033	1.41494	89.9408	5.99017	0.125212	1	1.3611	4.87841	1.84164	0.299494	1	plastocyanin-like domain containing protein, putative, expressed
	LOC_Os03g63440	53.376	20.9892	-1.34654	0.00248597	0.113012	57.8302	49.222	-0.232521	0.540839	1	57.3214	61.7885	0.108264	0.773976	1	55.0681	47.2277	-0.221582	0.535614	1	frigida, putative, expressed
	LOC_Os03g63620	1.1958	7.3412	2.61804	0.228094	0.915523	1.29285	21.7158	4.07012	6.26332e-05	0.00668846	1.28329	0.327965	-1.96823	0.712279	1	1.23029	2.6974	1.13258	0.671972	1	tetraspanin family protein, putative, expressed
	LOC_Os03g64130	3.83051	1.04175	-1.87853	0.367685	1	4.14376	9.37958	1.17858	0.338825	1	4.11316	15.7285	1.93506	0.0627808	1	3.95248	18.9778	2.26348	0.00409003	0.272469	avr9/Cf-9 rapidly elicited protein, putative, expressed
	LOC_Os03g64230	28.887	2.06753	-3.80444	0.00266928	0.117426	31.2599	25.4596	-0.296103	0.721286	1	31.016	128.579	2.05157	0.000962209	0.320679	29.7883	98.0149	1.71825	0.00123158	0.122864	expressed protein
	LOC_Os03g64320	161.941	120.753	-0.423412	0.432981	1	175.282	199.28	0.185118	0.818732	1	173.878	724.003	2.05792	0.0719087	1	166.984	470.853	1.49556	0.00117476	0.119074	expressed protein
	LOC_Os03g64340	6.12575	3.1349	-0.966467	0.505481	1	6.62725	12.8066	0.950405	0.513933	1	6.57833	27.7469	2.07653	0.00445657	0.832003	6.3235	31.0048	2.29369	0.000193124	0.0341502	heavy metal-associated domain containing protein, expressed
	LOC_Os04g01310	47.7427	54.8568	0.200391	0.604139	1	51.7239	108.151	1.06415	0.00196686	0.0920075	51.2692	60.4243	0.237038	0.661695	1	49.2443	61.0425	0.309857	0.406608	1	serine/threonine-protein kinase receptor precursor, putative, expressed
	LOC_Os04g01610	18.7588	19.0492	0.0221598	0.975969	1	20.3087	16.5013	-0.29952	0.685963	1	20.1445	34.4684	0.774892	0.16185	1	19.356	48.4651	1.32417	0.00277918	0.212914	expressed protein
	LOC_Os04g01874	23.2676	28.1638	0.27552	0.685699	1	25.2361	27.6533	0.131965	0.879648	1	24.9927	42.9604	0.781503	0.408553	1	24.0194	58.8133	1.29194	0.039356	0.858433	protein kinase, putative, expressed
	LOC_Os04g01960	30.947	8.01924	-1.94826	0.00610547	0.194434	33.4972	24.6266	-0.44382	0.462711	1	33.2303	89.9783	1.43708	0.059355	1	31.9218	56.7498	0.830072	0.178774	1	expressed protein
	LOC_Os04g02450	2.29643	13.565	2.56243	0.0120536	0.283525	2.48779	6.67567	1.42405	0.294286	1	2.46684	6.25398	1.34211	0.331785	1	2.37286	7.30388	1.62203	0.175974	1	rust-resistance protein Lr21, putative, expressed
	LOC_Os04g02530	72.13	88.117	0.288821	0.669102	1	78.0929	134.688	0.786361	0.27658	1	77.4632	292.563	1.91716	0.0112546	1	74.452	185.459	1.31672	0.000791085	0.0906966	expressed protein
	LOC_Os04g02580	3.47494	11.7559	1.75832	0.580841	1	3.76928	11.4737	1.60597	0.120144	0.955515	3.73236	7.62474	1.0306	0.382377	1	3.58595	12.8971	1.84662	0.0461119	0.917166	expressed protein
	LOC_Os04g02650	8.16297	19.6972	1.27082	0.247419	0.930902	8.84277	23.9603	1.43807	0.038618	0.582688	8.76578	21.8639	1.3186	0.418259	1	8.41939	11.308	0.425554	0.794884	1	expressed protein
	LOC_Os04g02880	376.247	590.795	0.650978	0.000724372	0.0493224	407.583	549.896	0.432067	0.0907912	0.87407	404.054	504.01	0.318904	0.37211	1	388.181	814.81	1.06974	3.19665e-07	0.00016958	expressed protein
	LOC_Os04g02890	76.9307	67.984	-0.178363	0.596666	1	83.3597	36.517	-1.19078	0.00193274	0.0916273	82.6303	89.8411	0.120704	0.745811	1	79.4336	82.3818	0.0525769	0.884872	1	expressed protein
	LOC_Os04g03164	17.1523	20.3353	0.245584	0.836142	1	18.5634	85.6139	2.20538	0.00136397	0.0702268	18.4132	22.6803	0.300698	0.817443	1	17.6693	26.3119	0.574475	0.612572	1	expressed protein
	LOC_Os04g03180	111.962	84.8414	-0.400172	0.203946	0.892531	121.232	192.854	0.669747	0.287122	1	120.235	227.358	0.919106	0.00494595	0.879269	115.532	358.181	1.6324	9.61692e-13	1.3087e-09	disease resistance protein, putative, expressed
	LOC_Os04g03830	12.5902	0	-10.2992	0.000139573	0.015548	13.6287	4.25542	-1.67927	0.0833753	0.845099	13.5189	6.67981	-1.0171	0.262434	1	12.9852	12.438	-0.0621053	0.935398	1	OsWAK29 - OsWAK receptor-like protein kinase, expressed
	LOC_Os04g03860	11.6993	20.1054	0.781167	0.248201	0.931668	12.6805	20.7746	0.712211	0.361129	1	12.5648	33.2676	1.40473	0.0225629	1	12.0717	16.6624	0.464969	0.508879	1	expressed protein
	LOC_Os04g03920	8.92175	6.15489	-0.535594	0.684824	1	9.6617	28.297	1.5503	0.0153342	0.354475	9.58129	11.9029	0.313027	0.744904	1	9.20711	15.5336	0.754574	0.427803	1	expressed protein
	LOC_Os04g05010	166.983	63.6454	-1.39157	0.0300004	0.446807	180.745	60.0355	-1.59007	0.0183118	0.394539	179.3	131.654	-0.445628	0.388125	1	172.226	101.627	-0.761021	0.187454	1	CBS domain containing membrane protein, putative, expressed
	LOC_Os04g06520	47.7234	152.222	1.67341	0.17425	0.851691	51.6861	313.539	2.6008	2.04395e-17	1.62065e-14	51.2513	93.1123	0.861382	0.029118	1	49.2476	64.7027	0.393773	0.32364	1	expressed protein
	LOC_Os04g07110	28.3252	26.6877	-0.0859115	0.94557	1	30.6515	105.817	1.78754	0.0249214	0.465896	30.4108	25.874	-0.233077	0.739637	1	29.1983	26.9949	-0.113194	0.860345	1	expressed protein
	LOC_Os04g07260	33.4067	26.0582	-0.358398	0.564563	1	36.1661	75.6682	1.06505	0.00585594	0.189517	35.8744	31.7221	-0.177465	0.770909	1	34.4709	23.4198	-0.557654	0.39256	1	expressed protein
	LOC_Os04g07890	17.3868	40.1956	1.20904	0.0172343	0.341604	18.8295	28.6815	0.607122	0.307132	1	18.6737	39.1098	1.06652	0.0473357	1	17.9508	54.0041	1.58903	0.000221977	0.0379653	AGAP002737-PA, putative, expressed
	LOC_Os04g08400	6.28823	21.625	1.78197	0.0170254	0.338643	6.81509	25.638	1.91148	0.00682261	0.210492	6.75308	20.5187	1.60332	0.058145	1	6.48675	18.7474	1.53112	0.0374741	0.847472	retrotransposon protein, putative, unclassified, expressed
	LOC_Os04g08828	134.905	94.9826	-0.506212	0.106513	0.73754	146.145	209.414	0.518955	0.514243	1	144.886	77.5436	-0.901835	0.00884553	1	139.235	42.9757	-1.69593	1.36459e-08	8.89797e-06	cytochrome P450, putative, expressed
	LOC_Os04g08840	1.33821	13.2299	3.30543	0.00354666	0.143013	1.4497	6.46402	2.15668	0.159858	1	1.43771	1.55433	0.112513	1	1	1.38382	3.70469	1.4207	0.432351	1	hypothetical protein
	LOC_Os04g09540	71.7072	28.9446	-1.30883	0.000981384	0.0602194	77.6705	48.9051	-0.667383	0.07152	0.792844	77.0155	65.0871	-0.242777	0.518648	1	74.0316	53.5319	-0.467742	0.229905	1	acyl-protein thioesterase, putative, expressed
	LOC_Os04g09720	12.9052	0	-10.3349	0.00683601	0.204481	13.9589	4.54559	-1.61865	0.251284	1	13.8558	9.97162	-0.474593	0.669576	1	13.3081	6.30789	-1.07708	0.37624	1	OsSCP22 - Putative Serine Carboxypeptidase homologue, expressed
	LOC_Os04g09860	14.1695	138.671	3.2908	0.0192118	0.360427	15.346	12.6579	-0.27783	0.715394	1	15.2158	25.8948	0.767092	0.234344	1	14.6158	43.7829	1.58284	0.09091	1	actin, putative, expressed
	LOC_Os04g09920	5.68795	28.9395	2.34706	0.000598832	0.0441642	6.16007	33.3023	2.4346	0.00176929	0.0863304	6.1081	6.14605	0.00893673	1	1	5.86792	6.46757	0.140373	0.983432	1	cytochrome P450, putative, expressed
	LOC_Os04g10924	368.36	105.641	-1.80195	0.0317246	0.456661	398.727	99.503	-2.00259	0.0287331	0.501265	395.598	165.807	-1.25453	0.10311	1	380.271	299.373	-0.345081	0.584454	1	expressed protein
	LOC_Os04g10940	92.9909	22.7119	-2.03364	0.018018	0.35084	100.67	21.1525	-2.25073	0.0124777	0.309658	99.8708	16.1325	-2.63009	0.00509976	0.887162	96.0111	35.4914	-1.43573	0.0628215	1	expressed protein
	LOC_Os04g11660	6.36808	2.97102	-1.0999	0.447992	1	6.8992	0	-9.43237	0.00841662	0.240488	6.83918	2.67276	-1.35549	0.312273	1	6.57212	3.33855	-0.977137	0.425142	1	OsFBX119 - F-box domain containing protein, expressed
	LOC_Os04g12080	12.9505	21.9461	0.760954	0.229991	0.917866	14.0203	21.0471	0.586101	0.396366	1	13.9064	11.8152	-0.23511	0.830528	1	13.3591	3.3833	-1.98132	0.0283529	0.763699	TKL_IRAK_DUF26-lc.7 - DUF26 kinases have homology to DUF26 containing loci, expressed
	LOC_Os04g12410	23.9354	13.8522	-0.789029	0.237785	0.922157	25.9212	8.39804	-1.62601	0.0164591	0.370751	25.7078	19.4371	-0.403394	0.507906	1	24.7163	18.0918	-0.450125	0.436154	1	retrotransposon protein, putative, unclassified, expressed
	LOC_Os04g12430	72.2175	278.693	1.94825	0.000432503	0.0355259	78.2558	153.475	0.97173	0.00890497	0.248223	77.5667	73.3422	-0.0807922	0.841154	1	74.5589	57.8909	-0.365044	0.286882	1	expressed protein
	LOC_Os04g12480	35.7452	16.4667	-1.1182	0.0311449	0.452282	38.7134	28.5106	-0.441334	0.356064	1	38.386	33.7961	-0.183724	0.668145	1	36.8781	25.0536	-0.557745	0.213669	1	pumilio-family RNA binding repeat containing protein, expressed
	LOC_Os04g12499	109.491	67.0558	-0.707384	0.134076	0.792484	118.699	54.4346	-1.12471	0.0426596	0.615276	117.606	61.4564	-0.936326	0.0592092	1	113.039	117.25	0.0527675	0.896298	1	amino acid transporter protein, putative, expressed
	LOC_Os04g12530	39.1007	16.1156	-1.27874	0.0173329	0.343112	42.3897	25.3588	-0.741228	0.130193	0.979898	41.9989	26.7236	-0.652238	0.208572	1	40.3696	42.2274	0.0649074	0.911149	1	amino acid transporter family protein, putative, expressed
	LOC_Os04g12960	NA	NA	NA	NA	NA	0	284.843	14.7979	9.39392e-31	1.75257e-27	NA	NA	NA	NA	NA	NA	NA	NA	NA	NA	UDP-glucoronosyl/UDP-glucosyl transferase, putative, expressed
	LOC_Os04g14680	28.2888	35.6585	0.334019	0.560223	1	30.6444	27.1819	-0.172976	0.79852	1	30.3832	47.4077	0.641847	0.198656	1	29.206	72.3887	1.3095	0.000343814	0.0518194	OsAPx3 - Peroxisomal Ascorbate Peroxidase encoding gene 5,8, expressed
	LOC_Os04g14690	9.66206	57.0685	2.56229	0.0393603	0.507305	10.465	78.2685	2.90286	8.11727e-10	2.92554e-07	10.3774	16.0617	0.630184	0.463601	1	9.97578	16.8159	0.753325	0.278913	1	flavin-containing monooxygenase family protein, putative, expressed
	LOC_Os04g15690	155.492	95.1925	-0.707918	0.272183	0.953656	168.279	263.864	0.648946	0.3042	1	166.967	370.233	1.14887	0.0333899	1	160.417	343.272	1.09752	0.0354283	0.826897	DSBA-like thioredoxin domain containing protein, expressed
	LOC_Os04g15920	29.9168	92.0582	1.62159	0.300538	0.974699	32.394	125.14	1.94975	3.39622e-08	9.73193e-06	32.1276	38.7548	0.270563	0.573694	1	30.8714	32.3355	0.0668454	0.893952	1	dehydrogenase, putative, expressed
	LOC_Os04g16722	2544.23	13886.9	2.44843	0.00292344	0.124342	2759.75	3493.39	0.340093	0.72678	1	2733.02	7250.52	1.40759	0.361473	1	2627.14	6752.68	1.36197	0.189142	1	uncharacterized protein ycf68, putative, expressed
	LOC_Os04g16760	8.22434	23.0097	1.48427	0.0388544	0.504133	8.91122	7.79247	-0.193541	0.893675	1	8.83244	13.1073	0.569485	0.55221	1	8.48571	10.3483	0.286292	0.775298	1	photosystem I P700 chlorophyll a apoprotein A1, putative, expressed
	LOC_Os04g16970	14.6793	0.783725	-4.22729	0.0255956	0.412653	15.8783	20.9362	0.398949	0.748507	1	15.7597	75.3248	2.25689	0.0115555	1	15.1327	46.6319	1.62365	0.127963	1	zinc finger, C3HC4 type domain containing protein, expressed		OsCTR1
	LOC_Os04g18790	4.7494	4.71497	-0.0104967	1	1	5.14194	24.6404	2.26064	0.00297464	0.121483	5.10008	10.5521	1.04894	0.295673	1	4.89976	3.96862	-0.304074	0.865471	1	OsFBX126 - F-box domain containing protein, expressed
	LOC_Os04g18800	NA	NA	NA	NA	NA	0	16.8817	10.7221	8.09974e-06	0.00124102	0	0.327965	5.0788	1	1	NA	NA	NA	NA	NA	expressed protein
	LOC_Os04g19810	1.53527	3.32654	1.11553	0.59844	1	1.66027	11.1427	2.74662	0.0399882	0.593607	1.64799	1.27519	-0.369998	0.970308	1	1.58146	0.671526	-1.23574	0.737865	1	OsFBL12 - F-box domain and LRR containing protein, expressed
	LOC_Os04g20330	16.298	2.55878	-2.67116	0.0337122	0.470018	17.6355	7.58963	-1.21638	0.22133	1	17.4988	46.4492	1.4084	0.320591	1	16.805	28.2897	0.751387	0.212165	1	UDP-glucoronosyl/UDP-glucosyl transferase, putative, expressed		OscZOG1
	LOC_Os04g21350	409.224	877.429	1.10039	0.00049268	0.0385191	443.502	592.731	0.418438	0.132242	0.986447	439.525	391.076	-0.168495	0.503102	1	422.407	321.675	-0.393029	0.181317	1	flowering promoting factor-like 1, putative, expressed
	LOC_Os04g22120	48.3834	17.9633	-1.42946	0.00311504	0.128958	52.3942	38.442	-0.446726	0.313725	1	51.9621	21.7524	-1.25628	0.0125262	1	49.9421	24.7101	-1.01516	0.0315822	0.794223	protein kinase, putative, expressed
	LOC_Os04g23550	11.4538	74.9794	2.71067	0.225336	0.91337	12.4067	96.6259	2.96129	6.58381e-09	2.10921e-06	12.2982	13.6683	0.152387	0.978155	1	11.8064	4.69432	-1.33058	0.234199	1	basic helix-loop-helix family protein, putative, expressed
	LOC_Os04g24300	54.266	76.3567	0.492706	0.421661	1	58.7431	120.278	1.03388	0.00500213	0.173196	58.265	57.8927	-0.0092488	0.930808	1	55.947	37.5505	-0.575227	0.347676	1	OsWAK35a - OsWAK short gene, expressed
	LOC_Os04g24430	5.26626	7.78601	0.564105	0.685861	1	5.69997	8.36414	0.553264	0.676235	1	5.65395	22.8178	2.01283	0.0103351	1	5.4277	29.3165	2.4333	0.000208491	0.0364557	sucrose synthase, putative, expressed
	LOC_Os04g25370	1.63834	9.05133	2.46589	0.0491542	0.560275	1.77721	12.2369	2.78356	0.0162649	0.368733	1.76021	8.80706	2.32292	0.0842953	1	1.69323	4.35549	1.36305	0.401894	1	cytokinin-O-glucosyltransferase 2, putative, expressed
	LOC_Os04g25490	29.0247	19.6071	-0.565908	0.310146	0.97941	31.4416	44.9192	0.514659	0.253849	1	31.1718	7.84478	-1.99044	0.00373421	0.757878	29.9561	7.36464	-2.02416	0.000881874	0.0982269	cytokinin-O-glucosyltransferase 2, putative, expressed
	LOC_Os04g26240	19.4044	8.15938	-1.24985	0.0943512	0.707822	21.0251	4.18546	-2.32865	0.00416462	0.152469	20.84	13.8732	-0.587053	0.369902	1	20.0258	15.5752	-0.362603	0.567304	1	OsFBDUF21 - F-box and DUF domain containing protein, expressed
	LOC_Os04g26360	123.153	78.065	-0.657703	0.0297502	0.445097	133.384	55.2263	-1.27216	9.61119e-05	0.00943742	132.258	116.219	-0.186508	0.677247	1	127.088	124.584	-0.0287137	0.921143	1	transposon protein, putative, CACTA, En/Spm sub-class
	LOC_Os04g26870	151.492	9.78798	-3.95208	0.0267826	0.424277	163.864	248.828	0.602653	0.68808	1	162.636	646.711	1.99147	0.169594	1	156.144	371.288	1.24966	0.187347	1	oxidoreductase, aldo/keto reductase family protein, putative, expressed
	LOC_Os04g27190	81.5625	16.3522	-2.31843	0.0496143	0.562716	88.2648	28.6817	-1.62171	0.133369	0.988536	87.5658	121.223	0.469225	0.44866	1	84.064	84.7684	0.0120387	0.972138	1	terpene synthase, putative, expressed		OsTPS19
	LOC_Os04g27750	72.9771	202.81	1.47461	0.00181393	0.0915782	79.068	176.102	1.15524	7.69177e-05	0.00794632	78.3846	121.928	0.637383	0.058697	1	75.3596	154.786	1.03841	7.27328e-05	0.0154861	expressed protein
	LOC_Os04g27790	79.2789	222.296	1.48747	0.0824628	0.669207	85.8684	147.858	0.784017	0.00902155	0.25055	85.1383	50.1181	-0.764477	0.0441066	1	81.8011	35.9376	-1.18662	0.000530722	0.0701823	terpene synthase, putative, expressed
	LOC_Os04g27800	5.01139	20.4284	2.02729	0.152062	0.82447	5.43384	72.5866	3.73966	4.1786e-12	2.0389e-09	5.38203	5.47817	0.0255437	1	1	5.16926	9.11386	0.818106	0.436536	1	expressed protein
	LOC_Os04g27810	10.981	48.6607	2.14775	0.0941727	0.707659	11.9058	190.49	3.99998	4.11436e-12	2.0389e-09	11.7932	25.8512	1.13228	0.316616	1	11.3276	22.6152	0.997459	0.309272	1	retrotransposon protein, putative, Ty3-gypsy subclass, expressed
	LOC_Os04g28280	0.5979	4.26007	2.8329	0.210886	0.899298	0.646426	7.25424	3.48827	0.0457681	0.639576	0.641644	28.7179	5.48404	0.164114	1	0.615143	2.37601	1.94954	0.513693	1	BEE 3, putative, expressed		An-1
	LOC_Os04g28420	42.2361	38.6764	-0.127021	0.904653	1	45.7783	39.4083	-0.216164	0.74157	1	45.3545	22.5343	-1.00912	0.359179	1	43.5475	8.08256	-2.42971	0.0392506	0.857942	peptidyl-prolyl isomerase, putative, expressed
	LOC_Os04g28520	0.29895	0.391862	0.390442	1	1	0.323213	6.01384	4.21773	0.288568	1	0.320822	1386.88	12.0778	0.0254898	1	0.307572	1.96512	2.67562	0.462706	1	male sterility protein, putative, expressed
	LOC_Os04g28820	6.34485	0	-9.31171	0.0135147	0.298722	6.86636	1.2968	-2.40458	0.11189	0.932637	6.81306	6.09493	-0.160692	0.986855	1	6.54571	0.986562	-2.73007	0.0729714	1	retrotransposon protein, putative, unclassified, expressed
	LOC_Os04g28860	5.44681	15.8639	1.54226	0.0674826	0.622179	5.89242	0	-9.20516	0.0179207	0.389513	5.84892	14.1497	1.27453	0.278707	1	5.62115	10.3116	0.87533	0.338563	1	expressed protein
	LOC_Os04g28870	9.14163	7.72045	-0.243767	0.84172	1	9.89406	0.324201	-4.9316	0.0256905	0.469625	9.81846	9.89848	0.0117096	0.989969	1	9.44232	7.30717	-0.369829	0.772449	1	dehydrogenase, putative, expressed
	LOC_Os04g28990	46.3815	8.59725	-2.4316	0.036369	0.489221	50.1815	29.4291	-0.769912	0.394398	1	49.8005	82.6985	0.731701	0.263475	1	47.8366	87.8519	0.876957	0.0730355	1	dehydrogenase, putative, expressed
	LOC_Os04g29090	187.721	188.209	0.00374799	0.966745	1	203.329	301.721	0.569398	0.379013	1	201.595	326.419	0.695264	0.0474384	1	193.693	499.226	1.36592	0.0215249	0.666846	FAD-binding and arabino-lactone oxidase domains containing protein, putative, expressed
	LOC_Os04g29760	0	5.40373	9.08048	0.0259723	0.416059	NA	NA	NA	NA	NA	0	2.22241	7.80246	0.28935	1	0	3.23634	8.34267	0.224279	1	expressed protein
	LOC_Os04g29800	8.90327	4.36829	-1.02727	0.368395	1	9.64604	28.8373	1.57993	0.0128639	0.316763	9.56185	8.08933	-0.24127	0.829075	1	9.18807	8.43598	-0.123206	0.912512	1	retrotransposon protein, putative, Ty1-copia subclass, expressed
	LOC_Os04g29810	36.7581	17.2223	-1.09379	0.0388189	0.503883	39.8052	69.0329	0.794327	0.0488572	0.663495	39.471	16.2868	-1.27709	0.0211435	1	37.9112	11.3443	-1.74065	0.000781871	0.0903017	expressed protein
	LOC_Os04g30050	NA	NA	NA	NA	NA	0	5.00517	8.97016	0.0378298	0.576278	0	0.291293	4.9131	1	1	0	0.321396	5.05049	0.999	1	expressed protein
	LOC_Os04g30060	17.4879	23.5287	0.42806	0.446528	1	18.9489	66.2109	1.80495	0.0489773	0.663495	18.7818	15.9219	-0.238317	0.764575	1	18.0477	27.7865	0.62257	0.234074	1	wall-associated receptor kinase-like 10 precursor, putative, expressed
	LOC_Os04g30110	8.88479	9.56107	0.105833	0.94196	1	9.63039	32.2329	1.74287	0.00616415	0.19688	9.54242	15.0388	0.656265	0.451325	1	9.16903	12.8058	0.481961	0.566816	1	wall-associated receptor kinase 3 precursor, putative, expressed
	LOC_Os04g30340	14.6675	7.46873	-0.973689	0.250173	0.932966	15.8773	13.7206	-0.210622	0.787872	1	15.751	5.91366	-1.41332	0.120166	1	15.1358	3.01715	-2.32671	0.00937592	0.442417	wall-associated receptor kinase, putative, expressed
	LOC_Os04g30490	6.40622	9.17552	0.518316	0.559648	1	6.9348	94.2721	3.7649	4.88983e-15	3.2997e-12	6.87972	11.076	0.687017	0.465006	1	6.61204	9.67989	0.549895	0.556829	1	MATE efflux family protein, putative, expressed
	LOC_Os04g31610	60.6003	129.679	1.09755	0.00263702	0.117134	65.6128	80.826	0.300842	0.574412	1	65.0711	58.7293	-0.147938	0.72385	1	62.4977	42.9359	-0.541619	0.219804	1	OsFBO3 - F-box and other domain containing protein, expressed
	LOC_Os04g31670	5.44681	0	-9.09191	0.0265627	0.422747	5.89242	2.42038	-1.28363	0.412956	1	5.84892	13.5893	1.21623	0.246816	1	5.62115	5.90336	0.0706697	0.984573	1	expressed protein
	LOC_Os04g32080	2.89433	2.34594	-0.303063	0.968047	1	3.13421	78.4377	4.64537	8.30674e-07	0.000184235	3.10848	6.5352	1.07202	0.446991	1	2.98801	10.3147	1.78744	0.0805024	1	11-beta-hydroxysteroid dehydrogenase, putative, expressed
	LOC_Os04g32110	1745.6	3501.35	1.00419	7.71407e-07	0.000202978	1891.23	3218.9	0.767241	1.85732e-05	0.00250667	1874.75	2214.84	0.240501	0.309824	1	1801.59	2185.04	0.278392	0.0785147	1	ACT domain containing protein, expressed
	LOC_Os04g32160	1.65801	4.55886	1.45922	0.397607	1	1.79716	2.91781	0.699167	0.805821	1	1.78131	4.87086	1.45124	0.394157	1	1.71412	9.32976	2.44437	0.0357611	0.830618	expressed protein
	LOC_Os04g32480	1.57579	7.23929	2.19978	0.457697	1	1.70447	14.4006	3.07873	0.00563816	0.185723	1.69188	5.28453	1.64315	0.35008	1	1.62507	1.00894	-0.687665	0.878207	1	zinc-finger protein, putative, expressed
	LOC_Os04g32620	83.3743	162.385	0.961739	0.00150681	0.0816492	90.3369	188.659	1.06239	0.0117886	0.296972	89.5481	161.226	0.848349	0.0519869	1	86.0725	146.471	0.766987	0.0393543	0.858433	ethylene-responsive transcription factor ERF114, putative, expressed		OsRap2.6|OsERF101
	LOC_Os04g32810	2.69055	0	-8.07711	0.351803	1	2.90892	14.3911	2.30662	0.337273	1	2.8874	20.8371	2.85131	0.0331189	1	2.76815	5.86662	1.08361	0.598366	1	expressed protein
	LOC_Os04g33450	206.771	13.4786	-3.93929	0.103675	0.730429	223.61	285.926	0.354653	0.842756	1	221.944	826.715	1.89719	0.00405743	0.797902	212.944	593.668	1.47918	0.0949078	1	expressed protein
	LOC_Os04g33460	375.146	129.65	-1.53283	8.23213e-05	0.0106634	406.521	297.066	-0.452545	0.141073	1	402.892	364.989	-0.142541	0.600027	1	387.09	215.787	-0.843062	0.0101251	0.457163	1,4-alpha-glucan-branching enzyme 2, chloroplast precursor, putative, expressed
	LOC_Os04g33690	48.2367	31.2001	-0.628578	0.140869	0.805231	52.2313	62.7474	0.264642	0.585065	1	51.8002	106.897	1.0452	0.00506593	0.887162	49.77	76.8143	0.626099	0.0612049	1	sec23/Sec24 trunk domain containing protein, expressed
	LOC_Os04g34170	504.56	235.313	-1.10045	0.0968493	0.713784	546.176	190.896	-1.51658	0.0458963	0.64069	541.748	693.748	0.35679	0.694456	1	520.226	265.326	-0.971374	0.124302	1	retrotransposon protein, putative, unclassified, expressed
	LOC_Os04g34380	11.5392	15.9339	0.465556	0.538366	1	12.5012	29.6591	1.24641	0.0396542	0.591273	12.3934	16.7646	0.435843	0.595297	1	11.9121	15.0316	0.335569	0.641229	1	expressed protein
	LOC_Os04g34490	8.25892	2.14023	-1.94819	0.144368	0.808844	8.93394	351.817	5.29939	4.359e-21	4.76724e-18	8.86797	11.8904	0.423119	0.766682	1	8.52011	5.3437	-0.673034	0.578599	1	nodulin, putative, expressed
	LOC_Os04g34500	0.5979	0	-5.92576	0.845688	1	0.646426	86.4662	7.06351	1.7065e-20	1.74591e-17	0.641644	0	-6.02601	0.821048	1	0.615143	0	-5.96612	0.807574	1	retrotransposon protein, putative, unclassified, expressed
	LOC_Os04g34580	21.4156	4.14661	-2.36866	0.0033621	0.137536	23.1881	8.22685	-1.49498	0.0349018	0.551542	22.9988	18.517	-0.312709	0.711744	1	22.1027	15.1549	-0.544438	0.424947	1	FAD binding domain containing protein, expressed
	LOC_Os04g35130	197.697	258.85	0.388829	0.0817536	0.666922	214.235	510.59	1.25297	0.00861002	0.244253	212.333	308.065	0.536904	0.0742607	1	204.066	419.441	1.03943	0.0194485	0.638069	expressed protein
	LOC_Os04g35530	62.6253	28.6193	-1.12976	0.00507281	0.175045	67.8164	48.6881	-0.478063	0.212032	1	67.2507	118.082	0.812172	0.0690919	1	64.608	89.3533	0.46781	0.133433	1	expressed protein
	LOC_Os04g35540	30.6647	51.0744	0.736024	0.236905	0.922157	33.2341	93.7622	1.49634	0.000485252	0.03353	32.9329	48.021	0.544134	0.290851	1	31.64	40.7967	0.366704	0.415609	1	amino acid permease family protein, putative, expressed
	LOC_Os04g35890	9.8107	19.3396	0.979128	0.453914	1	10.6123	38.0882	1.8436	0.0241671	0.459483	10.5313	70.4666	2.74226	0.0878877	1	10.1058	32.5339	1.68677	0.142205	1	TKL_IRAK_CR4L.3 - The CR4L subfamily has homology with Crinkly4, expressed
	LOC_Os04g36770	49.2976	88.3381	0.84152	0.0121563	0.284861	53.3752	52.0843	-0.0353223	0.977453	1	52.9423	120.539	1.18701	0.0292457	1	50.882	74.8329	0.556518	0.176729	1	PME/invertase inhibitor, putative, expressed
	LOC_Os04g36800	119.441	29.8886	-1.99863	0.0356242	0.484772	129.303	162.82	0.33253	0.759883	1	128.238	339.727	1.40555	0.336109	1	123.114	253.278	1.04072	0.0326088	0.799234	3-oxoacyl-synthase, putative, expressed
	LOC_Os04g36830	12.934	4.18927	-1.6264	0.143659	0.808328	14.0022	7.02699	-0.994675	0.256034	1	13.8911	3.88696	-1.83744	0.0654271	1	13.3549	3.00443	-2.1522	0.032705	0.799715	DUF567 domain containing protein, putative, expressed
	LOC_Os04g37490	24.6089	27.1496	0.141752	0.744116	1	26.6456	75.4956	1.5025	0.0014366	0.0732528	26.4281	50.3083	0.928724	0.162925	1	25.3983	29.9396	0.237324	0.665811	1	oxidoreductase, aldo/keto reductase family protein, putative, expressed
	LOC_Os04g37570	12.6575	26.8382	1.08429	0.0776843	0.655084	13.7186	33.2077	1.27539	0.0290953	0.503536	13.5939	19.3102	0.506397	0.470373	1	13.0607	32.4967	1.31506	0.0152546	0.569074	aspartic proteinase nepenthesin precursor, putative, expressed
	LOC_Os04g37700	7.02616	16.7233	1.25105	0.158448	0.832281	7.60977	23.785	1.64413	0.0190706	0.402742	7.54581	6.74349	-0.16218	0.878569	1	7.25174	15.6697	1.11157	0.139596	1	expressed protein
	LOC_Os04g37740	165.893	257.164	0.632434	0.14392	0.808458	179.571	383.502	1.09468	0.00379074	0.142957	178.135	270.798	0.604249	0.105823	1	171.124	222.123	0.37631	0.390691	1	zinc finger, C3HC4 type domain containing protein, expressed
	LOC_Os04g38540	5.36815	3.40365	-0.657342	0.665993	1	5.81261	22.9004	1.97811	0.0435136	0.622778	5.7645	5.18667	-0.152386	0.93951	1	5.53763	7.98506	0.528034	0.629802	1	aldose 1-epimerase, putative, expressed
	LOC_Os04g38570	10.9912	1.27939	-3.10282	0.0373436	0.496031	11.8914	6.53601	-0.863431	0.426327	1	11.8009	8.94876	-0.399139	0.737822	1	11.3337	4.02773	-1.49258	0.175835	1	multidrug resistance protein, putative, expressed		OsABCB14
	LOC_Os04g38680	388.651	112.327	-1.79077	0.00937143	0.244714	420.663	258.274	-0.703764	0.319221	1	417.335	684.772	0.71442	0.0532384	1	400.941	817.102	1.02713	0.00153108	0.140121	transmembrane amino acid transporter protein, putative, expressed
	LOC_Os04g39320	107.452	138.536	0.366567	0.589067	1	116.413	473.517	2.02417	3.60979e-05	0.00425606	115.397	125.724	0.123644	0.840611	1	110.874	166.663	0.588013	0.019491	0.638127	expressed protein
	LOC_Os04g39350	394.179	465.768	0.240759	0.468428	1	426.828	913.914	1.0984	0.00507382	0.174878	423.288	469.811	0.150442	0.726848	1	406.644	429.51	0.0789253	0.824985	1	heavy metal associated domain containing protein, expressed
	LOC_Os04g39520	39.9314	23.9619	-0.73678	0.145455	0.810862	43.2737	9.51009	-2.18596	0.000118054	0.0110449	42.8881	17.2437	-1.31451	0.0185118	1	41.2187	21.8093	-0.918357	0.0425559	0.879071	ZOS4-08 - C2H2 zinc finger protein, expressed
	LOC_Os04g40040	1471.72	3927.99	1.41629	6.50805e-18	9.18493e-15	1594.86	2706.22	0.762845	0.000843035	0.0492407	1580.71	2077.09	0.393988	0.0797615	1	1519.3	1878.07	0.305842	0.0793137	1	copper methylamine oxidase precursor, putative, expressed
	LOC_Os04g40470	14.5759	31.9255	1.13112	0.188948	0.873863	15.7923	33.8784	1.10114	0.0410707	0.603608	15.6563	19.1071	0.287362	0.677183	1	15.0536	22.0953	0.553629	0.356229	1	cytochrome P450, putative, expressed
	LOC_Os04g40630	168.88	79.0439	-1.09527	0.000189918	0.0194615	182.886	161.931	-0.175559	0.505008	1	181.353	319.636	0.817624	0.00458196	0.838552	174.227	427.741	1.29577	0.00636704	0.356092	BTBZ4 - Bric-a-Brac, Tramtrack, Broad Complex BTB domain with TAZ zinc finger and Calmodulin-binding domains, expressed
	LOC_Os04g41130	27.207	58.3386	1.10047	0.012388	0.28709	29.4762	34.1283	0.211416	0.687902	1	29.2183	21.3043	-0.455726	0.422823	1	28.0713	26.2813	-0.0950552	0.827129	1	osFTL6 FT-Like6 homologous to Flowering Locus T gene; contains Pfam profile PF01161: Phosphatidylethanolamine-binding protein, expressed
	LOC_Os04g41400	30.6607	35.3112	0.203737	0.712966	1	33.2102	79.8925	1.26643	0.00109702	0.0592725	32.9287	43.7225	0.409032	0.421311	1	31.6457	33.3026	0.0736269	0.882166	1	peptide transporter PTR2, putative, expressed
	LOC_Os04g41620	1.31735	8.82334	2.74368	0.0437808	0.530168	1.42545	56.178	5.30051	0.160963	1	1.41494	5.28723	1.90178	0.560376	1	1.3611	4.70091	1.78817	0.276391	1	CHIT2 - Chitinase family protein precursor, expressed
	LOC_Os04g41800	75.2156	58.431	-0.364299	0.598744	1	81.4714	22.9496	-1.82783	0.0492622	0.665701	80.7938	82.4039	0.0284681	0.929326	1	77.707	84.1809	0.115448	0.822767	1	expressed protein
	LOC_Os04g41820	6.30552	13.4215	1.08986	0.204601	0.894213	6.82645	31.1521	2.19012	0.00269557	0.114005	6.77085	12.1825	0.847402	0.376824	1	6.50395	8.77481	0.432052	0.699791	1	transcription factor RF2a, putative, expressed
	LOC_Os04g42120	8.017	2.95064	-1.44203	0.332838	0.995789	8.67304	13.6464	0.653911	0.477246	1	8.60634	46.2166	2.42494	0.193201	1	8.26033	41.8218	2.33998	0.0118255	0.491537	N-acetyltransferase ESCO2, putative, expressed
	LOC_Os04g43200	11.479	32.4096	1.49742	0.0105753	0.263532	12.4371	52.8323	2.08677	0.0304118	0.514253	12.3284	34.9854	1.50477	0.0144359	1	11.8476	14.6461	0.305924	0.679496	1	caleosin related protein, putative, expressed
	LOC_Os04g43290	5.84212	0	-9.19282	0.0777693	0.655302	6.31785	8.67919	0.458127	0.856382	1	6.27115	35.3208	2.49372	0.0412654	1	6.01828	11.0457	0.876062	0.623467	1	ARPC2B, putative, expressed
	LOC_Os04g43300	29.6195	23.5402	-0.331419	0.564755	1	32.0862	19.8131	-0.695495	0.199925	1	31.8077	32.0106	0.00917643	0.958156	1	30.5545	15.0714	-1.01957	0.0497229	0.942056	BRCA1 C Terminus domain containing protein, expressed
	LOC_Os04g43410	71.6829	62.9127	-0.188276	0.555833	1	77.6622	90.0867	0.2141	0.550046	1	76.9837	136.768	0.82911	0.0836319	1	73.968	160.173	1.11466	3.0253e-05	0.00830605	Os4bglu18 - monolignol beta-glucoside homologue, expressed
	LOC_Os04g43680	35.7369	61.0034	0.771476	0.486609	1	38.6833	137.855	1.83337	5.91519e-08	1.66023e-05	38.3743	55.6343	0.535833	0.217876	1	36.8652	41.4525	0.1692	0.798974	1	MYB family transcription factor, putative, expressed		Osmyb4
	LOC_Os04g43710	112.653	112.802	0.00191152	0.994768	1	122.051	58.8048	-1.05348	0.00128796	0.0668561	120.989	80.3482	-0.590543	0.101009	1	116.274	84.5511	-0.459634	0.0985478	1	CAMK_CAMK_like.3 - CAMK includes calcium/calmodulin depedent protein kinases, expressed
	LOC_Os04g43800	31.2884	93.21	1.57486	0.215871	0.904125	33.849	116.425	1.78222	0.00232071	0.10396	33.5871	35.1302	0.0648051	1	1	32.2309	26.3934	-0.288268	0.748051	1	phenylalanine ammonia-lyase, putative, expressed
	LOC_Os04g43820	40.8781	17.9356	-1.1885	0.154951	0.828356	44.2378	39.8734	-0.149855	0.844616	1	43.8916	155.808	1.82775	0.157867	1	42.1565	87.2125	1.04878	0.0295439	0.776122	expressed protein
	LOC_Os04g44500	51.0028	72.2185	0.501791	0.181323	0.862938	55.2602	82.6773	0.581251	0.107692	0.918914	54.7743	112.974	1.04441	0.00563892	0.929863	52.6266	125.397	1.25264	0.00201968	0.16993	GEM, putative, expressed
	LOC_Os04g44510	88.133	62.4978	-0.495877	0.124483	0.774563	95.4291	97.3547	0.0288217	0.920708	1	94.6454	207.934	1.13552	0.000207895	0.113486	90.9438	165.71	0.865611	0.0732534	1	GEM, putative, expressed
	LOC_Os04g44600	10.8346	4.9003	-1.14471	0.284648	0.962308	11.725	6.76584	-0.793245	0.382227	1	11.6345	9.546	-0.285444	0.788522	1	11.1797	2.67503	-2.06325	0.0433206	0.887364	CRP1 - Cysteine-rich family protein precursor, expressed
	LOC_Os04g44870	130.841	283.67	1.11639	0.0332479	0.468727	141.77	234.111	0.723637	0.0573301	0.717837	140.523	157.028	0.160216	0.682449	1	135.036	134.042	-0.0106577	0.974144	1	C2 domain containing protein, putative, expressed		Rpp16|OsPBP1
	LOC_Os04g45270	22.9362	12.5043	-0.875201	0.394191	1	24.8147	31.3317	0.336432	0.752269	1	24.6235	169.639	2.78436	0.0458923	1	23.6379	91.5401	1.9533	0.0519672	0.959214	aspartyl protease family protein, putative, expressed
	LOC_Os04g45480	28.6829	18.0449	-0.668602	0.228078	0.915523	31.0656	19.9011	-0.642467	0.233041	1	30.8038	13.1664	-1.22625	0.0488818	1	29.6012	16.9854	-0.801362	0.128286	1	heat shock protein STI, putative, expressed
	LOC_Os04g45720	28.9991	6.68835	-2.11629	0.00100919	0.0615981	31.4001	12.3201	-1.34976	0.0242485	0.460243	31.1424	42.5132	0.449031	0.516652	1	29.926	38.6779	0.370108	0.402043	1	aldehyde dehydrogenase, putative, expressed
	LOC_Os04g45880	5.86773	16.7003	1.509	0.399365	1	6.35928	39.0458	2.61823	3.97496e-05	0.00460109	6.30061	14.7771	1.2298	0.229457	1	6.04837	5.07977	-0.251783	0.817476	1	expressed protein
	LOC_Os04g45890	11.0935	16.7514	0.59457	0.449797	1	12.015	117.045	3.28415	2.67917e-06	0.000488348	11.9107	23.479	0.979112	0.179901	1	11.4325	11.5237	0.0114687	1	1	retrotransposon protein, putative, unclassified, expressed
	LOC_Os04g45950	1.95577	9.63376	2.30036	0.0567101	0.59035	2.11608	17.1836	3.02157	0.00208951	0.0963238	2.10046	6.46186	1.62124	0.269609	1	2.01985	3.68232	0.86637	0.625923	1	amino acid permease family protein, putative, expressed
	LOC_Os04g46780	49.2636	6.94638	-2.82619	0.0548292	0.58386	53.2906	145.401	1.44808	0.285103	1	52.889	428.682	3.01887	0.0462902	1	50.782	209.534	2.04479	0.0840251	1	MSP domain containing protein, expressed
	LOC_Os04g47250	23.6926	6.2698	-1.91795	0.191016	0.876956	25.625	50.1277	0.968055	0.548856	1	25.4357	83.0311	1.7068	0.341697	1	24.4219	0.335763	-6.18459	0.0115311	0.485095	cytochrome P450, putative, expressed
	LOC_Os04g47360	127.528	38.0476	-1.74494	7.71799e-06	0.001724	138.123	64.6523	-1.09518	0.00306001	0.123632	136.946	83.9217	-0.706487	0.0431763	1	131.546	84.5012	-0.638519	0.0685992	1	OsPOP9 - Putative Prolyl Oligopeptidase homologue, expressed
	LOC_Os04g47520	407.187	203.459	-1.00095	0.00614729	0.194961	440.899	342.716	-0.363435	0.217371	1	437.254	646.865	0.564994	0.152848	1	420.062	415.293	-0.0164737	0.918535	1	growth regulator related protein, putative, expressed
	LOC_Os04g47650	20.1336	4.89841	-2.03922	0.0457287	0.542837	21.8075	10.8476	-1.00745	0.216925	1	21.6178	31.0201	0.520981	0.394424	1	20.7537	13.9379	-0.574357	0.404928	1	expressed protein
	LOC_Os04g47912	39.014	16.9208	-1.2052	0.0207341	0.371402	42.2488	37.3454	-0.17798	0.660048	1	41.8939	43.4088	0.0512451	0.945117	1	40.2405	24.5082	-0.71538	0.175219	1	expressed protein
	LOC_Os04g48020	127.836	83.9675	-0.606388	0.0710326	0.63234	138.544	55.5463	-1.31858	0.00160063	0.0794455	137.31	138.141	0.00870197	0.918346	1	132.002	140.13	0.0862139	0.712939	1	3-hexulose-6-phosphate isomerase, putative, expressed
	LOC_Os04g48850	16.7826	32.198	0.940002	0.275145	0.954749	18.1794	63.799	1.81123	0.000323022	0.0246867	18.0204	21.0157	0.221836	0.832425	1	17.3022	11.1876	-0.629063	0.404997	1	aminotransferase, classes I and II, domain containing protein, expressed		OsACS2
	LOC_Os04g49170	5.01021	11.1979	1.16028	0.215318	0.902596	5.42954	21.5627	1.98964	0.0107423	0.280875	5.38036	19.2592	1.83978	0.0945039	1	5.16741	15.8454	1.61655	0.0664264	1	zinc finger, C3HC4 type domain containing protein, expressed
	LOC_Os04g49450	11.0211	15.198	0.463613	0.532762	1	11.9389	17.9513	0.588416	0.388064	1	11.8378	12.8114	0.114023	0.853312	1	11.3823	27.0649	1.24963	0.0286102	0.76786	MYB family transcription factor, putative, expressed
	LOC_Os04g49560	42.6655	20.4087	-1.06389	0.0477603	0.551678	46.1866	29.7736	-0.633439	0.277258	1	45.817	45.5181	-0.00944527	0.990983	1	44.0255	38.7421	-0.184438	0.734094	1	zinc finger family protein, putative, expressed
	LOC_Os04g49650	11.3169	4.99337	-1.18039	0.238921	0.922868	12.2603	2.90662	-2.07658	0.0447949	0.632111	12.1529	8.49105	-0.517283	0.546756	1	11.6732	6.04396	-0.949635	0.259634	1	DUF581 domain containing protein, expressed
	LOC_Os04g49950	27.1272	53.9501	0.991888	0.181795	0.86308	29.3921	125.602	2.09536	0.0104586	0.277113	29.1322	31.9622	0.133752	0.891395	1	27.9859	33.795	0.272109	0.59463	1	OsFBX150 - F-box domain containing protein, expressed
	LOC_Os04g51130	31.5009	67.3485	1.09625	0.00610694	0.194434	34.1286	86.6384	1.34403	0.00039298	0.0283267	33.8312	24.3916	-0.47197	0.373931	1	32.5094	34.1324	0.0702833	0.90927	1	expressed protein
	LOC_Os04g51150	115.053	203.197	0.820575	0.00595736	0.192477	124.636	358.584	1.52459	4.34107e-10	1.65881e-07	123.559	131.143	0.0859373	0.80898	1	118.715	135.36	0.1893	0.499907	1	transposon protein, putative, unclassified, expressed		AOX1a|OsAOX1a
	LOC_Os04g51160	5.58607	16.4501	1.55819	0.156351	0.831255	6.04743	27.7767	2.19948	0.00221475	0.101069	5.99755	9.06168	0.595405	0.623584	1	5.75799	3.67431	-0.648092	0.598891	1	transposon protein, putative, unclassified, expressed
	LOC_Os04g51280	430.868	154.075	-1.48362	0.000573087	0.0429802	466.652	356.876	-0.386923	0.419819	1	462.677	528.331	0.191437	0.750403	1	444.403	489.397	0.139138	0.652692	1	DAG protein, chloroplast precursor, putative, expressed		WSP1
	LOC_Os04g51520	6.08523	0	-9.25154	0.01951	0.362377	6.58305	2.79408	-1.23638	0.381861	1	6.53445	11.6194	0.830402	0.418874	1	6.2799	2.34563	-1.42077	0.28286	1	glycosyl hydrolases family 16, putative, expressed
	LOC_Os04g51920	452.478	908.006	1.00486	3.08459e-08	1.22786e-05	490.17	544.829	0.152521	0.42808	1	485.961	449.028	-0.114036	0.630081	1	467.05	480.241	0.0401829	0.823508	1	protein disulfide isomerase, putative, expressed
	LOC_Os04g51990	0.896851	2.12426	1.24402	0.734355	1	0.969639	6.23656	2.68523	0.120979	0.956377	0.962466	82.6998	6.425	0.0786367	1	0.922715	19.7887	4.42265	0.00765782	0.391637	transferase family domain containing protein, expressed
	LOC_Os04g52370	266.398	198.991	-0.420879	0.0644964	0.616668	288.527	332.871	0.206255	0.686937	1	286.088	791.413	1.46797	0.0658153	1	274.885	578.823	1.07429	0.00599849	0.341132	UTP--glucose-1-phosphate uridylyltransferase, putative, expressed
	LOC_Os04g52530	25.6882	6.11665	-2.07029	0.131005	0.787678	27.792	24.2841	-0.194656	0.848563	1	27.5776	83.2055	1.59318	0.242679	1	26.4724	72.7018	1.4575	0.00373341	0.256254	heavy metal-associated domain containing protein, expressed
	LOC_Os04g52590	12.8939	2.14023	-2.59085	0.0147783	0.312568	13.9691	6.27486	-1.15458	0.187443	1	13.8464	8.97598	-0.625372	0.460469	1	13.3001	10.4489	-0.348086	0.624013	1	protein kinase domain containing protein, expressed
	LOC_Os04g52670	176.597	388.031	1.13571	1.43729e-07	4.74749e-05	191.286	256.649	0.42406	0.0716797	0.794059	189.658	275.849	0.540483	0.061207	1	182.256	278.406	0.611221	0.0313922	0.793994	OsSAUR21 - Auxin-responsive SAUR gene family member, expressed
	LOC_Os04g52950	60.1451	25.3175	-1.24831	0.0384271	0.501587	65.1055	59.4796	-0.130384	0.816527	1	64.5871	60.5166	-0.0939156	0.81908	1	62.0603	68.1097	0.13419	0.740798	1	nitrate-induced NOI protein, expressed
	LOC_Os04g53150	13.0732	2.92395	-2.16063	0.0290305	0.439691	14.1572	7.31289	-0.953024	0.263624	1	14.0397	8.11405	-0.79102	0.358311	1	13.4917	4.70727	-1.51911	0.0758606	1	peptidase aspartic family protein, putative, expressed
	LOC_Os04g53580	16.875	1.11886	-3.91479	0.0120755	0.283611	18.2577	10.2012	-0.839765	0.473443	1	18.1176	66.5683	1.87744	0.0204799	1	17.3974	41.1089	1.24058	0.0699843	1	P21-Rho-binding domain containing protein, putative, expressed
	LOC_Os04g54070	52.7443	71.0018	0.428841	0.207926	0.897261	57.1543	75.9025	0.409285	0.268309	1	56.6467	24.8124	-1.19093	0.0131974	1	54.4316	23.7089	-1.19901	0.00368375	0.25452	receptor-like kinase, putative, expressed
	LOC_Os04g54230	82.3911	32.4113	-1.34599	0.0112765	0.271835	89.1954	28.7446	-1.63368	0.00382461	0.143552	88.4718	90.1932	0.0278013	0.959496	1	84.9879	88.5297	0.0589054	0.904436	1	wound induced protein, putative, expressed
	LOC_Os04g54310	2275.77	1833.85	-0.311478	0.14444	0.808934	2464.97	1218.9	-1.01599	2.88065e-05	0.00352752	2444.1	1789.05	-0.45011	0.0543385	1	2348.86	2057.94	-0.19076	0.277468	1	expressed protein
	LOC_Os04g54960	14.0744	7.64965	-0.879604	0.326215	0.991449	15.2481	10.4559	-0.54431	0.499633	1	15.1161	3.00093	-2.3326	0.0183575	1	14.5281	4.65616	-1.64163	0.0522455	0.960849	expressed protein
	LOC_Os04g55050	262.821	119.91	-1.13214	0.0228829	0.388428	284.659	332.852	0.22565	0.746526	1	282.216	600.813	1.09012	0.37115	1	271.029	286.864	0.0819225	0.877541	1	amidase, putative, expressed
	LOC_Os04g55280	8.08193	10.1231	0.324882	0.798452	1	8.75437	16.7172	0.933259	0.245167	1	8.67801	33.7201	1.95817	0.0345642	1	8.33218	13.2904	0.673615	0.415889	1	expressed protein
	LOC_Os04g56030	1.55731	5.84014	1.90695	0.335265	0.999006	1.68881	12.8021	2.9223	0.0112758	0.289106	1.67244	8.92694	2.41621	0.0767548	1	1.60603	17.7754	3.46831	0.00224617	0.184039	glycine-rich cell wall structural protein precursor, putative, expressed
	LOC_Os04g56060	27.2242	0.783725	-5.1184	0.0132773	0.295941	29.4455	85.1617	1.53216	0.199433	1	29.228	290.407	3.31266	0.0863393	1	28.0669	143.171	2.3508	0.0729243	1	protein kinase domain containing protein, expressed
	LOC_Os04g56430	35.2904	4.51809	-2.96549	0.0462576	0.545067	38.175	69.8612	0.871862	0.434914	1	37.8932	163.378	2.10821	0.0250412	1	36.4079	70.974	0.963041	0.180269	1	cysteine-rich receptor-like protein kinase, putative, expressed		OsRMC|OsRLK
	LOC_Os04g57540	160.575	304.134	0.921455	0.00469168	0.167328	173.904	426.873	1.29552	3.32439e-08	9.67307e-06	172.447	215.809	0.323602	0.293042	1	165.713	191.221	0.206559	0.373598	1	adenylate kinase, putative, expressed
	LOC_Os04g57880	0.639605	2.68631	2.07037	0.516762	1	0.694922	2.44513	1.81499	0.525317	1	0.687198	3.19415	2.21664	0.386503	1	0.660589	12.9607	4.29425	0.021604	0.666846	heat shock protein DnaJ, putative, expressed
	LOC_Os04g58050	7.94386	6.08472	-0.384649	0.764748	1	8.60366	161.218	4.22792	1.05866e-20	1.11921e-17	8.53105	5.67119	-0.589072	0.626504	1	8.19718	4.29638	-0.932007	0.387078	1	expressed protein
	LOC_Os04g58840	3.77151	5.69999	0.595816	0.665699	1	4.0839	2.83916	-0.524483	0.781498	1	4.04984	19.6972	2.28205	0.0119467	1	3.88984	11.9824	1.62314	0.0838558	1	Eukaryotic aspartyl protease domain containing protein, expressed
	LOC_Os04g58960	6.20482	8.31361	0.422085	0.745503	1	6.7181	13.1238	0.966056	0.312817	1	6.66197	29.6858	2.15575	0.00269002	0.617164	6.39586	15.5609	1.28271	0.104437	1	regulator of chromosome condensation, putative, expressed
	LOC_Os04g59160	6.0042	0	-9.23223	0.018696	0.356567	6.49465	1.59626	-2.02456	0.175983	1	6.44668	13.0576	1.01827	0.606075	1	6.19269	4.28837	-0.530137	0.679783	1	peroxidase precursor, putative, expressed
	LOC_Os04g59190	564.411	821.953	0.54231	0.0023076	0.107098	611.285	961.531	0.653489	0.0659858	0.766632	606.144	1408.13	1.21605	0.001221	0.361289	582.48	1048.9	0.848598	0.00424128	0.277219	peroxidase precursor, putative, expressed
	LOC_Os04g59200	970.255	1011.14	0.0595452	0.837079	1	1050.4	1654.77	0.655702	0.456376	1	1041.97	2312.61	1.15021	0.0887294	1	1001.4	2604.96	1.37924	0.0356603	0.830184	peroxidase precursor, putative, expressed
	LOC_Os04g59540	27.8915	30.6816	0.137548	0.792273	1	30.2215	27.0108	-0.162035	0.766836	1	29.9569	19.9642	-0.585472	0.365104	1	28.794	8.7157	-1.72408	0.00403351	0.270911	phosphatidylinositol-4-phosphate 5-Kinase, putative, expressed
	LOC_Os05g01256	35.8392	10.1658	-1.81782	0.00184626	0.0921617	38.807	43.001	0.148052	0.794934	1	38.4841	69.6392	0.855638	0.277687	1	36.9639	50.6958	0.455747	0.2561	1	helix-loop-helix DNA-binding domain containing protein, expressed
	LOC_Os05g01330	0.639605	0.335134	-0.932443	1	1	0.694922	25.4981	5.1974	8.49638e-07	0.000187133	0.687198	2.345	1.77079	0.590226	1	0.660589	1.98749	1.58912	0.611123	1	expressed protein
	LOC_Os05g01570	156.54	74.6407	-1.0685	0.109766	0.745794	169.442	54.5847	-1.63422	0.0400139	0.593607	168.11	119.949	-0.486987	0.494989	1	161.576	108.607	-0.573098	0.333401	1	auxin-induced protein 5NG4, putative, expressed
	LOC_Os05g02670	44.1307	20.7568	-1.0882	0.126752	0.778062	47.7661	42.5777	-0.165889	0.815757	1	47.3834	102.437	1.11228	0.00396244	0.789025	45.5036	78.4406	0.785621	0.0736863	1	kinesin motor domain containing protein, putative, expressed
	LOC_Os05g03210	21.6488	8.27095	-1.38816	0.0385151	0.502348	23.4368	15.0286	-0.641061	0.286029	1	23.2455	13.1563	-0.821195	0.195618	1	22.3254	8.66766	-1.36497	0.0612634	1	OsFBDUF23 - F-box and DUF domain containing protein, expressed
	LOC_Os05g03320	4.7911	2.98068	-0.684717	0.622074	1	5.19043	3.15658	-0.717491	0.652254	1	5.14563	22.8496	2.15075	0.00766413	1	4.94521	11.0533	1.16038	0.207991	1	expressed protein
	LOC_Os05g03450	43.1096	6.44737	-2.74123	0.0210943	0.374048	46.6443	62.3321	0.418276	0.670952	1	46.2868	235.478	2.34692	0.240741	1	44.4575	98.9511	1.15429	0.157717	1	lectin protein kinase family protein, putative, expressed
	LOC_Os05g03960	94.9527	343.246	1.85396	6.17345e-15	6.38932e-12	102.836	329.41	1.67954	8.05284e-09	2.55404e-06	101.976	97.548	-0.0640407	0.86343	1	98.0048	99.0189	0.0148517	0.956047	1	expressed protein
	LOC_Os05g03972	58.6353	130.862	1.15821	0.000584197	0.0433455	63.5596	80.9107	0.34822	0.469182	1	62.9855	55.1347	-0.19206	0.800445	1	60.5633	46.3908	-0.384604	0.518728	1	plant protein of unknown function domain containing protein, expressed
	LOC_Os05g04120	319.231	154.688	-1.04524	0.00145042	0.0797062	345.878	228.143	-0.600322	0.0606215	0.736374	342.836	345.582	0.0115089	0.923726	1	329.39	386.231	0.229669	0.241817	1	ferroportin1 domain containing protein, expressed
	LOC_Os05g04490	20.1155	2.63589	-2.93195	0.00126437	0.0720322	21.7741	11.73	-0.892406	0.295779	1	21.6016	27.4848	0.347493	0.572598	1	20.7588	9.51039	-1.12615	0.152775	1	peroxidase precursor, putative, expressed
	LOC_Os05g04500	316.709	30.5718	-3.37288	0.0232296	0.3922	342.634	346.202	0.014947	0.987741	1	340.015	1492.44	2.134	0.000798355	0.284008	326.447	1141.39	1.80587	0.0033471	0.240278	peroxidase precursor, putative, expressed
	LOC_Os05g04740	40.2035	59.6022	0.568045	0.236278	0.922157	43.5091	63.7263	0.550571	0.317137	1	43.1697	145.696	1.75487	0.0772832	1	41.4727	93.8781	1.17863	0.00425743	0.277611	helix-loop-helix DNA-binding domain containing protein, expressed		APG|OsPIL16
	LOC_Os05g04820	81.7386	119.293	0.545424	0.22784	0.91512	88.5373	156.39	0.820793	0.209628	1	87.7824	475.495	2.43743	0.174564	1	84.3502	177.863	1.0763	0.00183081	0.159036	MYB family transcription factor, putative, expressed		OsMYB2P-1
	LOC_Os05g04914	0.937368	3.53749	1.91604	0.402528	1	1.01384	5.35175	2.40018	0.186511	1	1.00635	4.61644	2.19765	0.282364	1	0.966319	8.91887	3.20629	0.0171022	0.602743	expressed protein
	LOC_Os05g05040	5.56955	30.08	2.43317	0.0876523	0.685851	6.02932	20.5269	1.76745	0.0200624	0.411324	5.98224	5.62236	-0.0895099	1	1	5.75381	4.74872	-0.276978	0.877911	1	expressed protein
	LOC_Os05g05060	78.9008	190.424	1.27111	0.00376605	0.147455	85.4123	136.995	0.681611	0.233704	1	84.7258	151.085	0.834489	0.201835	1	81.3996	117.802	0.533267	0.159099	1	expressed protein
	LOC_Os05g05100	0.29895	12.6527	5.40339	0.000752407	0.050566	0.323213	20.9322	6.01709	3.59371e-06	0.000612785	0.320822	1.16517	1.8607	0.761439	1	0.307572	0.687539	1.16052	0.996525	1	expressed protein
	LOC_Os05g05354	1.59783	6.59004	2.04418	0.169012	0.845386	1.73301	3.44926	0.993008	0.631318	1	1.71632	5.21098	1.60223	0.351676	1	1.64963	8.85975	2.42512	0.0440606	0.896654	expressed protein
	LOC_Os05g05550	68.0226	18.3334	-1.89154	2.64703e-05	0.0045915	73.6833	26.0389	-1.50067	0.000215979	0.0177002	73.0497	48.0858	-0.603267	0.13432	1	70.1812	42.1701	-0.734864	0.0350585	0.824354	expressed protein
	LOC_Os05g05730	124.023	540.325	2.12322	3.49019e-22	5.70352e-19	134.326	225.221	0.745606	0.00421935	0.153401	133.186	86.8431	-0.616958	0.063591	1	127.955	103.042	-0.312397	0.499946	1	OsGrx_S1 - glutaredoxin subgroup III, expressed
	LOC_Os05g05820	195.271	128.44	-0.604389	0.0655337	0.61762	211.531	84.8611	-1.31769	0.000259484	0.020626	209.733	134.225	-0.643898	0.0377323	1	201.622	144.554	-0.480046	0.128018	1	pro-resilin precursor, putative, expressed
	LOC_Os05g06500	1143.71	2336.6	1.03068	0.000262143	0.0237297	1239.02	2119.93	0.77482	1.95315e-05	0.00260452	1228.32	1221.08	-0.0085298	0.955187	1	1180.37	1222.07	0.0500918	0.76912	1	universal stress protein domain containing protein, putative, expressed
	LOC_Os05g06780	509.845	88.3015	-2.52955	0.00473785	0.168017	551.827	403.583	-0.451351	0.621779	1	547.514	899.234	0.715799	0.0635798	1	526.192	1467.09	1.4793	0.00372462	0.256213	LTPL104 - Protease inhibitor/seed storage/LTP family protein precursor, expressed
	LOC_Os05g06814	85.5026	16.536	-2.37035	0.0169369	0.337749	92.7282	96.0412	0.050645	0.950862	1	91.844	50.2809	-0.869175	0.227636	1	88.2808	70.1979	-0.330671	0.635493	1	expressed protein
	LOC_Os05g06970	19.4799	16.6732	-0.224453	0.670122	1	21.1031	80.4141	1.93	0.00797946	0.233036	20.9187	96.2429	2.20189	4.87156e-07	0.000550851	20.0926	78.174	1.96003	0.00144439	0.136169	peroxidase precursor, putative, expressed
	LOC_Os05g07060	136.414	46.6013	-1.54955	0.0494619	0.561926	147.671	72.7788	-1.02079	0.164392	1	146.502	429.01	1.55009	0.00110303	0.339059	140.822	547.05	1.95779	1.51101e-06	0.000642244	fasciclin domain containing protein, expressed
	LOC_Os05g07080	29.946	14.1359	-1.083	0.0615093	0.605058	32.4483	20.196	-0.684078	0.213033	1	32.1621	13.262	-1.27807	0.0408148	1	30.9071	24.4059	-0.340708	0.485197	1	S-domain receptor-like protein kinase, putative, expressed
	LOC_Os05g07310	12.7397	31.5105	1.3065	0.025184	0.408963	13.8113	18.2191	0.399605	0.58525	1	13.6834	13.3598	-0.0345227	1	1	13.1498	11.5908	-0.182053	0.848839	1	transposon protein, putative, unclassified, expressed
	LOC_Os05g07880	51.6288	13.4904	-1.93624	0.0134824	0.298583	55.9698	14.5695	-1.9417	0.0126872	0.313376	55.4608	33.656	-0.720608	0.239467	1	53.3324	33.1807	-0.68467	0.286611	1	phospholipase D, putative, expressed
	LOC_Os05g08480	68.2449	43.7001	-0.643087	0.126797	0.778062	73.9374	15.0782	-2.29384	3.96491e-05	0.00460109	73.3023	39.2645	-0.900633	0.0672281	1	70.4771	49.4199	-0.512062	0.238666	1	cytokinin-O-glucosyltransferase 1, putative, expressed
	LOC_Os05g09440	134.621	275.623	1.03379	0.00246119	0.112543	145.811	401.964	1.46296	6.07991e-10	2.24221e-07	144.567	402.616	1.47766	0.0455221	1	138.884	224.143	0.690539	0.00296823	0.220671	NADP-dependent malic enzyme, chloroplast precursor, putative, expressed
	LOC_Os05g09500	80.8279	94.0162	0.218055	0.539734	1	87.5271	143.706	0.71532	0.0150741	0.352028	86.7991	192.926	1.1523	0.000334025	0.153582	83.3942	226.813	1.44348	0.000287987	0.0469463	hexokinase, putative, expressed		OsHXK7
	LOC_Os05g09704	4.58852	15.8661	1.78985	0.407024	1	4.96944	69.1861	3.79933	0.0378908	0.576397	4.92621	1485.13	8.23589	0.0633245	1	4.72719	106.099	4.48828	0.186462	1	HAD superfamily phosphatase, putative, expressed
	LOC_Os05g09724	93.3322	50.4785	-0.886705	0.307105	0.978524	100.995	86.787	-0.218734	0.786121	1	100.203	574.601	2.51963	0.00200086	0.515034	96.2063	448.089	2.21958	0.0232912	0.696931	HAD superfamily phosphatase, putative, expressed
	LOC_Os05g09740	218.949	4.92403	-5.47461	0.138456	0.80129	236.732	664.348	1.48869	0.413041	1	234.978	2392.85	3.34813	0.046294	1	225.312	1729.75	2.94057	0.0616348	1	HAD superfamily phosphatase, putative, expressed
	LOC_Os05g10310	667.183	1755.9	1.39606	0.0871129	0.685536	722.905	1475.51	1.02933	4.62922e-08	1.3109e-05	716.538	807.61	0.172615	0.62971	1	688.512	718.455	0.0614147	0.815553	1	acid phosphatase, putative, expressed
	LOC_Os05g10370	18.0358	34.5151	0.936364	0.521883	1	19.5168	43.8177	1.1668	0.308551	1	19.3662	52.3418	1.43442	0.00525396	0.904369	18.6045	21.0565	0.178613	0.846654	1	acid phosphatase, putative, expressed
	LOC_Os05g10580	17.3338	5.32662	-1.70229	0.0368039	0.491283	18.7911	14.2228	-0.401848	0.555628	1	18.6187	18.3036	-0.0246254	1	1	17.8973	23.1174	0.369234	0.490179	1	cullin family domain containing protein, putative, expressed
	LOC_Os05g10840	10.4244	9.12844	-0.191524	0.919405	1	11.2968	28.4815	1.33411	0.0286383	0.500234	11.1979	13.9962	0.321813	0.730356	1	10.769	10.0126	-0.105074	0.971634	1	calmodulin-binding protein, putative, expressed
	LOC_Os05g11010	74.4024	88.1273	0.24424	0.707354	1	80.5414	88.2049	0.131128	0.791479	1	79.8894	208.86	1.38646	0.105597	1	76.7285	155.732	1.02123	0.0424953	0.879071	harpin-induced protein 1 domain containing protein, expressed
	LOC_Os05g11130	292.77	172.819	-0.760507	0.000837829	0.0547658	317.109	111.224	-1.51151	2.01358e-09	6.7224e-07	314.425	215.923	-0.542196	0.0444499	1	302.17	268.183	-0.172143	0.394858	1	cytochrome P450, putative, expressed
	LOC_Os05g11190	11.1777	9.80395	-0.189184	0.837259	1	12.1053	2.18398	-2.47061	0.0283001	0.497774	12.0042	11.5266	-0.058582	0.993588	1	11.5364	11.0086	-0.0675615	0.975238	1	BTB2 - Bric-a-Brac, Tramtrack, Broad Complex BTB domain, expressed
	LOC_Os05g11210	74.293	28.7187	-1.37124	0.103264	0.729643	80.4051	14.5692	-2.46437	0.0134883	0.326811	79.7817	66.7275	-0.257777	0.70397	1	76.6757	52.2671	-0.552865	0.449828	1	lachrymatory factor synthase, putative, expressed
	LOC_Os05g11650	54.1037	23.7322	-1.18888	0.00640621	0.19854	58.6105	34.6213	-0.7595	0.0751373	0.808276	58.1104	78.8456	0.440234	0.223471	1	55.8623	73.8536	0.402794	0.32704	1	GIL1, putative, expressed
	LOC_Os05g11750	1.1958	0.314752	-1.92569	0.756073	1	1.29285	5.36294	2.05247	0.274186	1	1.28329	10.8922	3.08538	0.0199367	1	1.23029	7.8381	2.67151	0.134841	1	protein kinase, putative, expressed
[truncated: 1,082 more rows]

[truncated: 6 more sheets: Supplementary Table S11, Supplementary Table S12, Supplementary Table S13, Supplementary Table S14, Supplementary Table S15, Supplementary Table S16]
